# Supplementary material for: A metagenomics roadmap to the uncultured genome diversity in hypersaline soda lake sediments
Source: Microbiome. 2018 Sep 19;6:168. doi: 10.1186/s40168-018-0548-7 (PMC6146748; doi:10.1186/s40168-018-0548-7)
Supplement: Supplementary file 3 — Dataset S1. Relative abundance of the OTUs assigned to the genus-level within the Archaea, Bacteria and organelles from Eukaryota detected by 16S rRNA gene amplicon sequencing. The OTUs with less than 0.1% abundance accross all five datasets are not shown. The names of highly abundant genera (≥1% in at least one of the datasets) are shown in bold. (XLSX 24 kb) [file 40168_2018_548_MOESM3_ESM.xlsx]

## Sheet: Sheet1
	Relative abundance (%)
	CS-Sed10	CS-Sed11	T3-Sed10	T1-Sed10	B1-Sed10
Archaea;Euryarchaeota;Halobacteria;Halobacteriales;Halobacteriaceae;	0.03003	0.0405542	0	0.0941066	0.177672
Archaea;Euryarchaeota;Halobacteria;Halobacteriales;Halobacteriaceae;Halohasta;	0.015015	0.00675904	0.00322072	0.473474	1.63237
Archaea;Euryarchaeota;Halobacteria;Halobacteriales;Halobacteriaceae;Halopiger;	0	0	0	0.197036	0.12215
Archaea;Euryarchaeota;Halobacteria;Halobacteriales;Halobacteriaceae;Halorubrum;	0.025025	0.0135181	0	0.617574	1.12896
Archaea;Euryarchaeota;Halobacteria;Halobacteriales;Halobacteriaceae;Halovenus;	0.115115	0.0337952	0	0.120574	0.111045
Archaea;Euryarchaeota;Halobacteria;Halobacteriales;Halobacteriaceae;Halovivax;	0.04004	0.111524	0	0.0499941	0.2443
Archaea;Euryarchaeota;Halobacteria;Halobacteriales;Halobacteriaceae;Natronococcus;	0.31031	0	0	0	0.0370151
Archaea;Euryarchaeota;Halobacteria;Halobacteriales;Halobacteriaceae;Natronorubrum;	0.37037	0.0236566	0	0.149982	0.0222091
Archaea;Euryarchaeota;Halobacteria;Halobacteriales;Halobacteriaceae;RDI82;	0	0	0.00644143	0.0529349	0.118448
Archaea;Euryarchaeota;Halobacteria;Halobacteriales;Halobacteriaceae;uncultured;	0.265265	0.196012	0	0.299965	0.310927
Archaea;Euryarchaeota;Methanomicrobia;Methanomicrobiales;Methanomicrobiales Incertae Sedis;Methanocalculus;	3.19319	0.00675904	0.00644143	0	0.629257
Archaea;Euryarchaeota;Methanomicrobia;Methanosarcinales;Methanosarcinaceae;Methanosalsum;	0.01001	0.0709699	0.0128829	0.126456	0.133254
Archaea;Euryarchaeota;Methanomicrobia;ST-12K10A;	0	0	0	0.167627	0
Archaea;Euryarchaeota;Thermoplasmata;Thermoplasmatales;KTK 4A;	0.0900901	0.179115	0.00966215	10.587	0.458987
Archaea;Euryarchaeota;Thermoplasmata;Thermoplasmatales;Marine Benthic Group D and DHVEG-1;	0	0.111524	0.00322072	0	0
Archaea;Euryarchaeota;Thermoplasmata;Thermoplasmatales;Thermoplasmatales Incertae Sedis;uncultured;	0.235235	0	0.00644143	0.108811	0.166568
Archaea;WSA2;WCHA1-57;	0.035035	0.152078	0.00322072	0	0.0222091
Archaea;Woesearchaeota (DHVEG-6);	0.36036	0.476512	0.331734	0.0529349	0.0370151
Bacteria;Acetothermia;	0	0.0980061	0.0998422	0	2.01362
Bacteria;Actinobacteria;Coriobacteriia;Coriobacteriales;Coriobacteriaceae;uncultured;	0	1.07807	0.0322072	0	0.00370151
Bacteria;Actinobacteria;Nitriliruptoria;Euzebyales;Euzebyaceae;Egibacter;	0.01001	0.0135181	0	0.911657	1.07714
Bacteria;Actinobacteria;Nitriliruptoria;Euzebyales;Euzebyaceae;uncultured;	0.0850851	0.077729	0.0128829	0.279379	0.288718
Bacteria;Actinobacteria;Nitriliruptoria;Nitriliruptorales;Nitriliruptoraceae;	2.85786	2.73065	1.00808	3.31138	0.510808
Bacteria;Actinobacteria;OPB41;	0.045045	0.973302	0.193243	0	0.0370151
Bacteria;Atribacteria;	0.015015	0.121663	0.0386486	0	0.0259106
Bacteria;Atribacteria;Atribacteria Incertae Sedis;Unknown Order;Unknown Family;Candidatus Caldatribacterium;	0.01001	0.743494	0.0322072	0	0.0518211
Bacteria;Bacteroidetes;Bacteroidetes BD2-2;	1.55656	1.09834	1.62646	0.311728	0.359046
Bacteria;Bacteroidetes;Bacteroidetes Incertae Sedis;Order III;B2706-C7;	0.02002	0.0135181	0.283423	0	0
Bacteria;Bacteroidetes;Bacteroidetes Incertae Sedis;Order III;F1-37X2;	7.86787	1.41602	2.01617	2.22915	0.766213
Bacteria;Bacteroidetes;Bacteroidetes Incertae Sedis;Order III;ML310M-34;	0.0750751	0.104765	0.840607	0.344077	0.0111045
Bacteria;Bacteroidetes;Bacteroidetes Incertae Sedis;Order III;uncultured;	7.91291	1.79453	8.2708	2.97906	0.103642
Bacteria;Bacteroidetes;Bacteroidia;Bacteroidales;ML635J-40 aquatic group;	15.3403	6.23184	7.37866	6.1728	6.66272
Bacteria;Bacteroidetes;Cytophagia;Cytophagales;Cyclobacteriaceae;Anditalea;	0	0	0.00644143	0.144101	0.00740302
Bacteria;Bacteroidetes;Cytophagia;Cytophagales;Cyclobacteriaceae;Indibacter;	0	0.0135181	0.215788	0.00294083	0.00370151
Bacteria;Bacteroidetes;Cytophagia;Cytophagales;Cyclobacteriaceae;Negadavirga;	0	0	0.132049	0.00588166	0
Bacteria;Bacteroidetes;Flavobacteriia;Flavobacteriales;Cryomorphaceae;	0.01001	0.0878675	0.177139	0.00882249	0
Bacteria;Bacteroidetes;Flavobacteriia;Flavobacteriales;Cryomorphaceae;Cryomorpha;	0	0.0101386	0.157815	0	0
Bacteria;Bacteroidetes;Flavobacteriia;Flavobacteriales;Flavobacteriaceae;Psychroflexus;	0	0.0202771	1.28829	0	0
Bacteria;Bacteroidetes;Sphingobacteriia;Sphingobacteriales;Saprospiraceae;uncultured;	1.28128	1.35519	0.914683	0	0.129553
Bacteria;CPR2;	0	0.185874	0.0128829	0	0
Bacteria;Caldiserica;Caldisericia;Caldisericales;WCHB1-02;	0.00500501	0.0439338	0.103063	0	0
Bacteria;Chlamydiae;LD1-PA32;	0.105105	0.111524	0.0708557	0	0.103642
Bacteria;Chloroflexi;Anaerolineae;Anaerolineales;Anaerolineaceae;Longilinea;	0	0.00337952	0	0.0205858	0.262807
Bacteria;Chloroflexi;Anaerolineae;Anaerolineales;Anaerolineaceae;uncultured;	1.001	2.69348	0.608715	0.00294083	0.0962393
Bacteria;Chloroflexi;Dehalococcoidia;FS117-23B-02;	0	0	0.0128829	0	0.314628
Bacteria;Chloroflexi;Dehalococcoidia;GIF9;	0.135135	9.65191	3.71671	0.00588166	10.2717
Bacteria;Chloroflexi;SBR2076;	0.015015	0.415681	0.0483107	0.00294083	0.0370151
Bacteria;Cloacimonetes;MSBL8;	0.015015	0.091247	0.128829	0	0.0370151
Bacteria;Cyanobacteria;Chloroplast;	0.16016	0.172356	0.863152	4.03482	2.66139
Bacteria;Cyanobacteria;Cyanobacteria;SubsectionI;FamilyI;Cyanobacterium;	0.0500501	0.077729	1.55883	0	0
Bacteria;Cyanobacteria;Cyanobacteria;SubsectionIII;FamilyI;Lyngbya;	0	0.0473133	0.125608	0	0.00740302
Bacteria;Cyanobacteria;Cyanobacteria;SubsectionIII;FamilyI;Spirulina;	0.115115	1.68638	0.743985	0	0.355345
Bacteria;Cyanobacteria;Cyanobacteria;SubsectionIII;FamilyI;uncultured;	0	0	0.186802	0	0
Bacteria;Cyanobacteria;Cyanobacteria;SubsectionIV;FamilyI;	0.135135	0.00337952	0	0	0
Bacteria;Deinococcus-Thermus;Deinococci;Deinococcales;Trueperaceae;Truepera;	3.6036	1.6661	2.16432	0.0294083	1.16968
Bacteria;Firmicutes;Bacilli;Bacillales;Bacillaceae;Bacillus;	0.540541	0.361609	0.0869593	0.267616	0.262807
Bacteria;Firmicutes;Bacilli;Bacillales;Bacillaceae;Ureibacillus;	0.035035	0.0946266	0.115946	0.170568	0.336837
Bacteria;Firmicutes;Bacilli;Bacillales;Planococcaceae;Planococcus;	0	0.0135181	0.0257657	0.00588166	0.14806
Bacteria;Firmicutes;Clostridia;Clostridiales;Clostridiaceae 2;Alkaliphilus;	0.02002	0.0202771	0.00644143	0.0499941	0.129553
Bacteria;Firmicutes;Clostridia;Clostridiales;Clostridiaceae 2;Anoxynatronum;	0.04004	0.0371747	0.0386486	0.102929	0.0333136
Bacteria;Firmicutes;Clostridia;Clostridiales;Clostridiaceae 2;Tindallia;	0.24024	0.253464	0.998422	0.229385	0.0296121
Bacteria;Firmicutes;Clostridia;Clostridiales;Family XIV;uncultured;	0.245245	0.121663	0.299527	0.0470533	0.00740302
Bacteria;Firmicutes;Clostridia;Clostridiales;Family XVII;Sulfobacillus;	0.025025	0.104765	0.109504	0.00294083	0
Bacteria;Firmicutes;Clostridia;Clostridiales;Family XVII;Thermaerobacter;	0.0700701	0.49341	0.0869593	0.164687	0.314628
Bacteria;Firmicutes;Clostridia;Clostridiales;P. palm C-A 51;	0.14014	0.0439338	0.0515315	0.173509	0.118448
Bacteria;Firmicutes;Clostridia;Clostridiales;Peptostreptococcaceae;uncultured;	1.57658	0.104765	1.45254	3.30255	0.307225
Bacteria;Firmicutes;Clostridia;Clostridiales;Ruminococcaceae;Ruminococcaceae UCG-012;	0.03003	0.0270362	0.115946	0	0
Bacteria;Firmicutes;Clostridia;Clostridiales;Ruminococcaceae;uncultured;	0.175175	0.0439338	0.161036	0.0264675	0.0259106
Bacteria;Firmicutes;Clostridia;Clostridiales;Syntrophomonadaceae;	0.115115	0.00675904	0.00966215	0	0.0851347
Bacteria;Firmicutes;Clostridia;Clostridiales;Syntrophomonadaceae;Candidatus Contubernalis;	0.465465	0.726597	0.183581	1.3469	0.314628
Bacteria;Firmicutes;Clostridia;Clostridiales;Syntrophomonadaceae;Dethiobacter;	0.265265	3.73437	1.48797	0.364663	0.277613
Bacteria;Firmicutes;Clostridia;Clostridiales;Syntrophomonadaceae;uncultured;	7.11712	20.0439	5.09195	10.6664	10.9824
Bacteria;Firmicutes;Clostridia;D8A-2;	0.0800801	0.226428	0.0934008	0.102929	0.0777317
Bacteria;Firmicutes;Clostridia;Halanaerobiales;Halanaerobiaceae;Halanaerobium;	0.750751	0.408922	0.392927	8.17257	4.43441
Bacteria;Firmicutes;Clostridia;Halanaerobiales;Halanaerobiaceae;Halarsenatibacter;	0	0.0473133	0.0418693	2.1174	1.01792
Bacteria;Firmicutes;Clostridia;Halanaerobiales;Halanaerobiaceae;Halocella;	0.0650651	0.084488	0.0418693	0.0941066	0.14806
Bacteria;Firmicutes;Clostridia;Halanaerobiales;Halanaerobiaceae;Halothermothrix;	0.025025	0.0540723	0.022545	0.670509	0.0777317
Bacteria;Firmicutes;Clostridia;Halanaerobiales;Halobacteroidaceae;Natroniella;	0	0	0.00966215	0.0499941	0.259106
Bacteria;Firmicutes;Clostridia;Halanaerobiales;Halobacteroidaceae;Orenia;	0.00500501	0.0135181	0	0.0470533	0.111045
Bacteria;Firmicutes;Clostridia;Halanaerobiales;Halobacteroidaceae;uncultured;	1.05105	0.851639	0.692454	1.94095	6.45914
Bacteria;Firmicutes;Clostridia;Halanaerobiales;ODP1230B8.23;	0.4004	0.452856	0.49599	0.00588166	0.336837
Bacteria;Firmicutes;Clostridia;M55-D21;	0.15015	0.172356	0.141711	0.00588166	0.0592242
Bacteria;Firmicutes;Clostridia;ML635J-38;	0.355355	0.0980061	0.228671	0.179391	0.407166
Bacteria;Firmicutes;Clostridia;Natranaerobiales;Natranaerobiaceae;Natranaerobius;	0.025025	0	0	0.429361	0.229494
Bacteria;Firmicutes;Clostridia;Natranaerobiales;Natranaerobiaceae;Natronovirga;	0	0	0	0.182331	0.0518211
Bacteria;Firmicutes;Clostridia;Natranaerobiales;Natranaerobiaceae;uncultured;	0.0500501	0.0980061	0.0740765	1.02929	0.451584
Bacteria;Firmicutes;Clostridia;Thermoanaerobacterales;Family III;uncultured;	0.015015	0.0168976	0	0.194095	0.0444181
Bacteria;Firmicutes;Limnochordia;Limnochordales;Limnochordaceae;	0.0550551	0.128422	0.0193243	0.00294083	0.0592242
Bacteria;Firmicutes;Negativicutes;Selenomonadales;uncultured;	0.0600601	0.196012	0.132049	0.241148	0.233195
Bacteria;Gemmatimonadetes;BD2-11 terrestrial group;	4.42442	1.6999	1.7875	0.0264675	0.995706
Bacteria;Gemmatimonadetes;Longimicrobia;Longimicrobiales;Longimicrobiaceae;	0.205205	0.00675904	0.0161036	0.0294083	0.0629257
Bacteria;Gemmatimonadetes;PAUC43f marine benthic group;	0.0500501	0.0371747	0.0128829	0.0617574	0.259106
Bacteria;Hydrogenedentes;	0.425425	0.128422	0.199684	0.0676391	0.285016
Bacteria;Ignavibacteriae;Ignavibacteria;Ignavibacteriales;BSN166;	1.33634	1.20649	0.338175	0	0.222091
Bacteria;Lentisphaerae;Oligosphaeria;Oligosphaerales;Oligosphaeraceae;	0.225225	0.148699	0.296306	0.191154	1.00311
Bacteria;Omnitrophica;	0.0800801	0.172356	0.528197	0	0.00370151
Bacteria;Planctomycetes;OM190;	0.035035	0.13856	0	0	0
Bacteria;Planctomycetes;Phycisphaerae;KCLunmb-38-53;	0.165165	0.135181	0.13527	0.0117633	0.166568
Bacteria;Planctomycetes;Phycisphaerae;MSBL9;	0.0700701	0.101386	0.144932	0.120574	0.240598
Bacteria;Planctomycetes;Phycisphaerae;Phycisphaerales;08D2Z94 hypersaline microbial mat group;	0.015015	0.0168976	0.0547522	0.00294083	0.199882
Bacteria;Planctomycetes;Phycisphaerae;Phycisphaerales;Phycisphaeraceae;Urania-1B-19 marine sediment group;	0.125125	0.14194	0.00644143	0.00294083	0.014806
Bacteria;Planctomycetes;Phycisphaerae;Phycisphaerales;Phycisphaeraceae;uncultured;	0.37037	0.0878675	0.0934008	0.0147042	0.177672
Bacteria;Planctomycetes;Pla4 lineage;	0.0900901	0.084488	0.151374	0.00294083	0.0555227
Bacteria;Planctomycetes;Planctomycetacia;Brocadiales;Brocadiaceae;PB79;	0.33033	0.158837	0.283423	0.161746	0.477495
Bacteria;Planctomycetes;Planctomycetacia;Planctomycetales;Planctomycetaceae;Pir4 lineage;	0.03003	0.615073	0.743985	0	0.0259106
Bacteria;Planctomycetes;Planctomycetacia;Planctomycetales;Planctomycetaceae;Pirellula;	0.21021	0.537344	1.21099	0	0.133254
Bacteria;Planctomycetes;Planctomycetacia;Planctomycetales;Planctomycetaceae;Rhodopirellula;	0.0800801	0.182494	0.067635	0.00882249	0
Bacteria;Proteobacteria;Alphaproteobacteria;Rhizobiales;Bradyrhizobiaceae;Nitrobacter;	0	0	0.109504	0	0
Bacteria;Proteobacteria;Alphaproteobacteria;Rhizobiales;Bradyrhizobiaceae;Salinarimonas;	0.125125	0.165596	0.251216	0.0382308	0.0333136
Bacteria;Proteobacteria;Alphaproteobacteria;Rhodobacterales;Rhodobacteraceae;Defluviimonas;	0.015015	0.0878675	0.212567	0.00882249	0.0666272
Bacteria;Proteobacteria;Alphaproteobacteria;Rhodobacterales;Rhodobacteraceae;Loktanella;	0	0.0101386	0.022545	0.161746	0.129553
Bacteria;Proteobacteria;Alphaproteobacteria;Rhodobacterales;Rhodobacteraceae;Rhodobaca;	0.035035	0.243325	1.03063	0.00588166	0.0518211
Bacteria;Proteobacteria;Alphaproteobacteria;Rhodobacterales;Rhodobacteraceae;Roseibaca;	0.0800801	0.462994	5.82305	0.00294083	0.39236
Bacteria;Proteobacteria;Alphaproteobacteria;Rhodobacterales;Rhodobacteraceae;Roseinatronobacter;	0.0600601	0.185874	0.660247	1.63216	0.36645
Bacteria;Proteobacteria;Alphaproteobacteria;Rhodobacterales;Rhodobacteraceae;uncultured;	1.27628	1.46333	3.83265	0.114692	1.59905
Bacteria;Proteobacteria;Alphaproteobacteria;Rhodospirillales;Rhodospirillales Incertae Sedis;Candidatus Alysiosphaera;	1.001	1.32815	0.0611936	0	0.00370151
Bacteria;Proteobacteria;Alphaproteobacteria;Rickettsiales;Mitochondria;	0	0	0.144932	0	0
Bacteria;Proteobacteria;Alphaproteobacteria;Rickettsiales;T9d;	0.02002	0.125042	0	0	0
Bacteria;Proteobacteria;Deltaproteobacteria;Bradymonadales;	0.670671	0.49341	0.705337	0.0823433	0.162866
Bacteria;Proteobacteria;Deltaproteobacteria;Desulfarculales;Desulfarculaceae;Desulfatiglans;	0.035035	0.20953	0.241554	0	0
Bacteria;Proteobacteria;Deltaproteobacteria;Desulfobacterales;Desulfobacteraceae;Desulfonatronobacter;	0.980981	0.165596	0.576508	6.64334	0.821735
Bacteria;Proteobacteria;Deltaproteobacteria;Desulfobacterales;Desulfobacteraceae;uncultured;	0.650651	0.669145	0.199684	0	0
Bacteria;Proteobacteria;Deltaproteobacteria;Desulfobacterales;Desulfobulbaceae;Desulfocapsa;	0	0	0.00322072	0.191154	0.00370151
Bacteria;Proteobacteria;Deltaproteobacteria;Desulfovibrionales;Desulfohalobiaceae;Desulfonatronospira;	0.115115	1.60865	1.01453	2.92613	1.9692
Bacteria;Proteobacteria;Deltaproteobacteria;Desulfovibrionales;Desulfohalobiaceae;Desulfonatronovibrio;	0.555556	0.540723	0.72144	0.0117633	0
Bacteria;Proteobacteria;Deltaproteobacteria;Desulfovibrionales;Desulfonatronaceae;Desulfonatronum;	0.125125	0.0473133	0.0611936	0	0.00370151
Bacteria;Proteobacteria;Deltaproteobacteria;Desulfuromonadales;Desulfuromonadaceae;Pelobacter;	0	0.260223	0.0161036	0	0
Bacteria;Proteobacteria;Deltaproteobacteria;Syntrophobacterales;Syntrophobacteraceae;Desulforhabdus;	0.700701	0.148699	0.196464	0.232326	0.140657
Bacteria;Proteobacteria;Gammaproteobacteria;Chromatiales;Chromatiaceae;Halochromatium;	0.00500501	0.219669	0	0	0
Bacteria;Proteobacteria;Gammaproteobacteria;Chromatiales;Chromatiaceae;Thiocapsa;	0	0.0980061	0.128829	0	0
Bacteria;Proteobacteria;Gammaproteobacteria;Chromatiales;Ectothiorhodospiraceae;Alkalispirillum;	0.545546	0	0.00322072	0	0.0666272
Bacteria;Proteobacteria;Gammaproteobacteria;Chromatiales;Ectothiorhodospiraceae;Halorhodospira;	0.00500501	0.00675904	0	0.291142	1.64717
Bacteria;Proteobacteria;Gammaproteobacteria;Chromatiales;Ectothiorhodospiraceae;Spiribacter;	0.0850851	0.0473133	0.0193243	0.197036	0.255404
Bacteria;Proteobacteria;Gammaproteobacteria;Chromatiales;Ectothiorhodospiraceae;Thioalkalivibrio;	7.22222	3.44711	4.53477	5.25232	14.236
Bacteria;Proteobacteria;Gammaproteobacteria;Chromatiales;Ectothiorhodospiraceae;uncultured;	0.865866	0.0168976	0.0289864	0.0117633	0
Bacteria;Proteobacteria;Gammaproteobacteria;Gammaproteobacteria Incertae Sedis;Unknown Family;Methylonatrum;	0.44044	0.0304157	0.247995	0.0205858	0.00370151
Bacteria;Proteobacteria;Gammaproteobacteria;Gammaproteobacteria Incertae Sedis;Unknown Family;Wenzhouxiangella;	2.07708	1.01048	2.74727	0.0205858	0.0111045
Bacteria;Proteobacteria;Gammaproteobacteria;Gammaproteobacteria Incertae Sedis;Unknown Family;uncultured;	1.56156	0.35485	1.43322	0.0147042	0.0222091
Bacteria;Proteobacteria;Gammaproteobacteria;HOC36;	0.375375	2.96722	3.65873	0.0117633	0.0629257
Bacteria;Proteobacteria;Gammaproteobacteria;Oceanospirillales;	0.1001	0	0	0	0
Bacteria;Proteobacteria;Gammaproteobacteria;Oceanospirillales;Halomonadaceae;Halomonas;	1.45646	0.125042	0.486328	0.985178	0.669973
Bacteria;Proteobacteria;Gammaproteobacteria;Oceanospirillales;OM182 clade;	0.1001	0.233187	0.373603	0.0323491	0.125851
Bacteria;Proteobacteria;Gammaproteobacteria;Oceanospirillales;Oceanospirillaceae;Marinospirillum;	0.195195	0.0270362	0.0483107	0	0.00740302
Bacteria;Proteobacteria;Gammaproteobacteria;Oceanospirillales;Oceanospirillaceae;Nitrincola;	0.025025	0.131801	0.0289864	0	0
Bacteria;Proteobacteria;Gammaproteobacteria;Oceanospirillales;Oceanospirillaceae;Pseudohongiella;	0.17017	0.0371747	0.04509	0	0
Bacteria;Proteobacteria;Gammaproteobacteria;Oceanospirillales;Saccharospirillaceae;Salinispirillum;	0.02002	0.0168976	0.257657	0.0205858	0.0185076
Bacteria;Proteobacteria;Gammaproteobacteria;Pseudomonadales;Pseudomonadaceae;Pseudomonas;	0.0950951	0.243325	0	0	0
Bacteria;Proteobacteria;Gammaproteobacteria;Xanthomonadales;uncultured;	0.155155	0.13856	0.312409	0.0588166	0.014806
Bacteria;Proteobacteria;Gammaproteobacteria;uncultured;	0.045045	0.270362	0.00322072	0	0.00740302
Bacteria;Saccharibacteria;	0.0800801	0.243325	0.305968	0.00882249	0
Bacteria;Spirochaetae;Spirochaetes;Spirochaetales;Spirochaetaceae;Alkalispirochaeta;	0.0500501	0.152078	0.212567	0	0.00740302
Bacteria;Spirochaetae;Spirochaetes;Spirochaetales;Spirochaetaceae;Spirochaeta 2;	1.2963	2.42312	2.59912	0.749912	2.72431
Bacteria;TA06;	0.015015	0.179115	0.0579729	0	0
Bacteria;Tenericutes;Mollicutes;Mollicutes RF9;	0.13013	0.0371747	0.386486	0.0205858	0.0185076
Bacteria;Tenericutes;Mollicutes;NB1-n;	1.001	0.0980061	0.76653	2.38501	1.38807
Bacteria;Thermotogae;Thermotogae;Kosmotogales;Kosmotogaceae;uncultured;	0.02002	0.63197	0.067635	0	0.125851
Bacteria;Verrucomicrobia;Opitutae;BC-COM435;	0.19019	0.0473133	0.479887	0.0235266	0.0407166
Bacteria;Verrucomicrobia;Opitutae;Puniceicoccales;Puniceicoccaceae;Coraliomargarita;	0	0.0101386	0.209347	0	0
Bacteria;Verrucomicrobia;Opitutae;Puniceicoccales;Puniceicoccaceae;Puniceicoccus;	0.045045	0.0473133	0.167477	0	0
Bacteria;Verrucomicrobia;Opitutae;Puniceicoccales;Puniceicoccaceae;uncultured;	0.11011	0.0439338	0.241554	0	0.00370151
Bacteria;Verrucomicrobia;WCHB1-41;	0.33033	0.827982	3.01781	0.0117633	0.0629257
Bacteria;WS1;	0.01001	0.0608314	0.115946	0	0.0296121
Bacteria;WS6;	0.0550551	0.679284	0.0289864	0.170568	0.014806
Eukaryota;Archaeplastida;Chloroplastida;Chlorophyta;Chlorophyceae;	0.155155	0.0202771	0.334954	2.44971	3.96062
Eukaryota;Archaeplastida;Chloroplastida;Chlorophyta;Ulvophyceae;	0.00500501	0.152078	0	0.197036	0.014806
Eukaryota;Opisthokonta;Holozoa;Metazoa (Animalia);Eumetazoa;Bilateria;Arthropoda;Crustacea;Branchiopoda;Sarsostraca;Anostraca;	0.425425	0.297398	0.00322072	0.0235266	0.27021
Eukaryota;Opisthokonta;Holozoa;Metazoa (Animalia);Eumetazoa;Bilateria;Rotifera;Monogononta;Ploimida;	0.045045	0.118283	0	0	0.199882
Eukaryota;SAR;Alveolata;Ciliophora;Intramacronucleata;Spirotrichea;Hypotrichia;	0.25025	0.0473133	0	0.335255	0.00370151
Eukaryota;SAR;Alveolata;Ciliophora;Intramacronucleata;Spirotrichea;Hypotrichia;Bistichella;	0	0	0	0.441125	0.0111045
Eukaryota;SAR;Alveolata;Ciliophora;Intramacronucleata;Spirotrichea;Hypotrichia;Rigidohymena;	0	0	0	0.111752	0
Eukaryota;SAR;Alveolata;Ciliophora;Intramacronucleata;Spirotrichea;Hypotrichia;Stylonychia;	0	0.0304157	0	1.42042	0.133254
Eukaryota;SAR;Alveolata;Ciliophora;Intramacronucleata;Spirotrichea;Hypotrichia;uncultured;	0	0	0.00322072	1.9733	0.0555227
Eukaryota;SAR;Stramenopiles;Ochrophyta;Diatomea;Bacillariophytina;Bacillariophyceae;Nitzschia;	0	0.00337952	1.22065	0	0
No Relative	0.605606	0.84826	1.14013	2.04388	0.788422
Archaea <0.1%	0.195195	0.398783	0.164256	0.441125	0.307225
Bacteria <0.1%	2.99299	3.83913	3.67484	1.11163	1.80634
Eukaryota <0.1%	0.02002	0.189253	0.325292	0.126456	0.262807
Uncultured Prokaryote groups >=0.1% abundance	64.5195	67.7661	56.7651	55.9728	50.4701
