# Supplementary material for: A metagenomics roadmap to the uncultured genome diversity in hypersaline soda lake sediments
Source: Microbiome. 2018 Sep 19;6:168. doi: 10.1186/s40168-018-0548-7 (PMC6146748; doi:10.1186/s40168-018-0548-7)
Supplement: Supplementary file 4 — Dataset S2. Organism names, statistics and general description incl. Completeness and contamination estimates, phylogeny and DDBJ/EMBL/Genbank accession numbers of the metagenome assembled genomes (MAGs) described in this paper. All submitted versions described in this paper are version XXXX01000000. Size = recovered genome size, Completeness (Compl1), contamination (Cont), strain heterogenity (Str het) and Taxon CheckM were inferred from lineage-specific marker sets and a reference tree build with CheckM [74]. Additional completeness (compl2) and redundancy (red) estimates were inferred based on the presence of universal single copy genes for Bacteria and Archaea [75]. Decision and confidence intervals from the Candidate Phyla Radiation (CPR) scan [75] are given, as well as the taxonomy of the besthit in SILVA when 16S rRNA genes were present. Phylum/class 16 ribosomal proteins is the taxonomy derived from our ribosomal protein trees (see main text: Figs. 2 and 3). OTU gives the inferred link of a population genome with our 16S rRNA gene amplicon dataset (Additional file 3). (XLSX 253 kb) [file 40168_2018_548_MOESM4_ESM.xlsx]

## Sheet: MAGs
MAG ID	BioSample	Genbank accession	Organism	Isolate	Size (Mb)	# Contigs	Contig N50 (kb)	Max contig length (kb)	Estimated coverage (x)	GC (%)	#5S rRNAs	#16S rRNAs	#23S rRNAs	# tRNAs	Compl1 (%)	Compl2 (%)	Cont (%)	Red (%)	Str het (%)	Taxon CheckM	CPR-scan	CPR-Conf (%)	Phylum/class 16 ribosomal protein tree	Besthit Silva longest 16S rRNA	Silva taxonomy besthit longest 16S rRNA	%Identity	e-value	query length	query coverage	Top hit taxonomy USEARCH contigs RefSeq	presumed OTU	Manual corrections made
bin.B1Sed10.10	SAMN08575164	PUPM00000000	Dehalococcoidia bacterium B1Sed10_10	B1Sed10_10	0.937612	199	4.979	17.895	182.824	56.7	0	0	0	13	60.56	73	0.99	1	0	k__Bacteria;p__Chloroflexi	NOT CPR	95	Chloroflexi							Chloroflexi bacterium RBG_13_51_36	Bacteria;Chloroflexi;Dehalococcoidia;GIF9;
bin.B1Sed10.101	SAMN08575165	PUPL00000000	Candidatus Acetothermia bacterium B1Sed10_101	B1Sed10_101	1.21532	242	5.041	44.346	82.2592	60.9	1	1	0	15	57.68	54	0	0	0	k__Bacteria (root)	NOT CPR	94	na	LDZS01002347 terrestrial metagenome	Bacteria/Acetothermia	88.4409	1e-107	379	98.153	Acetothermia bacterium 64_32	Bacteria;Acetothermia;
bin.B1Sed10.102R1	SAMN08575166	PUPK00000000	Desulfonatronospira sp. B1Sed10_102R1	B1Sed10_102R1	2.14652	341	7.58	32.328	14.3492	51.7	1	0	0	38	80.1	88	1.28	6	33.33	k__Bacteria;p__Proteobacteria	NOT CPR	100	Deltaproteobacteria							Desulfonatronospira thiodismutans	Bacteria;Proteobacteria;Deltaproteobacteria;Desulfovibrionales;Desulfohalobiaceae;Desulfonatronospira;
bin.B1Sed10.105	SAMN08575167	PUPJ00000000	Actinobacteria bacterium B1Sed10_105	B1Sed10_105	1.31746	269	5.305	25.626	5.91754	46.1	0	0	0	20	73.53	75	0	2	0	k__Bacteria (root)	NOT CPR	97	Actinobacteria							Actinobacteria bacterium RBG_19FT_COMBO_36_27	Bacteria;Actinobacteria;OPB41;
bin.B1Sed10.106R1	SAMN08575168	PUPI00000000	Candidatus Nealsonbacteria bacterium B1Sed10_106R1	B1Sed10_106R1	0.285523	69	4.173	10.506	5.85936	42.4	0	0	0	17	52.9	45	4.31	3	0	k__Bacteria (root)	INCONCLUSIVE	91	na							Parcubacteria bacterium DG_74_2	na
bin.B1Sed10.107R1	SAMN08575169	PUPH00000000	Thermoplasmata archaeon B1Sed10_107R1	B1Sed10_107R1	1.81466	184	15.118	68.444	23.1613	46.6	2	2	2	39	83.2	44	0.8	2	100	k__Archaea;p__Euryarchaeota	INCONCLUSIVE	77	Thermoplasmata	HE604570 uncultured archaeon	Archaea/Euryarchaeota_Thermoplasmata_Thermopla smatales/KTK 4A	92.6335	0	546	99.4505	Euryarchaeota archaeon SG8-5	Archaea;Euryarchaeota;Thermoplasmata;Thermoplasmatales;KTK 4A;
bin.B1Sed10.108R1	SAMN08575170	PUPG00000000	Bacteroidales bacterium B1Sed10_108R1	B1Sed10_108R1	1.25608	249	5.282	22.543	51.1903	52	0	0	0	14	56.68	69	0.74	3	60	k__Bacteria;p__Bacteroidetes	NOT CPR	97	Bacteroidetes							Lentimicrobium saccharophilum	Bacteria;Bacteroidetes;Bacteroidia;Bacteroidales;ML635J-40 aquatic group;
bin.B1Sed10.111	SAMN08575171	PUPF00000000	Desulfonatronospira sp. B1Sed10_111	B1Sed10_111	1.01773	252	3.983	13.133	7.93786	53	0	0	0	10	58.33	35	1.72	1	100	k__Bacteria;p__Proteobacteria	INCONCLUSIVE	64	na							Desulfonatronospira thiodismutans	Bacteria;Proteobacteria;Deltaproteobacteria;Desulfovibrionales;Desulfohalobiaceae;Desulfonatronospira;
bin.B1Sed10.112	SAMN08575172	PUPE00000000	Candidatus Nealsonbacteria bacterium B1Sed10_112	B1Sed10_112	0.720471	96	9.111	41.246	9.08888	33.8	1	1	2	36	79.28	73	5.17	6	33.33	k__Bacteria (root)	CPR	100	Candidatus Nealsonbacteria	FJ792202 uncultured bacterium	Bacteria/Parcubacteria/Candidatus Yanofskybacteria	90.0901	2e-29	350	31.7143	Parcubacteria group bacterium CG1_02_39_15	na
bin.B1Sed10.113R1	SAMN08575173	PUPD00000000	Spirochaetaceae bacterium B1Sed10_113R1	B1Sed10_113R1	3.92893	305	23.982	77.506	33.1866	60.7	1	0	0	36	95.2	89	4.67	4	40	k__Bacteria;p__Spirochaetes	NOT CPR	100	Spirochaetes							Spirochaeta africana	na
bin.B1Sed10.114	SAMN08575174	PUPC00000000	Planctomycetes bacterium B1Sed10_114	B1Sed10_114	3.19338	400	11.268	46.251	31.02	63.9	0	1	0	44	89.82	87	1.14	3	0	k__Bacteria;p__Planctomycetes	NOT CPR	100	Planctomycetes	GU553761 uncultured bacterium	Bacteria/Planctomycetes/vadinHA49	86.1601	1e-170	1570	46.9427	Planctomycetes bacterium DG_20	na
bin.B1Sed10.118	SAMN08575175	PUPB00000000	Phycisphaerae bacterium B1Sed10_118	B1Sed10_118	1.66083	367	4.559	28.055	17.631	47.1	0	0	0	18	66.48	77	1.54	6	100	k__Bacteria;p__Planctomycetes	NOT CPR	80	Planctomycetes							Phycisphaerae bacterium ST-NAGAB-D1	Bacteria;Planctomycetes;Phycisphaerae;MSBL9;
bin.B1Sed10.119R1	SAMN08575176	PUPA00000000	Natrialbaceae archaeon B1Sed10_119R1	B1Sed10_119R1	1.70044	259	7.366	34.359	32.5017	68.8	0	0	0	31	60.54	30	0.4	2	0	k__Archaea;p__Euryarchaeota	INCONCLUSIVE	52	Halobacteria							Halopiger	na
bin.B1Sed10.11R1	SAMN08575177	PUOZ00000000	Thioalkalivibrio sp. B1Sed10_11R1	B1Sed10_11R1	2.06562	382	5.846	24.567	21.3488	65.8	0	0	0	22	71.04	65	2.39	4	40	k__Bacteria;p__Proteobacteria	NOT CPR	94	na							Thioalkalivibrio	Bacteria;Proteobacteria;Gammaproteobacteria;Chromatiales;Ectothiorhodospiraceae;Thioalkalivibrio;
bin.B1Sed10.12	SAMN08575178	PUOY00000000	Nitriliruptoraceae bacterium B1Sed10_12	B1Sed10_12	3.29187	411	10.952	47.319	18.7377	71.3	0	1	0	33	80.68	71	1.57	3	66.67	k__Bacteria;p__Actinobacteria	NOT CPR	100	Actinobacteria	DQ432396 uncultured actinobacterium	Bacteria/Actinobacteria/Nitriliruptoria/Nitril iruptorales_Nitriliruptoraceae	98.3146	1e-88	213	83.5681	Nitriliruptor alkaliphilus	Bacteria;Actinobacteria;Nitriliruptoria;Nitriliruptorales;Nitriliruptoraceae;
bin.B1Sed10.121m	SAMN08575179	PUOX00000000	Mollicutes bacterium B1Sed10_121m	B1Sed10_121m	1.27822	76	62.627	129.643	26.8723	49.987	1	0	1	40	75.88	80	0	1	0	k__Bacteria;p__Tenericutes	NOT CPR	98	Tenericutes							Candidatus Izimaplasma sp. HR2	Bacteria;Tenericutes;Mollicutes;NB1-n;	corrected 16S
bin.B1Sed10.122m	SAMN08575180	PUOW00000000	Spirochaetaceae bacterium B1Sed10_122m	B1Sed10_122m	3.4854	457	9.618	61.638	33.2362	61.366	0	0	0	29	94.77	91	3.47	5	28.57	k__Bacteria;p__Spirochaetes	NOT CPR	100	Spirochaetes							Spirochaeta americana	na	corrected 16S
bin.B1Sed10.123	SAMN08575181	PUOV00000000	Syntrophomonadaceae bacterium B1Sed10_123	B1Sed10_123	2.20894	288	10.446	56.408	27.9448	50.3	0	0	0	26	83.31	91	6.84	7	64.29	k__Bacteria;p__Firmicutes	NOT CPR	100	Clostridia							Firmicutes bacterium ML8_F2	na
bin.B1Sed10.126	SAMN08575182	PUOU00000000	Bacteroidales bacterium B1Sed10_126	B1Sed10_126	1.30342	298	4.306	17.753	14.4381	48.1	0	0	0	16	57.37	66	4.8	13	72.73	k__Bacteria;p__Bacteroidetes	NOT CPR	94	Bacteroidetes							Lentimicrobium saccharophilum	Bacteria;Bacteroidetes;Bacteroidia;Bacteroidales;ML635J-40 aquatic group;
bin.B1Sed10.128	SAMN08575183	PUOT00000000	Rhodobacteraceae bacterium B1Sed10_128	B1Sed10_128	3.09668	595	5.683	40.451	9.28279	66.3	0	0	0	26	73.41	79	2.53	6	38.46	k__Bacteria;p__Proteobacteria	NOT CPR	95	Alphaproteobacteria							Rhodobaca barguzinensis	na
bin.B1Sed10.129R1	SAMN08575184	PUOS00000000	Methanocalculaceae archaeon B1Sed10_129R1	B1Sed10_129R1	1.72373	42	68.201	186.411	21.2433	52.7	2	0	1	40	93.46	52	0	3	0	k__Archaea;p__Euryarchaeota	INCONCLUSIVE	50	Methanomicrobia							Methanocalculus sp. 52_23	Archaea;Euryarchaeota;Methanomicrobia;Methanomicrobiales;Methanomicrobiales Incertae Sedis;Methanocalculus;
bin.B1Sed10.13	SAMN08575185	PUOR00000000	Ignavibacteriales bacterium B1Sed10_13	B1Sed10_13	4.12151	339	22.085	94.144	22.6072	44.2	3	0	1	39	89.05	91	2.19	1	0	k__Bacteria	NOT CPR	100	Ignavibacteriae							Candidatus Kryptonium thompsoni	Bacteria;Gemmatimonadetes;BD2-11 terrestrial group;
bin.B1Sed10.130R1	SAMN08575186	PUOQ00000000	Dehalococcoidia bacterium B1Sed10_130R1	B1Sed10_130R1	1.42243	126	14.802	51.616	9.2507	46.5	1	2	2	42	92.08	86	2.56	2	25	k__Bacteria;p__Chloroflexi	NOT CPR	97	Chloroflexi	HQ183888 uncultured Chloroflexi bacterium	Bacteria/Chloroflexi/Dehalococcoidia/vadinBA26	95.6879	0	1513	96.5631	Dehalococcoides mccartyi	na
bin.B1Sed10.131	SAMN08575187	PUOP00000000	Candidatus Brocadiaceae bacterium B1Sed10_131	B1Sed10_131	2.11885	427	5.246	18.586	17.7605	52.7	0	0	0	29	78.59	80	6.89	3	57.14	k__Bacteria;p__Planctomycetes	NOT CPR	98	Planctomycetes							Planctomycetes bacterium SM23_32	Bacteria;Planctomycetes;Planctomycetacia;Brocadiales;Brocadiaceae;PB79;
bin.B1Sed10.133	SAMN08575188	PUOO00000000	Halanaerobiaceae bacterium B1Sed10_133	B1Sed10_133	2.67778	355	10.469	50.55	15.1729	36.2	2	0	1	27	90.3	96	7.64	9	25	k__Bacteria;p__Firmicutes	NOT CPR	100	Firmicutes							Halarsenatibacter silvermanii	na
bin.B1Sed10.135	SAMN08575189	PUON00000000	Dehalococcoidia bacterium B1Sed10_135	B1Sed10_135	2.09048	175	18.608	97.329	10.7102	57.6	1	1	1	39	93.23	94	2.48	8	0	k__Bacteria;p__Chloroflexi	NOT CPR	94	Chloroflexi	GU302443 uncultured bacterium	Bacteria/Chloroflexi/Dehalococcoidia/GIF9	95.2216	0	1525	94.6885	Chloroflexi bacterium RBG_13_51_36	Bacteria;Chloroflexi;Dehalococcoidia;GIF9;
bin.B1Sed10.137	SAMN08575190	PUOM00000000	Halomonas sp. B1Sed10_137	B1Sed10_137	2.86567	336	12.064	49.312	12.9068	67.5	2	0	0	50	84.06	71	3.67	2	81.82	k__Bacteria;p__Proteobacteria	NOT CPR	100	na							Halomonas shengliensis	Bacteria;Proteobacteria;Gammaproteobacteria;Oceanospirillales;Halomonadaceae;Halomonas;
bin.B1Sed10.140	SAMN08575191	PUOL00000000	Candidatus Nealsonbacteria bacterium B1Sed10_140	B1Sed10_140	0.713733	41	58.229	123.072	14.4223	41.2	2	1	6	43	82.89	77	3.45	1	0	k__Bacteria (root)	CPR	100	Candidatus Nealsonbacteria	AB177137 uncultured bacterium	Bacteria/Parcubacteria/Candidatus Yanofskybacteria	84.0668	1e-134	893	73.7962	Parcubacteria bacterium DG_74_2	na
bin.B1Sed10.141	SAMN08575192	PUOK00000000	Candidatus Zambryskibacteria bacterium B1Sed10_141	B1Sed10_141	1.14207	181	7.999	35.469	15.4123	46	1	1	0	36	77.87	78	6.19	5	20	k__Bacteria (root)	CPR	100	Candidatus Zambryskibacteria	KC432273 uncultured bacterium	Bacteria/Parcubacteria/Candidatus Campbellbacteria	84.8655	0	1601	55.7152	Parcubacteria bacterium OLB19	na
bin.B1Sed10.143R1	SAMN08575193	PUOJ00000000	Bacteroidales bacterium B1Sed10_143R1	B1Sed10_143R1	2.39432	198	19.716	63.169	20.4839	50.1	1	0	0	36	85.99	71	0.95	1	75	k__Bacteria;p__Bacteroidetes	NOT CPR	100	na							Lentimicrobium saccharophilum	Bacteria;Bacteroidetes;Bacteroidia;Bacteroidales;ML635J-40 aquatic group;
bin.B1Sed10.145	SAMN08575194	PUOI00000000	Candidatus Hydrogenedentes bacterium B1Sed10_145	B1Sed10_145	3.29335	640	5.546	17.983	16.3241	60.8	2	1	2	29	77.36	88	0.6	5	100	k__Bacteria	NOT CPR	100	Candidatus Hydrogenedentes	JX240589 uncultured bacterium	Bacteria/Hydrogenedentes	98.2517	0	874	98.1693	Omnitrophica bacterium OLB16	Bacteria;Hydrogenedentes;
bin.B1Sed10.146	SAMN08575195	PUOH00000000	Natrialbaceae archaeon B1Sed10_146	B1Sed10_146	2.58936	219	21.667	74.441	22.6098	63.7	2	0	0	51	82.93	52	3.99	9	25	k__Archaea;p__Euryarchaeota	INCONCLUSIVE	50	Halobacteria							Natronorubrum	na
bin.B1Sed10.148R1	SAMN08575196	PUOG00000000	Spirochaetaceae bacterium B1Sed10_148R1	B1Sed10_148R1	3.04691	371	10.765	39.998	28.9147	60.5	1	0	0	34	77.97	83	2.45	4	14.29	k__Bacteria;p__Spirochaetes	NOT CPR	97	Spirochaetes							Spirochaeta africana	na
bin.B1Sed10.152	SAMN08575197	PUOF00000000	Nitriliruptoraceae bacterium B1Sed10_152	B1Sed10_152	3.02575	487	7.184	42.674	17.9956	72.2	0	0	0	39	69.53	60	3.42	4	40	k__Bacteria;p__Actinobacteria	NOT CPR	97	na							Nitriliruptor alkaliphilus	Bacteria;Actinobacteria;Nitriliruptoria;Nitriliruptorales;Nitriliruptoraceae;
bin.B1Sed10.154	SAMN08575198	PUOE00000000	Syntrophomonadaceae bacterium B1Sed10_154	B1Sed10_154	2.57758	347	10.477	51.865	44.3747	48.9	1	0	0	31	73.25	62	7.94	6	18.75	k__Bacteria;p__Firmicutes	NOT CPR	98	na							Firmicutes bacterium ML8_F2	na
bin.B1Sed10.156	SAMN08575199	PUOD00000000	Candidatus Vogelbacteria bacterium B1Sed10_156	B1Sed10_156	0.453017	92	5.103	16.077	6.66261	44.9	0	1	2	28	52.4	55	0	0	0	k__Bacteria (root)	INCONCLUSIVE	97	Candidatus Vogelbacteria	AY532554 uncultured bacterium	Bacteria/Parcubacteria	88.7352	0	1573	64.3357	Candidatus Vogelbacteria bacterium RIFOXYD1_FULL_46_19	na
bin.B1Sed10.159	SAMN08575200	PUOC00000000	Clostridiales bacterium B1Sed10_159	B1Sed10_159	3.86562	329	18.425	60.22	10.8374	55.6	0	1	0	45	92.95	96	2.72	2	0	k__Bacteria;p__Firmicutes	NOT CPR	100	Firmicutes	ND	ND	ND	ND	<90	ND	Peptococcaceae bacterium 1109	na
bin.B1Sed10.16	SAMN08575201	PUOB00000000	Desulfobacteraceae bacterium B1Sed10_16	B1Sed10_16	2.12103	442	5.093	29.062	21.654	54.2	0	1	0	21	61.13	77	1.44	5	16.67	k__Bacteria;p__Proteobacteria	NOT CPR	100	Deltaproteobacteria	ND	ND	ND	ND	<90	ND	Desulfobacteraceae bacterium IS3	Bacteria;Proteobacteria;Deltaproteobacteria;Desulfobacterales;Desulfobacteraceae;uncultured;
bin.B1Sed10.160	SAMN08575202	PUOA00000000	Rhodobacteraceae bacterium B1Sed10_160	B1Sed10_160	3.02361	351	11.582	43.829	13.608	69.6	0	0	0	31	90.36	91	2.84	4	37.5	k__Bacteria;p__Proteobacteria	NOT CPR	100	Alphaproteobacteria							Rhodobaca barguzinensis	na
bin.B1Sed10.163	SAMN08575203	PUNZ00000000	Halovenus sp. B1Sed10_163	B1Sed10_163	2.42744	270	13.694	74.892	23.5942	54.8	1	0	1	34	85.37	45	3.21	4	40	k__Archaea;p__Euryarchaeota	INCONCLUSIVE	59	Halobacteria							Halovenus	Archaea;Euryarchaeota;Halobacteria;Halobacteriales;Halobacteriaceae;Halovenus;
bin.B1Sed10.164	SAMN08575204	PUNY00000000	Halobacteriaceae archaeon B1Sed10_164	B1Sed10_164	1.99486	98	37.59	110.449	26.8719	57.7	0	0	0	38	86.78	33	0.38	4	0	k__Archaea;p__Euryarchaeota	INCONCLUSIVE	52	na							Halohasta litchfieldiae	Archaea;Euryarchaeota;Halobacteria;Halobacteriales;Halobacteriaceae;Halohasta;
bin.B1Sed10.165	SAMN08575205	PUNX00000000	Syntrophomonadaceae bacterium B1Sed10_165	B1Sed10_165	1.65138	309	5.569	42.185	48.0854	51.7	0	0	0	30	61.21	40	5.17	4	25	k__Bacteria;p__Firmicutes	INCONCLUSIVE	94	na							Firmicutes bacterium ML8_F2	na
bin.B1Sed10.166	SAMN08575206	PUNW00000000	Spirochaetaceae bacterium B1Sed10_166	B1Sed10_166	3.02178	409	9.79	46.93	25.0254	61	0	0	0	25	79.78	71	2.93	3	12.5	k__Bacteria;p__Spirochaetes	NOT CPR	98	Spirochaetes							Spirochaeta africana	na
bin.B1Sed10.168	SAMN08575207	PUNV00000000	Nitriliruptoria bacterium B1Sed10_168	B1Sed10_168	2.78426	415	8.046	30.954	17.4062	73.7	1	0	0	31	78.92	66	2.66	3	50	k__Bacteria;p__Actinobacteria	NOT CPR	100	na							Nitriliruptor alkaliphilus	na
bin.B1Sed10.173	SAMN08575208	PUNU00000000	Syntrophomonadaceae bacterium B1Sed10_173	B1Sed10_173	2.09772	299	8.923	55.784	34.7998	51.5	1	2	0	23	86.42	88	1.6	11	42.31	k__Bacteria;p__Firmicutes	NOT CPR	100	Clostridia	ND	ND	ND	ND	<90	ND	Firmicutes bacterium ML8_F2	na
bin.B1Sed10.174	SAMN08575209	PUNT00000000	Halanaerobiales bacterium B1Sed10_174	B1Sed10_174	2.40312	286	10.771	62.942	10.3738	44.5	1	0	0	41	87.72	96	1.72	1	25	k__Bacteria;p__Firmicutes	NOT CPR	100	Firmicutes							Halothermothrix orenii	na
bin.B1Sed10.175	SAMN08575210	PUNS00000000	Bacteroidales bacterium B1Sed10_175	B1Sed10_175	1.22384	241	5.415	19.367	8.93624	47.7	0	0	0	18	50.14	33	0	1	0	k__Bacteria;p__Bacteroidetes	INCONCLUSIVE	92	na							Lentimicrobium saccharophilum	Bacteria;Bacteroidetes;Bacteroidia;Bacteroidales;ML635J-40 aquatic group;
bin.B1Sed10.179	SAMN08575211	PUNR00000000	Loktanella sp. B1Sed10_179	B1Sed10_179	3.11827	436	9.324	44.807	9.43253	59	0	0	0	28	91.72	94	2.88	2	76.47	k__Bacteria;p__Proteobacteria	NOT CPR	100	Alphaproteobacteria							Loktanella vestfoldensis	Bacteria;Proteobacteria;Alphaproteobacteria;Rhodobacterales;Rhodobacteraceae;Loktanella;
bin.B1Sed10.182	SAMN08575212	PUNQ00000000	Candidatus Nealsonbacteria bacterium B1Sed10_182	B1Sed10_182	0.864282	71	23.308	107.571	13.9416	41	1	3	6	47	80.46	78	1.72	1	0	k__Bacteria (root)	CPR	100	Candidatus Nealsonbacteria	CEPX01022374 marine metagenome	Bacteria/Parcubacteria/Parcubacteria Incertae Sedis_Unknown Order_Unknown Family_Candidatus Paceibacter	83.5138	1e-148	1179	70.4835	Parcubacteria bacterium DG_74_2	na
bin.B1Sed10.183	SAMN08575213	PUNP00000000	Candidatus Brocadiaceae bacterium B1Sed10_183	B1Sed10_183	5.36335	1038	5.628	38.324	15.1864	48.1	0	1	0	50	88.99	87	5.62	8	46.15	k__Bacteria	NOT CPR	100	Planctomycetes	HE604774 uncultured bacterium	Bacteria/Planctomycetes/Planctomycetacia_Broca diales_Brocadiaceae/PB79	94.2857	9e-54	428	32.7103	Planctomycetes bacterium SM23_32	Bacteria;Planctomycetes;Planctomycetacia;Brocadiales;Brocadiaceae;PB79;
bin.B1Sed10.185	SAMN08575214	PUNO00000000	Euryarchaeota archaeon B1Sed10_185	B1Sed10_185	1.20611	266	4.526	24.748	15.1007	35.1	0	0	0	13	56.52	21	4	1	60	k__Archaea;p__Euryarchaeota	INCONCLUSIVE	59	na							Methanobacterium paludis	na
bin.B1Sed10.187	SAMN08575215	PUNN00000000	Phycisphaeraceae bacterium B1Sed10_187	B1Sed10_187	3.41305	530	7.399	28.743	10.5712	64.4	0	1	1	21	67.98	77	2.84	3	0	k__Bacteria;p__Planctomycetes	NOT CPR	98	Planctomycetes	DQ289897 uncultured planctomycete	Bacteria/Planctomycetes/Phycisphaerae/Phycisph aerales/Phycisphaeraceae/uncultured	91.6418	1e-113	346	96.8208	Phycisphaera mikurensis	Bacteria;Planctomycetes;Phycisphaerae;Phycisphaerales;Phycisphaeraceae;uncultured;
bin.B1Sed10.188R1	SAMN08575216	PUNM00000000	Ectothiorhodospiraceae bacterium B1Sed10_188R1	B1Sed10_188R1	2.48468	168	30.158	103.323	16.1824	66	2	1	0	44	92.19	96	0.41	3	50	k__Bacteria;p__Proteobacteria	NOT CPR	100	Gammaproteobacteria	CP000544 Halorhodospira halophila SL1	Bacteria/Proteobacteria/Gammaproteobacteria_2/ Chromatiales_Ectothiorhodospiraceae_2/Halorhodospira	99.4413	4e-94	192	93.2292	Halorhodospira halophila	na
bin.B1Sed10.190R1	SAMN08575217	PUNL00000000	Methanosarcinaceae archaeon B1Sed10_190R1	B1Sed10_190R1	1.01298	247	3.976	14.258	6.2656	35.8	3	0	0	25	50.14	31	0.68	2	0	k__Archaea;p__Euryarchaeota	INCONCLUSIVE	56	Methanomicrobia							Methanosalsum zhilinae	Archaea;Euryarchaeota;Methanomicrobia;Methanosarcinales;Methanosarcinaceae;Methanosalsum;
bin.B1Sed10.191R1	SAMN08575218	PUNK00000000	Thermoplasmata archaeon B1Sed10_191R1	B1Sed10_191R1	1.83826	76	67.506	126.963	20.421	42.6	1	2	1	43	91.73	45	0.8	4	0	k__Archaea;p__Euryarchaeota	INCONCLUSIVE	77	Thermoplasmata	HE604525 uncultured archaeon	Archaea/Euryarchaeota_Thermoplasmata_Thermopla smatales/KTK 4A	92.6471	0	547	99.4516	Euryarchaeota archaeon SG8-5	Archaea;Euryarchaeota;Thermoplasmata;Thermoplasmatales;KTK 4A;
bin.B1Sed10.194	SAMN08575219	PUNJ00000000	Chloroflexi bacterium B1Sed10_194	B1Sed10_194	2.81245	212	24.752	92.391	23.6284	55.6	1	1	0	43	92.41	89	0	0	0	k__Bacteria;p__Chloroflexi	NOT CPR	94	Chloroflexi	ND	ND	ND	ND	<90	ND	Chloroflexi bacterium RBG_13_53_26	na
bin.B1Sed10.197m	SAMN08575220	PUNI00000000	Rhodobacteraceae bacterium B1Sed10_197m	B1Sed10_197m	3.19666	625	5.546	28.996	16.601	69.026	0	1	0	25	79.89	78	5.79	9	24.14	k__Bacteria;p__Proteobacteria	NOT CPR	98	Alphaproteobacteria	JQ739035 uncultured bacterium	Bacteria/Proteobacteria/Alphaproteobacteria/Rh odobacterales_Rhodobacteraceae_1/uncultured	98	0	361	96.9529	Roseicitreum antarcticum	na	corrected 16S
bin.B1Sed10.198R1	SAMN08575221	PUNH00000000	Halorubraceae archaeon B1Sed10_198R1	B1Sed10_198R1	3.6767	462	11.367	56.916	11.6812	51	3	0	0	49	92.85	55	5.53	9	9.09	k__Archaea;p__Euryarchaeota	INCONCLUSIVE	67	Halobacteria							Halohasta	na
bin.B1Sed10.20	SAMN08575222	PUNG00000000	Thermoplasmata archaeon B1Sed10_20	B1Sed10_20	2.29326	158	26.024	131.911	43.63	43.9	1	1	1	44	97.6	47	2	4	0	k__Archaea;p__Euryarchaeota	INCONCLUSIVE	67	Thermoplasmata	DQ103675 uncultured euryarchaeote	Archaea/Euryarchaeota_Thermoplasmata_Thermoplas matales/KTK 4A	91.7614	0	1476	95.393	Euryarchaeota archaeon SG8-5	Archaea;Euryarchaeota;Thermoplasmata;Thermoplasmatales;KTK 4A;
bin.B1Sed10.200	SAMN08575223	PUNF00000000	Clostridia bacterium B1Sed10_200	B1Sed10_200	2.29945	224	16.205	70.925	15.4758	59.2	2	0	0	32	87.79	94	2.57	3	0	k__Bacteria;p__Firmicutes	NOT CPR	100	Firmicutes							Dethiobacter alkaliphilus	na
bin.B1Sed10.204	SAMN08575224	PUNE00000000	Halobacteroidaceae bacterium B1Sed10_204	B1Sed10_204	2.87398	156	62.189	251.793	22.4883	45.9	3	1	0	36	89.38	95	6.03	2	0	k__Bacteria;p__Firmicutes	NOT CPR	100	Firmicutes	ND	ND	ND	ND	<90	ND	Halothermothrix orenii	Bacteria;Firmicutes;Clostridia;Halanaerobiales;Halobacteroidaceae;uncultured;
bin.B1Sed10.206R1	SAMN08575225	PUND00000000	Phycisphaerae bacterium B1Sed10_206R1	B1Sed10_206R1	2.82697	150	36.645	104.495	16.9434	63.5	0	1	0	42	95.45	97	2.27	1	50	k__Bacteria;p__Planctomycetes	NOT CPR	100	Planctomycetes	JN123508 uncultured bacterium	Bacteria/Planctomycetes/Phycisphaerae/Phycispha erales/ODP1230B30.02 sediment group	90.12	0	1566	90.4853	Phycisphaerae bacterium SM23_33	Bacteria/Planctomycetes/Phycisphaerae/Phycispha erales/ODP1230B30.02 sediment group
bin.B1Sed10.207	SAMN08575226	PUNC00000000	PVC group bacterium B1Sed10_207	B1Sed10_207	2.80492	243	19.305	120.366	18.3131	60.1	1	1	2	41	89.86	96	5.13	4	30	k__Bacteria	NOT CPR	100	Planctomycetes	KP091202 uncultured bacterium	Bacteria/Chlamydiae/LD1-PA32	89.3229	0	1020	75.2941	Lentisphaerae bacterium GWF2_57_35	na
bin.B1Sed10.208R1	SAMN08575227	PUNB00000000	Lentisphaerae bacterium B1Sed10_208R1	B1Sed10_208R1	2.08642	275	9.374	40.606	11.5492	52.2	0	0	0	31	81.98	88	0.03	1	0	k__Bacteria	NOT CPR	100	Lentisphaerae							Lentisphaerae bacterium RIFOXYA12_64_32	na
bin.B1Sed10.208R2	SAMN08575228	PUNA00000000	Lentisphaerae bacterium B1Sed10_208R2	B1Sed10_208R2	1.96853	397	5.22	23.56	15.0535	52.7	0	0	0	20	73.05	79	6.7	8	37.5	k__Bacteria	NOT CPR	95	Lentisphaerae							Lentisphaerae bacterium RIFOXYA12_64_32	na
bin.B1Sed10.209R1	SAMN08575229	PUMZ00000000	Candidatus Brocadiaceae bacterium B1Sed10_209R1	B1Sed10_209R1	3.79877	416	15.14	44.66	14.5384	56.9	1	1	1	37	92.05	92	6.82	2	33.33	k__Bacteria;p__Planctomycetes	NOT CPR	100	Planctomycetes	JN509742 uncultured organism	Bacteria/Planctomycetes/Phycisphaerae/MSBL9	92.1371	0	1554	95.7529	Planctomycetes bacterium SM23_32	Bacteria;Planctomycetes;Planctomycetacia;Brocadiales;Brocadiaceae;PB79;
bin.B1Sed10.21	SAMN08575230	PUMY00000000	Syntrophomonadaceae bacterium B1Sed10_21	B1Sed10_21	1.51825	243	7.284	31.88	50.5969	45	1	0	1	9	81.57	95	2.12	1	25	k__Bacteria;p__Firmicutes	NOT CPR	100	Clostridia							Firmicutes bacterium ML8_F2	na
bin.B1Sed10.210R1	SAMN08575231	PUMX00000000	Candidatus Hydrogenedentes bacterium B1Sed10_210R1	B1Sed10_210R1	3.43433	571	7.149	32.601	10.4083	59.4	0	0	0	28	86.95	76	4.13	4	62.5	k__Bacteria;p__Spirochaetes	NOT CPR	95	Candidatus Hydrogenedentes							Omnitrophica bacterium OLB16	Bacteria;Hydrogenedentes
bin.B1Sed10.218	SAMN08575232	PUMW00000000	Spirochaetaceae bacterium B1Sed10_218	B1Sed10_218	1.06867	227	4.788	20.451	8.6086	49.6	0	1	0	16	57.41	44	0	0	0	k__Bacteria;p__Spirochaetes	INCONCLUSIVE	94	na	ND	ND	ND	ND	<90	ND	Spirochaetes bacterium GWC2_52_13	na
bin.B1Sed10.219R2	SAMN08575233	PUMV00000000	Thioalkalivibrio sp. B1Sed10_219R2	B1Sed10_219R2	2.18018	304	9.284	94.448	14.423	64	0	0	1	41	59.25	37	3.45	5	0	k__Bacteria;p__Proteobacteria	INCONCLUSIVE	98	na							Thioalkalivibrio	na
bin.B1Sed10.22	SAMN08575234	PUMU00000000	Halorubrum sp. B1Sed10_22	B1Sed10_22	1.11194	157	8.62	20.69	173.372	66.7	0	1	3	12	53.03	32	0.38	3	100	k__Archaea;p__Euryarchaeota	INCONCLUSIVE	53	Halobacteria	ND	ND	ND	ND	<90	ND	Halorubrum	Archaea;Euryarchaeota;Halobacteria;Halobacteriales;Halobacteriaceae;Halorubrum;
bin.B1Sed10.220R1	SAMN08575235	PUMT00000000	Bacteroidetes bacterium B1Sed10_220R1	B1Sed10_220R1	2.91039	275	17.1	125.382	10.7521	43.1	1	0	0	30	94.13	97	2.35	4	12.5	k__Bacteria;p__Bacteroidetes	NOT CPR	100	Bacteroidetes							Bacteroides sp. SM23_62_1	na
bin.B1Sed10.221R1	SAMN08575236	PUMS00000000	Phycisphaeraceae bacterium B1Sed10_221R1	B1Sed10_221R1	3.35381	494	8.445	27.468	14.7813	68.5	0	2	0	25	62.03	75	1.2	4	66.67	k__Bacteria;p__Planctomycetes	NOT CPR	88	Planctomycetes	EU245835 uncultured organism	Bacteria/Planctomycetes/Phycisphaerae/Phycispha erales/Phycisphaeraceae/uncultured	94.2529	0	479	90.8142	Phycisphaera mikurensis	Bacteria;Planctomycetes;Phycisphaerae;Phycisphaerales;Phycisphaeraceae;uncultured;
bin.B1Sed10.222	SAMN08575237	PUMR00000000	Mollicutes bacterium B1Sed10_222	B1Sed10_222	1.05269	96	14.376	44.45	24.2284	55	0	0	0	19	62	50	0.12	1	0	k__Bacteria;p__Tenericutes	NOT CPR	89	na							Candidatus Izimaplasma sp. HR2	Bacteria;Tenericutes;Mollicutes;NB1-n;
bin.B1Sed10.223R1	SAMN08575238	PUMQ00000000	Candidatus Nealsonbacteria bacterium B1Sed10_223R1	B1Sed10_223R1	0.599488	21	43.866	60.148	12.8182	41.3	2	1	1	44	81.87	78	0	1	0	k__Bacteria (root)	CPR	100	Candidatus Nealsonbacteria	AB805881 uncultured bacterium	Bacteria/Parcubacteria	84.3042	1e-125	927	66.6667	Parcubacteria bacterium DG_74_2	na
bin.B1Sed10.223R2	SAMN08575239	PUMP00000000	Candidatus Nealsonbacteria bacterium B1Sed10_223R2	B1Sed10_223R2	0.674973	68	22.655	67.88	21.2749	41.3	1	1	4	43	84.61	78	0.16	1	100	k__Bacteria (root)	CPR	100	Candidatus Nealsonbacteria	ND	ND	ND	ND	<90	ND	Parcubacteria bacterium DG_74_3	na
bin.B1Sed10.225	SAMN08575240	PUMO00000000	Mollicutes bacterium B1Sed10_225	B1Sed10_225	1.30436	222	6.401	28.576	9.82444	44.1	0	0	1	15	82.67	84	0	1	0	k__Bacteria;p__Tenericutes	NOT CPR	98	Tenericutes							Candidatus Izimaplsama sp. HR1	Bacteria;Tenericutes;Mollicutes;NB1-n;
bin.B1Sed10.226	SAMN08575241	PUMN00000000	Candidatus Brocadiaceae bacterium B1Sed10_226	B1Sed10_226	1.92546	411	4.863	18.488	8.61226	49.9	0	0	0	29	71.92	67	2.98	2	0	k__Bacteria	NOT CPR	83	Planctomycetes							Planctomycetes bacterium SM23_32	Bacteria;Planctomycetes;Planctomycetacia;Brocadiales;Brocadiaceae;PB79;
bin.B1Sed10.227R1	SAMN08575242	PUMM00000000	Clostridia bacterium B1Sed10_227R1	B1Sed10_227R1	2.77791	201	19.67	87.864	10.809	59.6	1	1	0	30	83.36	89	3.5	3	20	k__Bacteria;p__Firmicutes	NOT CPR	100	Firmicutes	FN396737 uncultured marine bacterium	Bacteria/Firmicutes_Clostridia_1/Clostridiales /Clostridiaceae 3/Caloranaerobacter	93.8272	4e-62	404	40.099	Natranaerobius thermophilu	na
bin.B1Sed10.228	SAMN08575243	PUML00000000	Bacteroidales bacterium B1Sed10_228	B1Sed10_228	2.82657	531	6.069	22.645	8.50694	46.4	0	0	0	22	76.19	82	5.92	9	16	k__Bacteria;p__Bacteroidetes	NOT CPR	98	Bacteroidetes							Lentimicrobium saccharophilum	Bacteria;Bacteroidetes;Bacteroidia;Bacteroidales;ML635J-40 aquatic group;
bin.B1Sed10.229R1	SAMN08575244	PUMK00000000	Candidatus Acetothermia bacterium B1Sed10_229R1	B1Sed10_229R1	1.83181	367	5.467	21.278	21.0502	62.4	0	0	0	20	55.33	53	0	0	0	k__Bacteria (root)	NOT CPR	88	na							Acetothermia bacterium 64_32	Bacteria;Acetothermia;
bin.B1Sed10.231	SAMN08575245	PUMJ00000000	Candidatus Brocadiaceae bacterium B1Sed10_231	B1Sed10_231	3.88995	298	21.192	101.004	13.383	66.4	1	1	1	44	96.59	97	5.79	4	0	k__Bacteria;p__Planctomycetes	NOT CPR	100	Planctomycetes	LJUE01000134 Planctomycetes bacterium SM23_32	Bacteria/Planctomycetes/Planctomycetacia_Brocad iales_Brocadiaceae/PB79	90.1998	0	1598	100.25	Planctomycetes bacterium SM23_32	Bacteria;Planctomycetes;Planctomycetacia;Brocadiales;Brocadiaceae;PB79;
bin.B1Sed10.235	SAMN08575246	PUMI00000000	Syntrophomonadaceae bacterium B1Sed10_235	B1Sed10_235	1.85934	348	6.063	27.835	13.913	51.7	0	0	0	19	62.61	60	4.83	6	0	k__Bacteria;p__Firmicutes	NOT CPR	100	na							Firmicutes bacterium ML8_F2	na
bin.B1Sed10.237	SAMN08575247	PUMH00000000	Candidatus Falkowbacteria bacterium B1Sed10_237	B1Sed10_237	0.768596	186	3.898	19.698	9.68819	41.6	0	1	0	29	51.25	42	2.07	2	0	k__Bacteria (root)	INCONCLUSIVE	73	na	KC631491 uncultured bacterium	Bacteria/Parcubacteria/Candidatus Falkowbacteria	87.3846	0	1546	84.088	Candidatus Falkowbacteria bacterium RIFOXYB2_FULL_34_18	na
bin.B1Sed10.238R1	SAMN08575248	PUMG00000000	Halovenus sp. B1Sed10_238R1	B1Sed10_238R1	2.91184	380	9.695	28.835	10.8574	59.5	0	1	0	39	90.85	47	1	4	33.33	k__Archaea;p__Euryarchaeota	INCONCLUSIVE	56	Halobacteria	KJ534549 Halovenus aranensis	Archaea/Euryarchaeota_Halobacteria_Halobacteri ales_Halobacteriaceae/Halovenus_1	94.8148	0	407	99.5086	Halovenus	Archaea;Euryarchaeota;Halobacteria;Halobacteriales;Halobacteriaceae;Halovenus;
bin.B1Sed10.24	SAMN08575249	PUMF00000000	Trueperaceae bacterium B1Sed10_24	B1Sed10_24	1.81302	363	5.325	40.682	17.6449	70.9	0	0	0	12	56.85	53	0.21	1	0	k__Bacteria;p__Deinococcus-Thermus	NOT CPR	98	na							Truepera radiovictrix	Bacteria;Deinococcus-Thermus;Deinococci;Deinococcales;Trueperaceae;Truepera;
bin.B1Sed10.240	SAMN08575250	PUME00000000	Dehalococcoidia bacterium B1Sed10_240	B1Sed10_240	1.17492	291	3.983	14.403	8.36989	58.6	0	1	0	19	58.49	47	0	1	0	k__Bacteria;p__Chloroflexi	INCONCLUSIVE	84	Chloroflexi	EU542435 uncultured bacterium	Bacteria/Chloroflexi/Dehalococcoidia/GIF9	93.3673	3e-74	239	82.0084	Chloroflexi bacterium RBG_13_51_36	Bacteria;Chloroflexi;Dehalococcoidia;GIF9;
bin.B1Sed10.244R1	SAMN08575251	PUMD00000000	Clostridia bacterium B1Sed10_244R1	B1Sed10_244R1	2.82799	210	22.627	70.975	11.3277	56.2	1	0	1	41	92.08	96	3.42	6	0	k__Bacteria;p__Firmicutes	NOT CPR	100	Firmicutes							Natranaerobius thermophilus	na
bin.B1Sed10.245	SAMN08575252	PUMC00000000	Candidatus Acetothermia bacterium B1Sed10_245	B1Sed10_245	0.940401	134	8.857	27.583	16.8598	63.4	0	0	0	12	53.13	44	0	0	0	k__Bacteria (root)	INCONCLUSIVE	80	na							Acetothermia bacterium 64_32	Bacteria;Acetothermia;
bin.B1Sed10.259	SAMN08575253	PUMB00000000	Bacteroidales bacterium B1Sed10_259	B1Sed10_259	2.67866	685	3.854	12.416	8.91425	39.8	0	0	0	28	57.28	51	6.63	7	0	k__Bacteria;p__Bacteroidetes	NOT CPR	95	Bacteroidetes							Lentimicrobium saccharophilum	Bacteria;Bacteroidetes;Bacteroidia;Bacteroidales;ML635J-40 aquatic group;
bin.B1Sed10.27m	SAMN08575254	PUMA00000000	Desulfonatronospira sp. B1Sed10_27m	B1Sed10_27m	2.01034	197	15.591	76.036	136.962	51.867	1	0	0	27	91.37	95	1.52	4	0	k__Bacteria;p__Proteobacteria	NOT CPR	100	Deltaproteobacteria							Desulfonatronospira thiodismutans	Bacteria;Proteobacteria;Deltaproteobacteria;Desulfovibrionales;Desulfohalobiaceae;Desulfonatronospira;	corrected 16S
bin.B1Sed10.28	SAMN08575255	PULZ00000000	Desulfonatronospira sp. B1Sed10_28	B1Sed10_28	1.60655	298	6.07	25.643	10.442	52.7	0	1	1	24	80.88	88	4.46	4	11.11	k__Bacteria;p__Proteobacteria	NOT CPR	100	Deltaproteobacteria	ACJN02000001 Desulfonatronospira thiodismutans ASO3-1	Bacteria/Proteobacteria/Deltaproteobacteria/De sulfovibrionales/Desulfohalobiaceae_1/Desulfonatronospir a	98.9899	1e-46	111	89.1892	Desulfonatronospira thiodismutans	Bacteria;Proteobacteria;Deltaproteobacteria;Desulfovibrionales;Desulfohalobiaceae;Desulfonatronospira;
bin.B1Sed10.29	SAMN08575256	PULY00000000	Candidatus Diapherotrites archaeon B1Sed10_29	B1Sed10_29	0.402733	59	8.388	33.925	12.6147	34.4	1	0	0	27	70.09	39	0.93	3	0	k__Archaea (root)	INCONCLUSIVE	70	Candidatus Diapherotrites							archaeon GW2011_AR10	na
bin.B1Sed10.30	SAMN08575257	PULX00000000	Halanaerobiaceae bacterium B1Sed10_30	B1Sed10_30	2.09343	246	13.337	63.855	11.7559	35.4	1	0	2	23	90.58	90	4.6	2	16.67	k__Bacteria;p__Firmicutes	NOT CPR	100	Firmicutes							Halarsenatibacter silvermanii	na
bin.B1Sed10.32	SAMN08575258	PULW00000000	Bacteroidetes bacterium B1Sed10_32	B1Sed10_32	1.98303	453	4.546	14.05	6.78944	46.1	0	1	1	17	60.7	54	0.99	2	75	k__Bacteria;p__Bacteroidetes	NOT CPR	94	na	EF632712 uncultured bacterium	Bacteria/Bacteroidetes/Bacteroidetes BD2-2	97.9846	0	1053	98.9554	Phaeodactylibacter xiamenensis	Bacteria;Bacteroidetes;Bacteroidetes BD2-2;
bin.B1Sed10.33m	SAMN08575259	PULV00000000	Halanaerobiaceae bacterium B1Sed10_33m	B1Sed10_33m	1.673	274	7.072	39.847	81.9635	45.838	0	0	0	17	63.29	82	1.29	0	0	k__Bacteria;p__Firmicutes	NOT CPR	97	Firmicutes							Halarsenatibacter silvermanii	na	corrected 16S
bin.B1Sed10.34	SAMN08575260	PULU00000000	Thermoplasmata archaeon B1Sed10_34	B1Sed10_34	1.46696	166	12.727	61.159	45.9121	41	1	0	1	24	69.6	37	0	3	0	k__Archaea;p__Euryarchaeota	INCONCLUSIVE	73	Thermoplasmata							Euryarchaeota archaeon SG8-5	Archaea;Euryarchaeota;Thermoplasmata;Thermoplasmatales;KTK 4A;
bin.B1Sed10.37	SAMN08575261	PULT00000000	Gemmatimonadetes bacterium B1Sed10_37	B1Sed10_37	3.39109	436	10.261	57.649	58.56	66.8	0	0	0	35	89.01	94	4.4	4	0	k__Bacteria	NOT CPR	100	Gemmatimonadetes							Gemmatimonas sp. SG8_23	Bacteria;Gemmatimonadetes;BD2-11 terrestrial group;
bin.B1Sed10.39R1	SAMN08575262	PULS00000000	Syntrophomonadaceae bacterium B1Sed10_39R1	B1Sed10_39R1	2.23486	286	10.275	38.495	10.3789	46	1	0	1	30	88.12	92	3.59	4	46.15	k__Bacteria;p__Firmicutes	NOT CPR	100	Clostridia							Firmicutes bacterium ML8_F2	na
bin.B1Sed10.40m	SAMN08575263	PULR00000000	Mollicutes bacterium B1Sed10_40m	B1Sed10_40m	1.35275	65	47.467	118.906	63.2225	56.359	1	0	1	40	97.33	97	0	0	0	k__Bacteria;p__Tenericutes	NOT CPR	100	Tenericutes							Candidatus Izimaplasma sp. HR2	Bacteria;Tenericutes;Mollicutes;NB1-n;	corrected 16S
bin.B1Sed10.42R1	SAMN08575264	PULQ00000000	Dehalococcoidia bacterium B1Sed10_42R1	B1Sed10_42R1	1.79973	167	14.375	76.614	119.525	58	1	0	0	36	87.37	88	0.5	2	100	k__Bacteria;p__Chloroflexi	NOT CPR	95	Chloroflexi							Chloroflexi bacterium RBG_13_51_36	Bacteria;Chloroflexi;Dehalococcoidia;GIF9;
bin.B1Sed10.43	SAMN08575265	PULP00000000	Halobacteroidaceae bacterium B1Sed10_43	B1Sed10_43	1.75116	264	7.923	45.881	89.5852	48.1	1	1	1	28	81.82	86	2.37	1	60	k__Bacteria;p__Firmicutes	NOT CPR	100	Firmicutes	ND	ND	ND	ND	<90	ND	Halothermothrix orenii	Bacteria;Firmicutes;Clostridia;Halanaerobiales;Halobacteroidaceae;uncultured;
bin.B1Sed10.44	SAMN08575266	PULO00000000	Rhodobacteraceae bacterium B1Sed10_44	B1Sed10_44	3.37705	523	7.481	39.647	23.7552	64	0	0	0	31	89.68	94	1.32	4	27.27	k__Bacteria;p__Proteobacteria	NOT CPR	100	Alphaproteobacteria							Natronohydrobacter thiooxidans	na
bin.B1Sed10.45R1	SAMN08575267	PULN00000000	Candidatus Nealsonbacteria bacterium B1Sed10_45R1	B1Sed10_45R1	0.439429	89	4.968	18.745	6.55486	40.3	1	0	2	24	54.96	55	5.49	3	0	k__Bacteria (root)	INCONCLUSIVE	89	na							Parcubacteria bacterium DG_74_2	na
bin.B1Sed10.46R1	SAMN08575268	PULM00000000	Ectothiorhodospiraceae bacterium B1Sed10_46R1	B1Sed10_46R1	1.83291	230	11.277	61.821	116.999	69.1	1	0	0	19	86.26	74	0.88	6	66.67	k__Bacteria;p__Proteobacteria	NOT CPR	100	Gammaproteobacteria							Halorhodospira halophila	na
bin.B1Sed10.47R1	SAMN08575269	PULL00000000	Thioalkalivibrio sp. B1Sed10_47R1	B1Sed10_47R1	1.98113	325	6.999	41.849	27.1212	66.1	1	1	0	25	70.13	77	1.12	1	83.33	k__Bacteria;p__Proteobacteria	NOT CPR	88	Gammaproteobacteria	ND	ND	ND	ND	<90	ND	Thioalkalivibrio	Bacteria;Proteobacteria;Gammaproteobacteria;Chromatiales;Ectothiorhodospiraceae;Thioalkalivibrio;
bin.B1Sed10.48	SAMN08575270	PULK00000000	Nitriliruptoraceae bacterium B1Sed10_48	B1Sed10_48	3.40324	438	10.078	48.972	15.7193	71.2	1	0	0	37	79.11	63	1.99	2	100	k__Bacteria;p__Actinobacteria	NOT CPR	100	na							Nitriliruptor alkaliphilus	Bacteria;Actinobacteria;Nitriliruptoria;Nitriliruptorales;Nitriliruptoraceae;
bin.B1Sed10.49	SAMN08575271	PULJ00000000	Rhodobacteraceae bacterium B1Sed10_49	B1Sed10_49	3.48602	149	48.514	137.275	14.0751	59.6	0	0	0	33	98.53	99	0.12	1	0	k__Bacteria;p__Proteobacteria	NOT CPR	100	Alphaproteobacteria							Roseinatronobacter thiooxidans	na
bin.B1Sed10.50	SAMN08575273	PULH00000000	Syntrophomonadaceae bacterium B1Sed10_50	B1Sed10_50	1.54659	216	8.9	63.474	40.3132	51	0	0	0	19	76.03	86	2.5	2	25	k__Bacteria;p__Firmicutes	NOT CPR	100	Clostridia							Firmicutes bacterium ML8_F2	na
bin.B1Sed10.52	SAMN08575274	PULG00000000	Spirochaetaceae bacterium B1Sed10_52	B1Sed10_52	3.62793	365	14.373	46.491	8.10541	59.3	1	0	0	32	95.6	91	3.87	4	11.11	k__Bacteria;p__Spirochaetes	NOT CPR	100	Spirochaetes							Spirochaeta americana	na
bin.B1Sed10.54	SAMN08575275	PULF00000000	Planctomycetaceae bacterium B1Sed10_54	B1Sed10_54	5.37019	927	6.6	29.226	9.06857	62.7	1	0	1	35	86.4	92	2.42	8	33.33	k__Bacteria;p__Planctomycetes	NOT CPR	100	Planctomycetes							Pirellula staleyi	na
bin.B1Sed10.55	SAMN08575276	PULE00000000	Bacteroidales bacterium B1Sed10_55	B1Sed10_55	1.87427	374	5.179	22.346	55.2094	49.3	1	0	1	15	57.66	69	1.34	1	66.67	k__Bacteria;p__Bacteroidetes	NOT CPR	91	Bacteroidetes							Lentimicrobium saccharophilum	Bacteria;Bacteroidetes;Bacteroidia;Bacteroidales;ML635J-40 aquatic group;
bin.B1Sed10.56	SAMN08575277	PULD00000000	Cyanobacteria bacterium B1Sed10_56	B1Sed10_56	5.07016	399	20.019	125.924	31.976	55.2	2	1	0	44	96.38	96	4.3	6	24	k__Bacteria;p__Cyanobacteria	NOT CPR	100	Cyanobacteria	AJTX02000008 Prochlorothrix hollandica PCC 9006	Bacteria/Cyanobacteria/Cyanobacteria/Subsectio nIII_FamilyI_Prochlorothrix	99.0385	1e-49	112	92.8571	Leptolyngbya sp. KIOST-1	na
bin.B1Sed10.57	SAMN08575278	PULC00000000	Trueperaceae bacterium B1Sed10_57	B1Sed10_57	2.74139	561	5.144	37.786	31.8172	70.5	0	0	0	26	52.06	52	0.85	2	100	k__Bacteria;p__Deinococcus-Thermus	NOT CPR	95	Deinococcus-Thermus							Truepera radiovictrix	Bacteria;Deinococcus-Thermus;Deinococci;Deinococcales;Trueperaceae;Truepera;
bin.B1Sed10.58	SAMN08575279	PULB00000000	Syntrophomonadaceae bacterium B1Sed10_58	B1Sed10_58	1.50777	283	5.714	17.099	10.7612	46.4	0	0	0	16	57.85	47	2.54	4	60	k__Bacteria;p__Firmicutes	INCONCLUSIVE	98	na							Firmicutes bacterium ML8_F2	na
bin.B1Sed10.5m	SAMN08575272	PULI00000000	Thioalkalivibrio sp. B1Sed10_5m	B1Sed10_5m	1.97928	256	11.076	34.439	61.9931	64.518	1	0	1	24	52.72	72	1.74	3	37.5	k__Bacteria;p__Proteobacteria	NOT CPR	81	Gammaproteobacteria							Thioalkalivibrio	Bacteria;Proteobacteria;Gammaproteobacteria;Chromatiales;Ectothiorhodospiraceae;Thioalkalivibrio;	corrected 16S
bin.B1Sed10.60	SAMN08575280	PULA00000000	Nitriliruptoria bacterium B1Sed10_60	B1Sed10_60	2.66203	328	10.409	39.622	28.8715	74.1	2	0	1	40	89.61	81	2.56	4	33.33	k__Bacteria;p__Actinobacteria	NOT CPR	100	na							Nitriliruptor alkaliphilus	na
bin.B1Sed10.61	SAMN08575281	PUKZ00000000	Bacteroidales bacterium B1Sed10_61	B1Sed10_61	3.01968	195	30.554	152.426	59.2637	35.9	0	0	0	33	94.35	85	1.08	1	0	k__Bacteria;p__Bacteroidetes	NOT CPR	100	Bacteroidetes							Bacteroidetes bacterium CG2_30_32_10	Bacteria;Bacteroidetes;Bacteroidia;Bacteroidales;ML635J-40 aquatic group;
bin.B1Sed10.63	SAMN08575282	PUKY00000000	Syntrophomonadaceae bacterium B1Sed10_63	B1Sed10_63	1.51176	352	4.356	14.769	7.36824	46.3	0	0	0	15	50.9	55	6.43	6	10	k__Bacteria;p__Firmicutes	NOT CPR	98	Clostridia							Firmicutes bacterium ML8_F2	na
bin.B1Sed10.65	SAMN08575283	PUKX00000000	Desulfonatronospira sp. B1Sed10_65	B1Sed10_65	1.62166	211	9.984	42.601	11.471	53.4	1	0	0	30	80.9	63	2.98	3	57.14	k__Bacteria;p__Proteobacteria	NOT CPR	100	na							Desulfonatronospira thiodismutans	Bacteria;Proteobacteria;Deltaproteobacteria;Desulfovibrionales;Desulfohalobiaceae;Desulfonatronospira;
bin.B1Sed10.66	SAMN08575284	PUKW00000000	Rhodobacteraceae bacterium B1Sed10_66	B1Sed10_66	3.14748	371	12.305	50.379	59.0504	68	0	0	0	31	90.15	92	2.28	2	46.15	k__Bacteria;p__Proteobacteria	NOT CPR	100	Alphaproteobacteria							Rhodobacteraceae bacterium HLUCCA12	na
bin.B1Sed10.67	SAMN08575285	PUKV00000000	Syntrophomonadaceae bacterium B1Sed10_67	B1Sed10_67	2.16033	274	10.119	52.405	69.8655	49.4	0	1	0	26	76.92	81	2.15	1	42.86	k__Bacteria;p__Firmicutes	NOT CPR	100	Clostridia	GQ848219 uncultured Firmicutes bacterium	Bacteria/Firmicutes_Clostridia_2/Clostridiales _Syntrophomonadaceae/uncultured	95.858	1e-155	381	88.7139	Firmicutes bacterium ML8_F2	na
bin.B1Sed10.69	SAMN08575286	PUKU00000000	Candidatus Aenigmarchaeota archaeon B1Sed10_69	B1Sed10_69	0.723648	105	8.485	35.15	9.04852	44.8	1	1	1	22	72.43	43	0	2	0	k__Archaea (root)	INCONCLUSIVE	72	(Candidatus Nanohaloarchaeota)	AGBK01001752 hypersaline lake metagenome	Archaea/Aenigmarchaeota/Deep Sea Euryarchaeotic Group(DSEG)	92.8699	0	1476	76.0163	Candidatus Micrarchaeota archaeon RBG_16_36_9	na
bin.B1Sed10.71	SAMN08575287	PUKT00000000	Thermotogales bacterium B1Sed10_71	B1Sed10_71	2.09811	254	11.588	44.345	6.70279	47.8	0	0	0	38	92.24	93	0	1	0	k__Bacteria;p__Thermotogae	NOT CPR	100	Thermotogae							Thermotogales bacterium 46_20	Bacteria;Thermotogae;Thermotogae;Kosmotogales;Kosmotogaceae;uncultured;
bin.B1Sed10.73	SAMN08575288	PUKS00000000	PVC group bacterium B1Sed10_73	B1Sed10_73	1.45597	314	4.779	15.335	7.16723	65.1	0	0	0	25	60.33	75	2.97	0	16.67	k__Bacteria	NOT CPR	95	Planctomycetes							Methanosaeta sp. SDB	Bacteria;Chlamydiae;LD1-PA32;
bin.B1Sed10.74m	SAMN08575289	PUKR00000000	Syntrophomonadaceae bacterium B1Sed10_74m	B1Sed10_74m	1.80007	290	6.892	51.349	41.8548	47.099	0	0	0	27	74.24	83	3.11	1	0	k__Bacteria;p__Firmicutes	NOT CPR	98	Clostridia							Firmicutes bacterium ML8_F2	na	corrected 16S
bin.B1Sed10.75	SAMN08575290	PUKQ00000000	Syntrophomonadaceae bacterium B1Sed10_75	B1Sed10_75	2.65013	280	14.645	54.386	12.2849	42.7	2	3	1	40	94.25	98	4.8	4	0	k__Bacteria;p__Firmicutes	NOT CPR	100	Clostridia	JX240717 uncultured Firmicutes bacterium	Bacteria/Firmicutes_Clostridia_2/Clostridiales_ Syntrophomonadaceae/uncultured	93.8083	0	1216	96.9572	Firmicutes bacterium ML8_F2	na
bin.B1Sed10.76R1	SAMN08575291	PUKP00000000	Halomonas sp. B1Sed10_76R1	B1Sed10_76R1	3.06977	302	14.708	74.89	10.5442	66.2	2	0	0	51	93.71	73	4.76	1	42.11	k__Bacteria;p__Proteobacteria	NOT CPR	100	na							Halomonas shengliensis	Bacteria;Proteobacteria;Gammaproteobacteria;Oceanospirillales;Halomonadaceae;Halomonas;
bin.B1Sed10.77	SAMN08575292	PUKO00000000	Syntrophobacteraceae bacterium B1Sed10_77	B1Sed10_77	2.12858	473	4.674	16.853	5.9644	54.9	0	0	0	19	58.4	68	2.42	3	20	k__Bacteria;p__Proteobacteria	NOT CPR	98	Deltaproteobacteria							Syntrophobacter fumaroxidans	na
bin.B1Sed10.8	SAMN08575293	PUKN00000000	Syntrophomonadaceae bacterium B1Sed10_8	B1Sed10_8	1.99115	335	7.369	33.679	24.8897	44.9	0	0	0	23	71.34	84	2.68	4	25	k__Bacteria;p__Firmicutes	NOT CPR	98	Clostridia							Firmicutes bacterium ML8_F2	na
bin.B1Sed10.80R1	SAMN08575294	PUKM00000000	Natrialbaceae archaeon B1Sed10_80R1	B1Sed10_80R1	2.33338	287	11.527	47.124	56.3005	60.9	3	1	0	38	74.47	47	0.91	6	100	k__Archaea;p__Euryarchaeota	INCONCLUSIVE	52	Halobacteria	KT165143 uncultured archaeon	Archaea/Euryarchaeota_Halobacteria_Halobacteri ales_Halobacteriaceae/Halovivax	94.6448	0	918	99.6732	Natronorubrum	na
bin.B1Sed10.81	SAMN08575295	PUKL00000000	Mollicutes bacterium B1Sed10_81	B1Sed10_81	1.03787	152	7.702	45.429	59.9566	55.3	0	0	0	17	72.73	70	0.78	5	100	k__Bacteria;p__Tenericutes	NOT CPR	95	na							Candidatus Izimaplasma sp. HR2	Bacteria;Tenericutes;Mollicutes;NB1-n;
bin.B1Sed10.82	SAMN08575296	PUKK00000000	Phycisphaerae bacterium B1Sed10_82	B1Sed10_82	1.64793	366	4.673	20.856	11.3512	56.8	0	0	0	18	68.47	77	6.89	9	100	k__Bacteria;p__Planctomycetes	NOT CPR	95	Planctomycetes							Planctomycetales bacterium 4572_13	na
bin.B1Sed10.83	SAMN08575297	PUKJ00000000	Halorubraceae archaeon B1Sed10_83	B1Sed10_83	1.61123	189	11.045	44.75	55.2539	62	0	0	0	28	70.66	42	2.41	3	30	k__Archaea;p__Euryarchaeota	INCONCLUSIVE	95	Halobacteria							Halohasta	na
bin.B1Sed10.85	SAMN08575298	PUKI00000000	Halanaerobiaceae bacterium B1Sed10_85	B1Sed10_85	2.88649	138	67.855	259.668	20.4829	39.8	3	1	2	39	93.1	97	0.86	3	0	k__Bacteria;p__Firmicutes	NOT CPR	100	Firmicutes	ND	ND	ND	ND	<90	ND	Halarsenatibacter silvermanii	na
bin.B1Sed10.88	SAMN08575299	PUKH00000000	Balneolia bacterium B1Sed10_88	B1Sed10_88	2.66245	119	48.263	211.982	20.1731	50.8	0	0	0	33	74.32	63	1.37	1	0	k__Bacteria;p__Bacteroidetes	NOT CPR	95	na							Bacteroidetes bacterium HLUCCA01	Bacteria;Bacteroidetes;Bacteroidetes Incertae Sedis;Order III;F1-37X2;
bin.B1Sed10.89R1	SAMN08575300	PUKG00000000	Halobacteroidaceae bacterium B1Sed10_89R1	B1Sed10_89R1	1.79431	312	6.867	32.783	50.7054	42.3	1	1	0	24	63.17	56	1.58	1	66.67	k__Bacteria;p__Firmicutes	NOT CPR	100	Firmicutes	ND	ND	ND	ND	<90	ND	Halothermothrix orenii	na
bin.B1Sed10.90R1	SAMN08575301	PUKF00000000	Elusimicrobia bacterium B1Sed10_90R1	B1Sed10_90R1	2.29288	140	39.383	133.533	41.5313	42.4	1	1	1	45	91.38	91	0	1	0	k__Bacteria (root)	NOT CPR	97	Elusimicrobia	AM943601 uncultured bacterium	Bacteria/Elusimicrobia_Elusimicrobia/Rs-M47	87.5421	0	1553	57.3728	Elusimicrobia bacterium RIFOXYA12_FULL_49_49	Bacteria/Elusimicrobia_Elusimicrobia/Rs-M47
bin.B1Sed10.92	SAMN08575302	PUKE00000000	Nitriliruptoria bacterium B1Sed10_92	B1Sed10_92	2.91718	352	12.903	99.169	42.7502	71.8	1	0	0	38	91.79	97	2.56	2	0	k__Bacteria;p__Actinobacteria	NOT CPR	100	Actinobacteria							Nitriliruptor alkaliphilus	na
bin.B1Sed10.94	SAMN08575303	PUKD00000000	Mollicutes bacterium B1Sed10_94	B1Sed10_94	1.43088	119	24.971	96.04	22.5435	54.2	0	0	0	31	96.11	80	0	1	0	k__Bacteria;p__Tenericutes	NOT CPR	100	na							Candidatus Izimaplasma sp. HR2	Bacteria;Tenericutes;Mollicutes;NB1-n;
bin.B1Sed10.95	SAMN08575304	PUKC00000000	Gammaproteobacteria bacterium B1Sed10_95	B1Sed10_95	4.44179	259	36.81	130.173	21.8213	64.6	0	0	0	40	85.94	95	1.11	1	0	k__Bacteria;p__Proteobacteria	NOT CPR	100	Gammaproteobacteria							Thioalkalivibrio paradoxus	na
bin.B1Sed10.96	SAMN08575305	PUKB00000000	Bacteroidales bacterium B1Sed10_96	B1Sed10_96	2.32512	440	5.78	23.355	8.80892	49.5	0	0	0	21	76.86	72	3.01	10	77.78	k__Bacteria;p__Bacteroidetes	NOT CPR	98	na							Lentimicrobium saccharophilum	Bacteria;Bacteroidetes;Bacteroidia;Bacteroidales;ML635J-40 aquatic group;
bin.B1Sed10.97	SAMN08575306	PUKA00000000	Methanocalculaceae archaeon B1Sed10_97	B1Sed10_97	1.86644	280	8.31	43.926	35.0267	50.5	1	0	0	39	85.62	55	1.47	4	66.67	k__Archaea;p__Euryarchaeota	INCONCLUSIVE	67	Methanomicrobia							Methanocalculus sp. 52_23	Archaea;Euryarchaeota;Methanomicrobia;Methanomicrobiales;Methanomicrobiales Incertae Sedis;Methanocalculus;
bin.B1Sed10.99	SAMN08575307	PUJZ00000000	Methanomassiliicoccaceae archaeon B1Sed10_99	B1Sed10_99	1.40411	102	43.62	94.224	44.0356	62.6	4	0	1	42	86.8	39	0	1	0	k__Archaea;p__Euryarchaeota	INCONCLUSIVE	52	Thermoplasmata							Methanomassiliicoccus luminyensi	na
bin.CSSed10.1	SAMN08574418	PWIF00000000	Thioalkalivibrio sp.	CSSed10_1	1.97242	338	6.344	41.099	84.2486	66.5	0	1	0	21	72.45	81	1.24	3	60	k__Bacteria;p__Proteobacteria	NOT CPR	100	Gammaproteobacteria	ND	ND	ND	ND	<90	ND	Thioalkalivibrio	Bacteria;Proteobacteria;Gammaproteobacteria;Chromatiales;Ectothiorhodospiraceae;Thioalkalivibrio;
bin.CSSed10.100	SAMN08574419	PWIG00000000	Syntrophobacteraceae bacterium	CSSed10_100	2.74937	490	6.328	50.776	22.8619	54.6	0	0	0	21	68.76	83	2.44	14	0	k__Bacteria;p__Proteobacteria	NOT CPR	100	Deltaproteobacteria							Syntrophobacter fumaroxidans	na
bin.CSSed10.103	SAMN08574420	PWIH00000000	Candidatus Nealsonbacteria bacterium	CSSed10_103	0.722411	98	14.007	63.752	37.8489	41.4	1	2	1	42	66.22	72	3.45	2	33.33	k__Bacteria (root)	CPR	100	Candidatus Nealsonbacteria	HQ184021 uncultured bacterium	Bacteria/Parcubacteria/Candidatus Yanofskybacteria	85.2615	1e-148	965	65.3886	Parcubacteria bacterium DG_74_2	na
bin.CSSed10.104	SAMN08574421	PWII00000000	Candidatus Nealsonbacteria bacterium	CSSed10_104	0.561582	81	9.253	35.687	32.4987	36.5	0	2	0	28	77.72	73	0	0	0	k__Bacteria (root)	CPR	100	Candidatus Nealsonbacteria	FJ792449 uncultured bacterium	Bacteria/Parcubacteria/Candidatus Yanofskybacteria	90.9091	8e-48	394	39.0863	Parcubacteria group bacterium CG1_02_39_15	na
bin.CSSed10.105	SAMN08574422	PWIJ00000000	Phycisphaerae bacterium	CSSed10_105	1.3112	324	4.057	17.468	12.6337	57.5	0	0	0	15	54.94	64	0.17	2	50	k__Bacteria;p__Planctomycetes	NOT CPR	81	Planctomycetes							Planctomycetales bacterium 4572_13	na
bin.CSSed10.108R1	SAMN08574423	PWIK00000000	Spirochaetaceae bacterium	CSSed10_108R1	3.15552	529	6.96	29.132	13.9265	59.9	1	0	2	39	81.34	65	6.53	4	70	k__Bacteria;p__Spirochaetes	NOT CPR	92	na							Spirochaeta africana	na
bin.CSSed10.109m	SAMN08574424	PWIL00000000	Mollicutes bacterium	CSSed10_109m	1.11545	172	9.38	34.754	15.2172	32.96	0	0	0	18	85.51	80	1.58	3	33.33	k__Bacteria;p__Tenericutes	INCONCLUSIVE	62	Tenericutes							Acholeplasma sp. CAG:878	Bacteria;Tenericutes;Mollicutes;Mollicutes RF9;	corrected 16S
bin.CSSed10.110R1	SAMN08574425	PWIM00000000	Nitriliruptoraceae bacterium	CSSed10_110R1	3.70581	560	7.783	41.137	12.9944	71.3	1	0	1	38	80.5	94	1.92	4	66.67	k__Bacteria;p__Actinobacteria	NOT CPR	100	Actinobacteria							Nitriliruptor alkaliphilus	Bacteria;Actinobacteria;Nitriliruptoria;Nitriliruptorales;Nitriliruptoraceae;
bin.CSSed10.111R1	SAMN08574426	PWIN00000000	Balneolaceae bacterium	CSSed10_111R1	3.14742	352	12.492	93.268	41.3884	44.1	0	0	0	24	78.2	83	5.74	6	0	k__Bacteria;p__Bacteroidetes	NOT CPR	98	Bacteroidetes/Balneolaeota							Rhodohalobacter halophilus	na
bin.CSSed10.112m	SAMN08574427	PWIO00000000	Mollicutes bacterium	CSSed10_112m	1.49413	195	11.643	60.489	19.5281	50.757	1	0	0	28	87.33	92	6.89	6	0	k__Bacteria;p__Tenericutes	NOT CPR	100	Tenericutes							Candidatus Izimaplasma sp. HR2	Bacteria;Tenericutes;Mollicutes;NB1-n;	corrected 16S
bin.CSSed10.113R1	SAMN08574428	PWIP00000000	Candidatus Dojkabacteria bacterium	CSSed10_113R1	0.487452	93	6.143	18.181	17.553	32.7	0	0	0	15	61.83	62	0.16	1	100	k__Bacteria (root)	INCONCLUSIVE	84	Candidatus Dojkabacteria							candidate division WS6 bacterium GW2011_GWF2_39_15	na
bin.CSSed10.115	SAMN08574429	PWIQ00000000	Thioalkalivibrio sp.	CSSed10_115	2.08071	462	4.687	18.954	45.5867	64.6	0	0	0	26	56.84	65	2.57	2	32.43	k__Bacteria;p__Proteobacteria	NOT CPR	97	Gammaproteobacteria							Thioalkalivibrio	Bacteria;Proteobacteria;Gammaproteobacteria;Chromatiales;Ectothiorhodospiraceae;Thioalkalivibrio;
bin.CSSed10.116	SAMN08574430	PWIR00000000	Balneolia bacterium	CSSed10_116	3.17465	129	45.495	135.921	5.40401	50.4	0	0	0	35	96.45	99	3.01	2	0	k__Bacteria;p__Bacteroidetes	NOT CPR	100	Bacteroidetes/Balneolaeota							Bacteroidetes bacterium HLUCCA01	Bacteria;Bacteroidetes;Bacteroidetes Incertae Sedis;Order III;F1-37X2;
bin.CSSed10.117R1	SAMN08574431	PWIS00000000	Bacteroidetes bacterium	CSSed10_117R1	2.2987	175	20.426	95.899	34.7484	43.1	0	0	0	30	88.33	96	6.51	2	12.5	k__Bacteria;p__Bacteroidetes	NOT CPR	100	Bacteroidetes							Bacteroides sp. SM23_62_1	na
bin.CSSed10.119	SAMN08574432	PWIT00000000	Bacteroidales bacterium	CSSed10_119	1.268	144	11.964	49.71	19.6057	44.3	1	0	0	17	58.73	58	4.3	2	36.36	k__Bacteria;p__Bacteroidetes	NOT CPR	98	Bacteroidetes							Lentimicrobium saccharophilum	Bacteria;Bacteroidetes;Bacteroidia;Bacteroidales;ML635J-40 aquatic group;
bin.CSSed10.120	SAMN08574433	PWIU00000000	Methanocalculaceae archaeon	CSSed10_120	1.23995	281	4.495	14.525	4.94319	50.4	1	0	0	28	58.71	44	0.16	4	100	k__Archaea;p__Euryarchaeota	INCONCLUSIVE	53	Methanomicrobia							Methanocalculus sp. 52_23	Archaea;Euryarchaeota;Methanomicrobia;Methanomicrobiales;Methanomicrobiales Incertae Sedis;Methanocalculus;
bin.CSSed10.121	SAMN08574434	PWIV00000000	Gammaproteobacteria bacterium	CSSed10_121	4.83451	362	30.291	91.642	20.8496	64.6	1	1	1	43	93.97	99	3.89	2	15.79	k__Bacteria;p__Proteobacteria	NOT CPR	100	Gammaproteobacteria	CP007029 Thioalkalivibrio thiocyanoxidans ARh 4	Bacteria/Proteobacteria/Gammaproteobacteria_2/ Chromatiales_Ectothiorhodospiraceae_1/Thioalkalivibrio_1	99.3007	1e-72	150	95.3333	Thioalkalivibrio paradoxus	na
bin.CSSed10.124R1m	SAMN08574435	PWIW00000000	Mollicutes bacterium	CSSed10_124R1m	1.4644	149	13.698	88.494	40.9784	46.742	0	0	0	33	95.56	94	4	4	0	k__Bacteria;p__Tenericutes	NOT CPR	100	Tenericutes							Candidatus Izimaplasma sp. HR2	Bacteria;Tenericutes;Mollicutes;NB1-n;	corrected 16S
bin.CSSed10.125	SAMN08574436	PWIX00000000	Candidatus Falkowbacteria bacterium	CSSed10_125	0.462951	94	5.69	18.31	44.5535	31.5	0	2	0	20	58.62	70	0	4	0	k__Bacteria (root)	INCONCLUSIVE	97	Candidatus Falkowbacteria	LCGL01000001 Candidatus Falkowbacteria bacterium GW2011_GWF2_43_32	Bacteria/Parcubacteria/Candidatus Falkowbacteria	94.5205	0	438	100	Candidatus Falkowbacteria bacterium GW2011_GWF2_43_32	na
bin.CSSed10.126	SAMN08574437	PWIY00000000	Bacteroidales bacterium	CSSed10_126	2.28823	397	6.457	26.445	6.29866	49.5	1	2	1	23	72.83	63	0.54	2	100	k__Bacteria;p__Bacteroidetes	NOT CPR	100	na	JN256081 uncultured bacterium	Bacteria/Bacteroidetes/Bacteroidia_Bacteroidal es/ML635J-40 aquatic group	98.0198	2e-45	114	88.5965	Lentimicrobium saccharophilum	Bacteria;Bacteroidetes;Bacteroidia;Bacteroidales;ML635J-40 aquatic group;
bin.CSSed10.128	SAMN08574438	PWIZ00000000	Halomonas sp.	CSSed10_128	2.62566	439	6.857	30.589	37.9056	65.2	2	0	1	42	76.58	60	3.13	2	60	k__Bacteria;p__Proteobacteria	NOT CPR	100	na							Halomonas sp. PBN3	Bacteria;Proteobacteria;Gammaproteobacteria;Oceanospirillales;Halomonadaceae;Halomonas;
bin.CSSed10.130	SAMN08574440	PWJB00000000	Thiotrichales bacterium	CSSed10_130	1.19393	277	4.344	16.308	30.8776	60.1	0	0	2	14	50.46	60	2.9	2	33.33	k__Bacteria;p__Proteobacteria	NOT CPR	89	Gammaproteobacteria							Aquisalimonas asiatica	na
bin.CSSed10.131	SAMN08574441	PWJC00000000	Bacteroidales bacterium	CSSed10_131	2.70871	184	26.509	77.809	39.8521	53.7	1	0	0	38	98.39	94	1.08	1	0	k__Bacteria;p__Bacteroidetes	NOT CPR	98	Bacteroidetes							Lentimicrobium saccharophilum	Bacteria;Bacteroidetes;Bacteroidia;Bacteroidales;ML635J-40 aquatic group;
bin.CSSed10.133	SAMN08574442	PWJD00000000	Clostridiaceae bacterium	CSSed10_133	2.23096	420	5.915	17.709	9.53754	44.2	1	0	0	26	83.2	83	2.1	3	80	k__Bacteria;p__Firmicutes	NOT CPR	100	Firmicutes							Tindallia magadiensis	na
bin.CSSed10.134R1	SAMN08574443	PWJE00000000	Desulfobacterales bacterium	CSSed10_134R1	2.03425	157	18.01	85.706	36.2822	55.5	1	1	0	26	52.9	42	1.94	1	33.33	k__Bacteria;p__Proteobacteria	INCONCLUSIVE	98	na	ND	ND	ND	ND	<90	ND	Desulfobacteraceae bacterium IS3	na
bin.CSSed10.136R1	SAMN08574444	PWJF00000000	Ignavibacteriales bacterium	CSSed10_136R1	2.95079	574	5.432	17.7	7.41515	45.9	1	0	1	29	78.68	81	3.1	2	33.33	k__Bacteria	NOT CPR	100	Ignavibacteriae							Candidatus Kryptonium thompsoni	Bacteria;Ignavibacteriae;Ignavibacteria;Ignavibacteriales;BSN166;
bin.CSSed10.138	SAMN08574445	PWJG00000000	Bacteroidales bacterium	CSSed10_138	2.29743	367	7.126	53.025	28.5553	44.8	1	0	1	25	81.18	86	2.74	3	28.57	k__Bacteria;p__Bacteroidetes	NOT CPR	100	Bacteroidetes							Lentimicrobium saccharophilum	Bacteria;Bacteroidetes;Bacteroidia;Bacteroidales;ML635J-40 aquatic group;
bin.CSSed10.139	SAMN08574446	PWJH00000000	Gammaproteobacteria bacterium	CSSed10_139	3.41431	308	19.889	83.268	15.7175	67.2	1	1	1	38	85.92	98	3.16	5	35.29	k__Bacteria;p__Proteobacteria	NOT CPR	100	Gammaproteobacteria	DQ028263 uncultured bacterium	Bacteria/Proteobacteria/Gammaproteobacteria_2/ Xanthomonadales/JTB255 marine benthic group	95.7895	1e-178	392	96.9388	Gammaproteobacteria bacterium SG8_31	Bacteria;Proteobacteria;Gammaproteobacteria;Xanthomonadales;uncultured;
bin.CSSed10.13m	SAMN08574439	PWJA00000000	Gammaproteobacteria bacterium	CSSed10_13m	3.07512	286	16.967	58.324	25.2472	65.213	1	0	0	41	96.55	99	0.57	1	0	k__Bacteria;p__Proteobacteria	NOT CPR	100	Gammaproteobacteria							Wenzhouxiangella marina	Bacteria;Proteobacteria;Gammaproteobacteria;Gammaproteobacteria Incertae Sedis;Unknown Family;Wenzhouxiangella;	corrected 16S
bin.CSSed10.142	SAMN08574447	PWJI00000000	Candidatus Nealsonbacteria bacterium	CSSed10_142	0.768109	55	22.237	57.477	11.5774	34	1	2	1	41	79.44	79	3.92	4	0	k__Bacteria (root)	CPR	100	Candidatus Nealsonbacteria	FJ792449 uncultured bacterium	Bacteria/Parcubacteria/Candidatus Yanofskybacteria	90.604	8e-45	389	38.3033	Parcubacteria bacterium DG_74_1	na
bin.CSSed10.144	SAMN08574448	PWJJ00000000	Gemmatimonadetes bacterium	CSSed10_144	2.8002	225	24.104	80.595	37.2478	65.7	2	0	0	35	70.14	73	2.2	1	0	k__Bacteria	NOT CPR	94	Gemmatimonadetes							Gemmatimonas sp. SG8_23	Bacteria;Gemmatimonadetes;BD2-11 terrestrial group;
bin.CSSed10.145R1	SAMN08574449	PWJK00000000	Syntrophomonadaceae bacterium	CSSed10_145R1	3.16782	365	11.987	89.287	16.9744	44.9	3	0	2	33	86.34	81	4.66	4	15.38	k__Bacteria;p__Firmicutes	NOT CPR	100	na							Firmicutes bacterium ML8_F2	na
bin.CSSed10.146R1m	SAMN08574450	PWJL00000000	Ignavibacteriales bacterium	CSSed10_146R1m	3.48453	475	9.778	29.22	10.7804	44.607	1	0	1	41	93.66	97	4.46	3	25	k__Bacteria	NOT CPR	100	Ignavibacteriae							Candidatus Kryptonium thompsoni	Bacteria;Ignavibacteriae;Ignavibacteria;Ignavibacteriales;BSN166;	corrected 16S
bin.CSSed10.148R1	SAMN08574451	PWJM00000000	Syntrophomonadaceae bacterium	CSSed10_148R1	1.87058	183	15.81	66.194	40.5887	44.3	0	0	0	34	89.83	93	4.52	6	0	k__Bacteria;p__Firmicutes	NOT CPR	100	Clostridia							Dethiobacter alkaliphilus	na
bin.CSSed10.149R1	SAMN08574452	PWJN00000000	Gammaproteobacteria bacterium	CSSed10_149R1	2.47853	323	11.114	68.337	49.6499	58.6	2	0	1	35	53.35	60	1.14	1	16.67	k__Bacteria;p__Proteobacteria	NOT CPR	91	Gammaproteobacteria							Gammaproteobacteria bacterium SG8_31	Bacteria;Proteobacteria;Gammaproteobacteria;Xanthomonadales;uncultured;
bin.CSSed10.156R1	SAMN08574453	PWJO00000000	Balneolia bacterium	CSSed10_156R1	2.62324	385	8.712	44.204	24.5522	49.6	2	0	0	20	85.52	94	4.97	5	40	k__Bacteria;p__Bacteroidetes	NOT CPR	100	Bacteroidetes/Balneolaeota							Bacteroidetes bacterium HLUCCA01	Bacteria;Bacteroidetes;Bacteroidetes Incertae Sedis;Order III;F1-37X2;
bin.CSSed10.157R1	SAMN08574454	PWJP00000000	Saprospirales bacterium	CSSed10_157R1	1.98809	292	8.354	37.171	39.3633	45.6	1	0	0	20	60.65	72	1.73	2	50	k__Bacteria;p__Bacteroidetes	NOT CPR	94	Bacteroidetes							Phaeodactylibacter xiamenensis	Bacteria;Bacteroidetes;Sphingobacteriia;Sphingobacteriales;Saprospiraceae;uncultured;
bin.CSSed10.161R1	SAMN08574455	PWJQ00000000	Methanomassiliicoccaceae archaeon	CSSed10_161R1	1.04901	71	21.933	79.585	34.0425	56.7	2	1	0	38	85.81	41	0	2	0	k__Archaea;p__Euryarchaeota	INCONCLUSIVE	64	Thermoplasmata	CP005934 Candidatus Methanomassiliicoccus intestinalis Issoire-Mx1	Archaea/Euryarchaeota_Thermoplasmata_Thermoplas matales/Thermoplasmatales Incertae Sedis_Methanomassiliicoccus	95.7265	9e-48	122	95.9016	Methanomassiliicoccales archaeon RumEn M2	na
bin.CSSed10.162	SAMN08574456	PWJR00000000	PVC group bacterium	CSSed10_162	2.78984	115	59.525	148.021	24.4674	57.6	1	1	1	44	92.74	97	5.77	2	7.69	k__Bacteria	NOT CPR	100	Lentisphaerae	AF454310 uncultured Verrucomicrobia bacterium	Bacteria/Verrucomicrobia/WCHB1-41	91.1688	1e-138	418	92.1053	Lentisphaerae bacterium GWF2_57_35	Bacteria;Verrucomicrobia;WCHB1-41;
bin.CSSed10.163	SAMN08574457	PWJS00000000	Planctomycetaceae bacterium	CSSed10_163	9.37298	1534	7.364	27.77	9.46826	60	1	2	2	51	93.46	94	0.95	7	0	k__Bacteria;p__Planctomycetes	NOT CPR	100	Planctomycetes	GU083668 uncultured bacterium	Bacteria/Planctomycetes/Planctomycetacia_Planc tomycetales_Planctomycetaceae/Pirellula	98.1333	0	389	96.401	Pirellula staleyi	na
bin.CSSed10.166R1	SAMN08574458	PWJT00000000	Balneolia bacterium	CSSed10_166R1	2.93508	384	10.32	73.795	42.2751	55.1	0	0	0	20	84.97	71	7.56	2	44.44	k__Bacteria;p__Bacteroidetes	NOT CPR	100	na							Bacteroidetes bacterium HLUCCA01	Bacteria;Bacteroidetes;Bacteroidetes Incertae Sedis;Order III;F1-37X2;
bin.CSSed10.167	SAMN08574459	PWJU00000000	Syntrophomonadaceae bacterium	CSSed10_167	1.62529	325	5.235	30.51	7.63018	52.4	1	1	1	14	65.05	61	6.28	9	38.89	k__Bacteria;p__Firmicutes	NOT CPR	92	Clostridia	KP174559 bacterium YC-ZSS-LKJ23	Bacteria/Firmicutes_Clostridia_2/Clostridiales _Syntrophomonadaceae/uncultured	95.3704	2e-42	119	90.7563	Firmicutes bacterium ML8_F2	na
bin.CSSed10.168	SAMN08574460	PWJV00000000	Clostridia bacterium	CSSed10_168	1.89682	233	10.819	45.55	8.92694	62.9	2	0	0	26	88.94	96	2.97	0	25	k__Bacteria;p__Firmicutes	NOT CPR	100	Firmicutes							Thermaerobacter subterraneus	na
bin.CSSed10.169	SAMN08574461	PWJW00000000	Desulfobacteraceae bacterium	CSSed10_169	2.56384	432	6.901	32.566	25.1565	55	0	1	0	28	76.98	83	2.37	2	60	k__Bacteria;p__Proteobacteria	NOT CPR	97	Deltaproteobacteria	ND	ND	ND	ND	<90	ND	Desulfobacteraceae bacterium IS3	Bacteria;Proteobacteria;Deltaproteobacteria;Desulfobacterales;Desulfobacteraceae;uncultured;
bin.CSSed10.17	SAMN08574462	PWJX00000000	Bacteroidales bacterium	CSSed10_17	1.2276	179	8.192	37.732	106.61	50.7	0	0	0	8	52.25	41	0	0	0	k__Bacteria;p__Bacteroidetes	INCONCLUSIVE	88	na							Lentimicrobium saccharophilum	Bacteria;Bacteroidetes;Bacteroidia;Bacteroidales;ML635J-40 aquatic group;
bin.CSSed10.171	SAMN08574463	PWJY00000000	Saprospirales bacterium	CSSed10_171	2.31044	432	5.862	34.227	33.4257	44.5	0	0	0	19	58.6	66	1.44	3	20	k__Bacteria;p__Bacteroidetes	NOT CPR	84	Bacteroidetes							Phaeodactylibacter xiamenensis	Bacteria;Bacteroidetes;Sphingobacteriia;Sphingobacteriales;Saprospiraceae;uncultured;
bin.CSSed10.172R1	SAMN08574464	PWJZ00000000	Bacteroidales bacterium	CSSed10_172R1	2.96975	131	47.671	130.25	19.7474	38.4	1	1	1	41	97.04	96	1.08	1	0	k__Bacteria;p__Bacteroidetes	NOT CPR	100	Bacteroidetes	DQ432230 uncultured Bacteroidetes bacterium	Bacteria/Bacteroidetes/Bacteroidia_Bacteroidal es/ML635J-40 aquatic group	91.8203	0	878	98.861	Bacteroidetes bacterium CG2_30_32_10	Bacteria;Bacteroidetes;Bacteroidia;Bacteroidales;ML635J-40 aquatic group;
bin.CSSed10.173R1	SAMN08574465	PWKA00000000	Methanocalculaceae archaeon	CSSed10_173R1	1.82682	90	48.961	141.637	1.57717	52.3	2	0	0	39	93.46	53	1.31	4	50	k__Archaea;p__Euryarchaeota	INCONCLUSIVE	59	Methanomicrobia							Methanocalculus sp. 52_23	Archaea;Euryarchaeota;Methanomicrobia;Methanomicrobiales;Methanomicrobiales Incertae Sedis;Methanocalculus;
bin.CSSed10.174	SAMN08574466	PWKB00000000	Gammaproteobacteria bacterium	CSSed10_174	2.06172	477	4.323	23.59	8.01653	66	0	1	0	24	50.99	65	1.44	0	0	k__Bacteria;p__Proteobacteria	NOT CPR	75	Gammaproteobacteria	JQ800820 uncultured bacterium	Bacteria/Proteobacteria/Gammaproteobacteria_2/ Xanthomonadales/uncultured	94.4737	1e-166	392	96.9388	Gammaproteobacteria bacterium SG8_31	Bacteria;Proteobacteria;Gammaproteobacteria;Xanthomonadales;uncultured;
bin.CSSed10.175	SAMN08574467	PWKC00000000	Bacteroidales bacterium	CSSed10_175	3.47117	270	21.37	77.847	35.3753	43.4	1	0	0	35	63.79	43	3.45	2	0	k__Bacteria;p__Bacteroidetes	INCONCLUSIVE	95	na							Lentimicrobium saccharophilum	Bacteria;Bacteroidetes;Bacteroidia;Bacteroidales;ML635J-40 aquatic group;
bin.CSSed10.176	SAMN08574468	PWKD00000000	Spirochaetaceae bacterium	CSSed10_176	4.8176	473	16.136	129.757	12.8888	64.2	2	0	0	49	99.2	94	7.36	7	10	k__Bacteria;p__Spirochaetes	NOT CPR	100	Spirochaetes							Spirochaeta africana	na
bin.CSSed10.177	SAMN08574469	PWKE00000000	Bacteroidales bacterium	CSSed10_177	3.24478	474	9.542	50.669	22.0027	40.8	1	0	1	54	71.24	78	8.49	7	4	k__Bacteria;p__Bacteroidetes	NOT CPR	97	Bacteroidetes							Lentimicrobium saccharophilum	Bacteria;Bacteroidetes;Bacteroidia;Bacteroidales;ML635J-40 aquatic group;
bin.CSSed10.178	SAMN08574470	PWKF00000000	Dehalococcoidia bacterium	CSSed10_178	1.18055	223	5.7	38.042	3.0184	46.2	1	3	2	31	72.55	70	4.79	1	0	k__Bacteria;p__Chloroflexi	INCONCLUSIVE	69	Chloroflexi	FJ517058 uncultured Chloroflexi bacterium	Bacteria/Chloroflexi/Dehalococcoidia/vadinBA26	96.0356	0	1290	95.814	Dehalococcoides mccartyi	na
bin.CSSed10.179m	SAMN08574471	PWKG00000000	PVC group bacterium	CSSed10_179m	3.2896	730	4.656	20.343	11.124	56.773	1	0	1	26	67.29	66	6.27	6	29.41	k__Bacteria	NOT CPR	95	Lentisphaerae							Lentisphaerae bacterium RIFOXYC12_FULL_60_16	Bacteria;Verrucomicrobia;WCHB1-41;	corrected 16S
bin.CSSed10.181R1	SAMN08574472	PWKH00000000	Spirochaetaceae bacterium	CSSed10_181R1	2.09318	189	16.25	81.743	24.6838	55.3	1	1	0	28	89.07	88	2.4	4	33.33	k__Bacteria;p__Spirochaetes	NOT CPR	100	Spirochaetes	JX240958 uncultured Spirochaetes bacterium	Bacteria/Spirochaetae_Spirochaetes_Spirochaeta les/Spirochaetaceae/Spirochaeta 2	97.1698	5e-46	114	92.9825	Spirochaetes bacterium GWC2_52_13	na
bin.CSSed10.183	SAMN08574473	PWKI00000000	Candidatus Nealsonbacteria bacterium	CSSed10_183	0.624562	147	4.3	11.454	18.3269	41.4	0	0	0	17	46.68	55	6.02	3	42.86	k__Bacteria (root)	CPR	97	Candidatus Nealsonbacteria							Parcubacteria bacterium DG_74_3	na
bin.CSSed10.184	SAMN08574474	PWKJ00000000	Puniceicoccaceae bacterium	CSSed10_184	3.71072	176	54.536	168.105	33.8603	61.5	1	1	2	45	91.55	91	2.7	1	60	k__Bacteria;p__Verrucomicrobia	NOT CPR	100	Verrucomicrobia	JN464995 uncultured organism	Bacteria/Verrucomicrobia/Opitutae/Puniceicoccal es_Puniceicoccaceae/uncultured	91.8579	0	1567	86.2157	Opitutaceae bacterium BACL24 MAG-120322-bin51	Bacteria;Verrucomicrobia;Opitutae;Puniceicoccales;Puniceicoccaceae;uncultured;
bin.CSSed10.186	SAMN08574475	PWKK00000000	Candidatus Nealsonbacteria bacterium	CSSed10_186	0.679112	30	42.917	267.099	27.1531	39.6	1	1	1	45	80.3	78	1.72	1	0	k__Bacteria (root)	CPR	100	Candidatus Nealsonbacteria	FJ792449 uncultured bacterium	Bacteria/Parcubacteria/Candidatus Yanofskybacteria	86.9969	1e-78	557	57.9892	Parcubacteria bacterium DG_74_1	na
bin.CSSed10.19	SAMN08574476	PWKL00000000	Trueperaceae bacterium	CSSed10_19	1.54518	328	4.981	18.237	45.9627	69.8	0	0	0	19	57.85	65	0.68	5	11.11	k__Bacteria;p__Deinococcus-Thermus	NOT CPR	98	Deinococcus-Thermus							Truepera radiovictrix	Bacteria;Deinococcus-Thermus;Deinococci;Deinococcales;Trueperaceae;Truepera;
bin.CSSed10.192R1	SAMN08574477	PWKM00000000	Planctomycetes bacterium	CSSed10_192R1	2.90525	352	10.506	43.937	15.9046	65.3	0	1	1	39	93.18	94	2.94	6	75	k__Bacteria;p__Planctomycetes	NOT CPR	98	Planctomycetes	JN535711 uncultured organism	Bacteria/Planctomycetes/Phycisphaerae/Phycispha erales/Phycisphaeraceae/SM1A02	86.0987	1e-161	1575	42.4762	Planctomycetes bacterium DG_20	na
bin.CSSed10.193	SAMN08574478	PWKN00000000	Bacteroidales bacterium	CSSed10_193	3.65747	295	23.01	89.19	15.4835	47.9	1	2	0	31	96.51	99	1.18	3	100	k__Bacteria;p__Bacteroidetes	NOT CPR	100	Bacteroidetes	JN256081 uncultured bacterium	Bacteria/Bacteroidetes/Bacteroidia_Bacteroidal es/ML635J-40 aquatic group	97.3684	9e-51	123	92.6829	Lentimicrobium saccharophilum	Bacteria;Bacteroidetes;Bacteroidia;Bacteroidales;ML635J-40 aquatic group;
bin.CSSed10.196R1	SAMN08574479	PWKO00000000	Balneolia bacterium	CSSed10_196R1	2.59909	286	13.46	68.014	33.0771	49.2	0	0	0	18	85.88	93	2.64	4	40	k__Bacteria;p__Bacteroidetes	NOT CPR	100	Bacteroidetes/Balneolaeota							Bacteroidetes bacterium HLUCCA01	Bacteria;Bacteroidetes;Bacteroidetes Incertae Sedis;Order III;F1-37X2;
bin.CSSed10.198R1	SAMN08574480	PWKP00000000	Bacteroidetes bacterium	CSSed10_198R1	3.07762	203	26.652	152.499	24.3172	47.4	1	0	0	30	82.94	88	2.41	4	28.57	k__Bacteria;p__Bacteroidetes	NOT CPR	100	Bacteroidetes							Bacteroides sp. SM23_62_1	na
bin.CSSed10.198R2	SAMN08574481	PWKQ00000000	Bacteroidetes bacterium	CSSed10_198R2	2.92665	221	34.684	210.703	20.0538	48.1	0	0	0	30	74.13	84	4.34	4	8.33	k__Bacteria;p__Bacteroidetes	NOT CPR	100	Bacteroidetes							Bacteroides sp. SM23_62_1	na
bin.CSSed10.2	SAMN08574482	PWKR00000000	Gammaproteobacteria bacterium	CSSed10_2	2.95028	366	10.07	50.328	11.7748	55.3	1	2	1	40	94.8	95	3.48	3	0	k__Bacteria;p__Proteobacteria	NOT CPR	100	Gammaproteobacteria	DQ432391 uncultured gamma proteobacterium	Bacteria/Proteobacteria/Gammaproteobacteria_2/H OC36	99.7743	0	482	91.9087	Candidatus Contendobacter odensis	na
bin.CSSed10.201	SAMN08574483	PWKS00000000	Candidatus Zambryskibacteria bacterium	CSSed10_201	0.938944	127	13.96	94.413	21.6953	41.4	1	1	6	34	78.74	79	3.45	5	0	k__Bacteria (root)	CPR	100	Candidatus Zambryskibacteria	EF018956 uncultured bacterium	Bacteria/Parcubacteria/Candidatus Azambacteria	87.2727	1e-178	1744	37.844	Candidatus Zambryskibacteria bacterium RIFCSPHIGHO2_01_FULL_43_25	na
bin.CSSed10.203R1	SAMN08574484	PWKT00000000	Candidatus Handelsmanbacteria bacterium	CSSed10_203R1	5.01822	627	10.456	46.808	8.8822	62.6	1	0	3	42	90.34	85	6.74	10	7.69	k__Bacteria	NOT CPR	100	Candidatus Latescibacteria/Candidatus Poribacteria							Candidatus Handelsmanbacteria bacterium RIFCSPLOWO2_12_FULL_64_10	na
bin.CSSed10.205R1	SAMN08574485	PWKU00000000	Candidatus Nealsonbacteria bacterium	CSSed10_205R1	0.584495	55	16.604	53.708	22.3279	39.9	1	1	0	32	77.01	77	1.72	2	0	k__Bacteria (root)	CPR	100	Candidatus Nealsonbacteria	FJ792202 uncultured bacterium	Bacteria/Parcubacteria/Candidatus Yanofskybacteria	96.1538	5e-55	388	33.5052	Candidatus Nealsonbacteria bacterium RBG_13_36_15	na
bin.CSSed10.205R2	SAMN08574486	PWKV00000000	Candidatus Nealsonbacteria bacterium	CSSed10_205R2	0.531072	92	7.017	24.241	18.0855	38.9	1	1	4	27	64.63	65	5.72	9	91.67	k__Bacteria (root)	CPR	98	Candidatus Nealsonbacteria	FJ792202 uncultured bacterium	Bacteria/Parcubacteria/Candidatus Yanofskybacteria	96.9231	2e-57	383	33.9426	Parcubacteria bacterium DG_74_2	na
bin.CSSed10.207	SAMN08574487	PWKW00000000	Bacteroidales bacterium	CSSed10_207	2.29223	413	6.203	26.756	16.3678	51	1	0	0	24	70.19	60	7.14	6	60	k__Bacteria;p__Bacteroidetes	NOT CPR	100	na							Lentimicrobium saccharophilum	Bacteria;Bacteroidetes;Bacteroidia;Bacteroidales;ML635J-40 aquatic group;
bin.CSSed10.211m	SAMN08574488	PWKX00000000	Mollicutes bacterium	CSSed10_211m	1.51552	218	8.411	29.595	29.9146	39.651	0	0	0	19	88.89	83	0	1	0	k__Bacteria;p__Tenericutes	NOT CPR	100	Tenericutes							Candidatus Izimaplasma sp. HR1	Bacteria;Tenericutes;Mollicutes;NB1-n;	corrected 16S
bin.CSSed10.214	SAMN08574489	PWKY00000000	Thermoplasmata archaeon	CSSed10_214	1.89225	100	31.379	82.46	20.5255	43.2	1	2	2	39	95.96	46	1.6	2	0	k__Archaea;p__Euryarchaeota	INCONCLUSIVE	64	Thermoplasmata	HE604570 uncultured archaeon	Archaea/Euryarchaeota_Thermoplasmata_Thermopla smatales/KTK 4A	93.4426	0	795	99.7484	Euryarchaeota archaeon SG8-5	Archaea;Euryarchaeota;Thermoplasmata;Thermoplasmatales;KTK 4A;
bin.CSSed10.215	SAMN08574490	PWKZ00000000	Bradymonadales bacterium	CSSed10_215	3.9466	306	19.203	112.131	18.5635	64.6	1	0	1	44	88.09	95	3.23	4	0	k__Bacteria;p__Proteobacteria	NOT CPR	100	Deltaproteobacteria							Deltaproteobacteria bacterium CG2_30_63_29	na
bin.CSSed10.216R1	SAMN08574491	PWLA00000000	Gemmatimonadetes bacterium	CSSed10_216R1	3.53583	370	12.467	73.307	30.3076	68	1	0	0	32	94.21	93	3.3	2	0	k__Bacteria	NOT CPR	100	Gemmatimonadetes							Gemmatimonas sp. SG8_23	Bacteria;Gemmatimonadetes;BD2-11 terrestrial group;
bin.CSSed10.217	SAMN08574492	PWLB00000000	PVC group bacterium	CSSed10_217	3.08268	328	15.892	90.804	16.5513	57.9	0	1	0	43	87.76	92	5.46	3	16.67	k__Bacteria	NOT CPR	100	Lentisphaerae	AF454309 uncultured Verrucomicrobia bacterium	Bacteria/Verrucomicrobia/WCHB1-41	95.702	1e-162	383	91.1227	Lentisphaerae bacterium GWF2_57_35	Bacteria;Verrucomicrobia;WCHB1-41;
bin.CSSed10.219R1	SAMN08574493	PWLC00000000	Opitutae bacterium	CSSed10_219R1	3.73245	236	31.987	111.318	18.6925	58.3	0	0	4	46	95.95	91	2.03	1	0	k__Bacteria;p__Verrucomicrobia	NOT CPR	100	Verrucomicrobia							Opitutus terrae	Bacteria;Verrucomicrobia;Opitutae;BC-COM435;
bin.CSSed10.22	SAMN08574494	PWLD00000000	Halanaerobiaceae bacterium	CSSed10_22	2.18338	295	9.507	55.859	7.2814	36.2	2	0	0	32	84.62	94	4.34	5	0	k__Bacteria;p__Firmicutes	NOT CPR	100	Firmicutes							Halarsenatibacter silvermanii	na
bin.CSSed10.225R1	SAMN08574495	PWLE00000000	Mollicutes bacterium	CSSed10_225R1	0.5668	40	23.653	56.245	22.3889	31.6	1	1	0	14	76	79	0	0	0	k__Bacteria;p__Tenericutes	INCONCLUSIVE	53	Tenericutes	EU283544 uncultured Firmicutes bacterium	Bacteria/Tenericutes_Mollicutes/Mollicutes RF9	90.3141	1e-129	413	92.4939	Acholeplasma sp. CAG:878	Bacteria;Tenericutes;Mollicutes;Mollicutes RF9;
bin.CSSed10.229R1	SAMN08574496	PWLF00000000	Bacteroidales bacterium	CSSed10_229R1	3.1802	298	16.429	60.493	29.4009	32.1	3	0	0	55	92.47	96	7.53	8	11.54	k__Bacteria;p__Bacteroidetes	NOT CPR	100	Bacteroidetes							Bacteroidetes bacterium CG2_30_32_10	Bacteria;Bacteroidetes;Bacteroidia;Bacteroidales;ML635J-40 aquatic group;
bin.CSSed10.235m	SAMN08574497	PWLG00000000	Elusimicrobia bacterium	CSSed10_235m	2.36625	319	11.103	69.881	26.6106	50.751	1	1	1	41	75.36	84	5.17	4	100	k__Bacteria (root)	NOT CPR	91	Elusimicrobia	AM943601 uncultured bacterium	Bacteria/Elusimicrobia_Elusimicrobia/Rs-M47	90.5325	1e-174	1068	47.4719	Elusimicrobia bacterium RIFOXYA12_FULL_49_49	Bacteria/Elusimicrobia_Elusimicrobia/Rs-M47	corrected 16S
bin.CSSed10.236	SAMN08574498	PWLH00000000	Methanosarcinaceae archaeon	CSSed10_236	2.20435	172	21.101	68.334	12.0796	40.9	3	0	0	47	98.86	50	2.29	4	0	k__Archaea;p__Euryarchaeota	INCONCLUSIVE	50	Methanomicrobia							Methanolobus profundi	na
bin.CSSed10.237R1	SAMN08574499	PWLI00000000	Clostridiales bacterium	CSSed10_237R1	1.50014	168	12.667	69.771	11.595	54.1	0	1	0	50	87.99	94	2.54	1	33.33	k__Bacteria;p__Firmicutes	NOT CPR	100	Firmicutes	KJ210874 uncultured haloalkaliphilic bacterium	Bacteria/Firmicutes_Clostridia_1/Clostridiales _Family XIV/uncultured	100	1e-174	376	82.1809	Anaerobranca gottschalkii DSM 13577	Bacteria;Firmicutes;Clostridia;Clostridiales;Family XIV;uncultured;
bin.CSSed10.237R2	SAMN08574500	PWLJ00000000	Clostridiales bacterium	CSSed10_237R2	0.982967	231	4.308	14.021	9.83244	53.2	0	0	0	16	53.23	60	2.82	1	100	k__Bacteria;p__Firmicutes	NOT CPR	83	Firmicutes							Anaerobranca gottschalkii DSM 13577	Bacteria;Firmicutes;Clostridia;Clostridiales;Family XIV;uncultured;
bin.CSSed10.238R1	SAMN08574501	PWLK00000000	Candidatus Woesearchaeota archaeon	CSSed10_238R1	0.915406	113	10.535	32.135	18.9599	43.3	0	0	1	26	70.09	43	0	3	0	k__Archaea (root)	INCONCLUSIVE	53	Candidatus Woesearchaeota							Euryarchaeota archaeon SM23-78	Archaea;Woesearchaeota (DHVEG-6);
bin.CSSed10.239	SAMN08574502	PWLL00000000	Candidatus Diapherotrites archaeon	CSSed10_239	0.913632	115	11.511	47.018	27.8422	32.4	1	1	1	59	75.86	41	0.93	1	0	k__Archaea (root)	INCONCLUSIVE	67	Candidatus Diapherotrites	AQRS01000026 Candidatus Iainarchaeum andersonii SCGC AAA011-E11	Archaea/Diapherotrites/Diapherotrites Incertae Sedis_Unknown Order_Unknown Family_Candidatus Iainarchaeum	84.331	1e-111	1501	37.8414	archaeon GW2011_AR10	na
bin.CSSed10.241R1	SAMN08574503	PWLM00000000	Bacillus sp. (in: Bacteria)	CSSed10_241R1	2.87137	256	15.848	96.325	25.3694	45.9	2	0	1	46	89.4	96	0.66	4	100	k__Bacteria;p__Firmicutes	NOT CPR	100	Bacteroidetes							Bacillus daliensis	na
bin.CSSed10.244R1	SAMN08574504	PWLN00000000	Balneolaceae bacterium	CSSed10_244R1	4.18727	466	12.754	58.725	11.5862	43	1	2	1	33	87.7	96	4.12	1	20	k__Bacteria;p__Bacteroidetes	NOT CPR	100	Bacteroidetes/Balneolaeota	ND	ND	ND	ND	<90	ND	Rhodohalobacter halophilus	na
bin.CSSed10.245	SAMN08574505	PWLO00000000	Thermoplasmata archaeon	CSSed10_245	1.91944	175	20.761	52.8	15.9824	43.3	1	1	0	38	95.92	47	6.4	4	22.22	k__Archaea;p__Euryarchaeota	INCONCLUSIVE	66	Thermoplasmata	ND	ND	ND	ND	<90	ND	Euryarchaeota archaeon SG8-5	Archaea;Euryarchaeota;Thermoplasmata;Thermoplasmatales;KTK 4A;
bin.CSSed10.246R1	SAMN08574506	PWLP00000000	Candidatus Nealsonbacteria bacterium	CSSed10_246R1	0.559584	23	39.405	97.328	14.2497	33.9	0	1	0	45	69.25	62	10.34	7	0	k__Bacteria (root)	CPR	98	Candidatus Nealsonbacteria	AB805881 uncultured bacterium	Bacteria/Parcubacteria	85.0494	1e-156	971	73.0175	Parcubacteria bacterium DG_74_2	na
bin.CSSed10.246R2	SAMN08574507	PWLQ00000000	Candidatus Nealsonbacteria bacterium	CSSed10_246R2	0.614818	92	8.116	40.243	23.4361	36.2	1	2	4	28	67.06	71	7.59	21	0	k__Bacteria (root)	CPR	97	Candidatus Nealsonbacteria	EU386073 uncultured bacterium	Bacteria/Parcubacteria	83.5404	1e-119	891	72.2783	Parcubacteria bacterium DG_74_2	na
bin.CSSed10.247	SAMN08574508	PWLR00000000	Nitriliruptoraceae bacterium	CSSed10_247	4.45076	286	27.744	97.84	17.7741	69.9	2	0	0	41	97.91	96	1.45	6	33.33	k__Bacteria;p__Actinobacteria	NOT CPR	100	Actinobacteria							Nitriliruptor alkaliphilus	Bacteria;Actinobacteria;Nitriliruptoria;Nitriliruptorales;Nitriliruptoraceae;
bin.CSSed10.248R1	SAMN08574509	PWLS00000000	Candidatus Nealsonbacteria bacterium	CSSed10_248R1	0.692407	83	13.6	36.538	23.7562	41	1	1	2	29	71.84	74	4.47	3	50	k__Bacteria (root)	CPR	100	Candidatus Nealsonbacteria	AF507904 uncultured bacterium	Bacteria/Parcubacteria/Candidatus Yanofskybacteria	91.9075	4e-59	422	40.9953	Parcubacteria bacterium DG_74_2	na
bin.CSSed10.249R1	SAMN08574510	PWLT00000000	Rhizobiales bacterium	CSSed10_249R1	2.36583	480	5.396	20.214	20.1013	66.8	0	0	0	25	65.29	73	1.76	11	23.53	k__Bacteria;p__Proteobacteria	NOT CPR	97	Alphaproteobacteria							Roseicitreum antarcticum	na
bin.CSSed10.250	SAMN08574511	PWLU00000000	Candidatus Vogelbacteria bacterium	CSSed10_250	0.626622	108	6.162	33.928	7.00518	44.9	1	1	1	31	62.07	57	1.72	1	0	k__Bacteria (root)	CPR	88	nd	AY532554 uncultured bacterium	Bacteria/Parcubacteria	88.6364	0	1573	64.3357	Candidatus Vogelbacteria bacterium RIFOXYD1_FULL_46_19	na
bin.CSSed10.251	SAMN08574512	PWLV00000000	Spirochaetaceae bacterium	CSSed10_251	1.98012	252	10.751	83.392	13.763	50.9	1	1	0	35	62.07	68	3.55	3	0	k__Bacteria;p__Spirochaetes	NOT CPR	98	Spirochaetes	JX097352 uncultured bacterium	Bacteria/Spirochaetae_Spirochaetes_Spirochaeta les/Spirochaetaceae/Sphaerochaeta	89.2529	0	771	98.9624	Spirochaetes bacterium GWC2_52_13	na
bin.CSSed10.252R1	SAMN08574513	PWLW00000000	Syntrophomonadaceae bacterium	CSSed10_252R1	1.19726	173	8.71	26.594	12.0531	45.3	0	0	0	13	52.42	51	0.92	1	50	k__Bacteria;p__Firmicutes	NOT CPR	88	Firmicutes							Firmicutes bacterium ML8_F2	na
bin.CSSed10.253	SAMN08574514	PWLX00000000	Balneolia bacterium	CSSed10_253	2.40328	482	5.245	36.697	12.5468	48.4	0	0	0	20	62.77	79	5.74	1	41.67	k__Bacteria;p__Bacteroidetes	NOT CPR	98	Bacteroidetes/Balneolaeota							Bacteroidetes bacterium HLUCCA01	Bacteria;Bacteroidetes;Bacteroidetes Incertae Sedis;Order III;F1-37X2;
bin.CSSed10.254	SAMN08574515	PWLY00000000	PVC group bacterium	CSSed10_254	2.88316	520	6.37	22.71	12.8031	62.4	1	1	1	29	81.66	86	7.78	4	23.53	k__Bacteria	NOT CPR	95	Lentisphaerae	JN532130 uncultured organism	Bacteria/Verrucomicrobia/WCHB1-41	93	0	1033	77.4443	Lentisphaerae bacterium RIFOXYA12_FULL_48_11	Bacteria;Verrucomicrobia;WCHB1-41;
bin.CSSed10.255	SAMN08574516	PWLZ00000000	Puniceicoccaceae bacterium	CSSed10_255	1.69441	399	4.388	14.644	7.69084	56.5	0	0	0	24	56.49	71	0.71	0	20	k__Bacteria;p__Verrucomicrobia	NOT CPR	92	Verrucomicrobia							Opitutaceae bacterium BACL24 MAG-120322-bin51	Bacteria;Verrucomicrobia;Opitutae;Puniceicoccales;Puniceicoccaceae;uncultured;
bin.CSSed10.256R1	SAMN08574517	PWMA00000000	Arc I group archaeon	CSSed10_256R1	1.3909	182	9.334	43.753	9.46812	33.8	1	1	1	38	92.38	46	0.93	5	0	k__Archaea (root)	INCONCLUSIVE	56	Euryarchaeota	LNJB01000004 Arc I group archaeon ADurb1013_Bin02101	Archaea/WSA2/WCHA1-57	98.7755	0	1478	99.4587	Arc I group archaeon	Archaea;WSA2;WCHA1-57;
bin.CSSed10.257	SAMN08574518	PWMB00000000	Candidatus Nealsonbacteria bacterium	CSSed10_257	0.668627	76	13.5	40.8	14.8065	41.2	1	1	3	46	78.58	76	6.9	3	0	k__Bacteria (root)	CPR	100	Candidatus Nealsonbacteria	FJ792202 uncultured bacterium	Bacteria/Parcubacteria/Candidatus Yanofskybacteria	95.4198	3e-53	385	34.026	Parcubacteria bacterium DG_74_2	na
bin.CSSed10.258	SAMN08574519	PWMC00000000	Gemmatimonadetes bacterium	CSSed10_258	3.25567	115	84.048	220.847	21.9221	65.6	0	0	0	43	87.91	91	3.3	4	0	k__Bacteria	NOT CPR	100	Gemmatimonadetes							Gemmatimonas sp. SG8_23	Bacteria;Gemmatimonadetes;BD2-11 terrestrial group;
bin.CSSed10.260R1	SAMN08574520	PWMD00000000	Gammaproteobacteria bacterium	CSSed10_260R1	2.85398	520	6.037	29.343	21.5171	61.7	1	0	0	22	75.57	89	5.27	5	25	k__Bacteria;p__Proteobacteria	NOT CPR	98	Gammaproteobacteria							Wenzhouxiangella marina	Bacteria;Proteobacteria;Gammaproteobacteria;Gammaproteobacteria Incertae Sedis;Unknown Family;Wenzhouxiangella;
bin.CSSed10.261m	SAMN08574521	PWME00000000	Mollicutes bacterium	CSSed10_261m	1.70578	261	8.09	46.425	25.5218	41.8	1	1	1	24	90.55	93	5.82	6	22.22	k__Bacteria;p__Tenericutes	NOT CPR	98	Tenericutes	AF454301 uncultured Bacillus sp.	Bacteria/Tenericutes_Mollicutes/NB1-n	89.8348	0	821	95.8587	Candidatus Izimaplasma sp. HR2	Bacteria;Tenericutes;Mollicutes;NB1-n;	corrected 16S
bin.CSSed10.265	SAMN08574522	PWMF00000000	Natrialbaceae archaeon	CSSed10_265	3.94124	222	41.696	197.259	20.572	64.8	5	0	0	48	98.73	51	0.83	9	50	k__Archaea;p__Euryarchaeota	INCONCLUSIVE	52	Halobacteria							Natronococcus	na
bin.CSSed10.266m	SAMN08574523	PWMG00000000	Candidatus Zambryskibacteria bacterium	CSSed10_266m	0.814719	96	14.929	55.055	16.0604	44.754	2	2	6	38	71.53	67	1.72	2	0	k__Bacteria (root)	CPR	100	Candidatus Zambryskibacteria	EF020157 uncultured bacterium	Bacteria/Parcubacteria/Candidatus Azambacteria	87.0486	0	1071	74.9767	Candidatus Zambryskibacteria bacterium RIFCSPHIGHO2_01_FULL_43_25	na	corrected RNA
bin.CSSed10.268	SAMN08574524	PWMH00000000	Ignavibacteriales bacterium	CSSed10_268	3.2045	589	6.118	30.159	14.6187	44.9	1	0	1	30	67.03	70	5.46	1	8.33	k__Bacteria	NOT CPR	98	Ignavibacteriae							Candidatus Kryptonium thompsoni	Bacteria;Ignavibacteriae;Ignavibacteria;Ignavibacteriales;BSN166;
bin.CSSed10.269	SAMN08574525	PWMI00000000	Candidatus Diapherotrites archaeon	CSSed10_269	0.829326	99	17.299	58.811	18.7721	45.2	1	1	1	34	81.78	42	1.4	2	50	k__Archaea (root)	INCONCLUSIVE	67	Candidatus Diapherotrites	AB019734 unidentified archaeon	Archaea/Diapherotrites	82.6667	0	1481	86.0905	archaeon GW2011_AR10	na
bin.CSSed10.270	SAMN08574526	PWMJ00000000	Candidatus Hydrogenedentes bacterium	CSSed10_270	1.94973	429	4.715	23.053	14.9974	60.7	0	1	1	14	59.93	55	3.23	1	66.67	k__Bacteria	NOT CPR	88	na	JX240589 uncultured bacterium	Bacteria/Hydrogenedentes	98.1308	6e-49	123	86.9919	Omnitrophica bacterium OLB16	na
bin.CSSed10.271	SAMN08574527	PWMK00000000	Caldiserica bacterium	CSSed10_271	1.6782	262	7.685	30.115	11.6749	40.8	0	0	0	44	74.66	66	1.72	1	0	k__Bacteria (root)	NOT CPR	95	na							Caldisericum exile	Bacteria;Caldiserica;Caldisericia;Caldisericales;WCHB1-02;
bin.CSSed10.272	SAMN08574528	PWML00000000	Bacteroidales bacterium	CSSed10_272	3.22084	526	7.132	39.852	30.7896	40.6	0	2	0	27	53.46	44	4.52	2	38.46	k__Bacteria;p__Bacteroidetes	INCONCLUSIVE	97	na	ND	ND	ND	ND	<90	ND	Lentimicrobium saccharophilum	Bacteria;Bacteroidetes;Bacteroidia;Bacteroidales;ML635J-40 aquatic group;
bin.CSSed10.277R1	SAMN08574529	PWMM00000000	Syntrophomonadaceae bacterium	CSSed10_277R1	2.02007	342	6.927	24.724	17.4829	43.9	2	0	2	27	73.42	86	4.46	3	36.36	k__Bacteria;p__Firmicutes	NOT CPR	98	Clostridia							Firmicutes bacterium ML8_F2	na
bin.CSSed10.279	SAMN08574530	PWMN00000000	Desulfobacterales bacterium	CSSed10_279	2.50501	551	4.793	18.242	13.5434	54.8	2	0	0	26	54.64	47	1.79	5	0	k__Bacteria;p__Proteobacteria	INCONCLUSIVE	100	na							Desulfobacteraceae bacterium IS3	na
bin.CSSed10.280R1	SAMN08574531	PWMO00000000	Spirochaetaceae bacterium	CSSed10_280R1	2.77143	550	5.472	19.278	9.71383	61.2	2	0	0	20	78.24	81	4.9	2	50	k__Bacteria;p__Spirochaetes	NOT CPR	98	Spirochaetes							Spirochaeta africana	na
bin.CSSed10.282R1	SAMN08574532	PWMP00000000	Elusimicrobia bacterium	CSSed10_282R1	1.42055	229	7.371	26.28	9.24326	44.2	0	1	0	35	75.57	81	0.16	4	0	k__Bacteria (root)	NOT CPR	92	Elusimicrobia	KT893267 uncultured bacterium	Bacteria/Elusimicrobia_Elusimicrobia/Rs-M47	89.4366	1e-38	157	90.4459	Elusimicrobia bacterium RIFOXYD2_FULL_34_15	Bacteria/Elusimicrobia_Elusimicrobia/Rs-M47
bin.CSSed10.283R1	SAMN08574533	PWMQ00000000	Gammaproteobacteria bacterium	CSSed10_283R1	2.77866	110	57.056	223.971	21.2377	61.8	1	0	0	38	90.02	90	1.12	0	0	k__Bacteria;p__Proteobacteria	NOT CPR	100	Gammaproteobacteria							Gammaproteobacteria bacterium SG8_31	Bacteria;Proteobacteria;Gammaproteobacteria;Xanthomonadales;uncultured;
bin.CSSed10.286R1	SAMN08574534	PWMR00000000	Thiotrichales bacterium	CSSed10_286R1	1.6007	167	14.323	53.008	26.0369	61	1	0	0	31	76.07	91	3.56	5	56.52	k__Bacteria;p__Proteobacteria	NOT CPR	98	Gammaproteobacteria							Aquisalimonas asiatica	na
bin.CSSed10.287	SAMN08574535	PWMS00000000	Mollicutes bacterium	CSSed10_287	1.55993	123	26.454	113.481	16.0511	40.7	1	1	1	29	91.11	96	6.67	4	0	k__Bacteria;p__Tenericutes	NOT CPR	100	Tenericutes	ND	ND	ND	ND	<90	ND	Candidatus Izimaplasma sp. HR2	Bacteria;Tenericutes;Mollicutes;NB1-n;
bin.CSSed10.288	SAMN08574536	PWMT00000000	Methanobacteriaceae archaeon	CSSed10_288	1.8559	175	15.999	77.862	7.75145	35.4	0	1	0	38	99.73	47	2.44	5	40	k__Archaea;p__Euryarchaeota	INCONCLUSIVE	53	Methanobacteria	KJ490951 uncultured archaeon	Archaea/Euryarchaeota_Methanobacteria_Methanob acteriales/Methanobacteriaceae/Methanobacterium_2	99.0885	0	941	81.6153	Methanothermobacter sp. MT-2	na
bin.CSSed10.289R1	SAMN08574537	PWMU00000000	Opitutae bacterium	CSSed10_289R1	4.13216	197	36.268	140.447	18.6893	60.2	0	0	0	36	100	97	1.8	1	0	k__Bacteria;p__Verrucomicrobia	NOT CPR	100	Verrucomicrobia							Opitutaceae bacterium TSB47	Bacteria;Verrucomicrobia;Opitutae;BC-COM435;
bin.CSSed10.28R1	SAMN08574538	PWMV00000000	Bacteroidales bacterium	CSSed10_28R1	2.25021	334	8.185	50.497	144.659	45.5	0	0	0	26	76.67	83	3.11	1	30	k__Bacteria;p__Bacteroidetes	NOT CPR	88	Bacteroidetes							Lentimicrobium saccharophilum	Bacteria;Bacteroidetes;Bacteroidia;Bacteroidales;ML635J-40 aquatic group;
bin.CSSed10.292	SAMN08574539	PWMW00000000	Clostridiales bacterium	CSSed10_292	4.18429	421	16.369	93.064	13.5359	54.7	3	2	0	39	95.19	96	4.17	4	0	k__Bacteria;p__Firmicutes	NOT CPR	100	Firmicutes	ND	ND	ND	ND	<90	ND	Peptococcaceae bacterium 1109	na
bin.CSSed10.294	SAMN08574540	PWMX00000000	Balneolia bacterium	CSSed10_294	3.06539	300	17.778	106.684	29.3708	53.3	0	0	0	36	79.47	63	7.05	4	0	k__Bacteria;p__Bacteroidetes	NOT CPR	100	na							Bacteroidetes bacterium HLUCCA01	na
bin.CSSed10.295	SAMN08574541	PWMY00000000	Puniceicoccaceae bacterium	CSSed10_295	4.23811	673	7.398	34.103	12.5725	62.4	0	1	0	41	87.79	88	1.69	1	33.33	k__Bacteria;p__Verrucomicrobia	NOT CPR	100	Verrucomicrobia	DQ432378 uncultured gamma proteobacterium	Bacteria/Verrucomicrobia/Opitutae/Puniceicocca les_Puniceicoccaceae/uncultured	98.6517	0	453	98.234	Coraliomargarita akajimensis	Bacteria;Verrucomicrobia;Opitutae;Puniceicoccales;Puniceicoccaceae;uncultured;
bin.CSSed10.297R1	SAMN08574542	PWMZ00000000	Candidatus Nealsonbacteria bacterium	CSSed10_297R1	0.466378	71	8.803	18.898	16.8125	33.8	1	3	2	32	69.67	65	0	0	0	k__Bacteria (root)	INCONCLUSIVE	100	Candidatus Nealsonbacteria	HQ184021 uncultured bacterium	Bacteria/Parcubacteria/Candidatus Yanofskybacteria	87.0588	0	1041	73.487	Candidatus Nealsonbacteria bacterium RBG_13_37_56	na
bin.CSSed10.298R1	SAMN08574543	PWNA00000000	Mollicutes bacterium	CSSed10_298R1	1.54194	77	48.07	93.539	21.9357	50.9	0	1	0	31	98.16	95	1.05	5	16.67	k__Bacteria;p__Tenericutes	NOT CPR	100	Tenericutes	EF099605 uncultured bacterium	Bacteria/Firmicutes_Erysipelotrichia_Erysipelo trichales_Erysipelotrichaceae/Faecalibaculum	94.1176	2e-39	130	91.5385	Candidatus Izimaplasma sp. HR2	Bacteria;Tenericutes;Mollicutes;NB1-n;
bin.CSSed10.3	SAMN08574544	PWNB00000000	Nitriliruptoraceae bacterium	CSSed10_3	2.95146	464	7.46	55.393	9.08831	71.6	0	0	0	37	78.16	59	0.85	2	100	k__Bacteria;p__Actinobacteria	NOT CPR	100	na							Nitriliruptor alkaliphilus	Bacteria;Actinobacteria;Nitriliruptoria;Nitriliruptorales;Nitriliruptoraceae;
bin.CSSed10.30	SAMN08574545	PWNC00000000	Saprospirales bacterium	CSSed10_30	2.04001	359	6.582	36.999	40.3266	46.6	1	0	0	19	61.23	75	1.32	1	25	k__Bacteria;p__Bacteroidetes	NOT CPR	97	Bacteroidetes							Phaeodactylibacter xiamenensis	Bacteria;Bacteroidetes;Sphingobacteriia;Sphingobacteriales;Saprospiraceae;uncultured;
bin.CSSed10.302R1	SAMN08574546	PWND00000000	Bacteroidales bacterium	CSSed10_302R1	2.94214	358	10.642	47.993	10.0442	35.4	1	0	0	27	86.29	91	4.66	5	7.14	k__Bacteria;p__Bacteroidetes	NOT CPR	100	Bacteroidetes							Lentimicrobium saccharophilum	Bacteria;Bacteroidetes;Bacteroidia;Bacteroidales;ML635J-40 aquatic group;
bin.CSSed10.302R2	SAMN08574547	PWNE00000000	Bacteroidales bacterium	CSSed10_302R2	2.33422	309	9.858	42.582	10.2325	37	1	0	1	21	71.62	71	3.37	1	22.22	k__Bacteria;p__Bacteroidetes	NOT CPR	94	Bacteroidetes							Bacteroidetes bacterium CG2_30_32_10	Bacteria;Bacteroidetes;Bacteroidia;Bacteroidales;ML635J-40 aquatic group;
bin.CSSed10.302R3	SAMN08574548	PWNF00000000	Bacteroidales bacterium	CSSed10_302R3	2.74772	402	8.367	35.192	9.79817	37.7	0	0	0	35	68.79	65	4.63	6	4.76	k__Bacteria;p__Bacteroidetes	NOT CPR	100	Bacteroidetes							Lentimicrobium saccharophilum	Bacteria;Bacteroidetes;Bacteroidia;Bacteroidales;ML635J-40 aquatic group;
bin.CSSed10.305	SAMN08574549	PWNG00000000	Candidatus Hydrogenedentes	CSSed10_305	3.87875	592	7.819	39.779	10.3145	55.8	1	2	1	39	94.09	96	2.57	2	40	k__Bacteria	NOT CPR	98	Candidatus Hydrogenedentes	JN458018 uncultured organism	Bacteria/Hydrogenedentes	96.7623	0	1428	95.1681	Omnitrophica bacterium OLB16	Bacteria;Hydrogenedentes;
bin.CSSed10.308	SAMN08574550	PWNH00000000	Methanomassiliicoccaceae archaeon	CSSed10_308	1.56268	139	16.806	75.126	26.2739	54.9	3	1	2	51	88.97	28	0.4	2	100	k__Archaea;p__Euryarchaeota	INCONCLUSIVE	64	na	CP005934 Candidatus Methanomassiliicoccus intestinalis Issoire-Mx1	Archaea/Euryarchaeota_Thermoplasmata_Thermoplas matales/Thermoplasmatales Incertae Sedis_Methanomassiliicoccus	95.7265	9e-48	120	97.5	Methanomassiliicoccus luminyensis	na
bin.CSSed10.31	SAMN08574551	PWNI00000000	Halobacteroidaceae bacterium	CSSed10_31	1.70494	319	5.732	24.649	78.2561	44.9	0	0	0	19	85.47	93	0	1	0	k__Bacteria;p__Firmicutes	NOT CPR	100	Firmicutes							Halothermothrix orenii	Bacteria;Firmicutes;Clostridia;Halanaerobiales;Halobacteroidaceae;uncultured;
bin.CSSed10.310	SAMN08574552	PWNJ00000000	bacterium	CSSed10_310	2.79053	259	18.912	80.292	11.2709	45.4	1	1	1	28	60.34	45	0	1	0	k__Bacteria (root)	INCONCLUSIVE	97	na	GQ133071 uncultured bacterium	Bacteria/Nitrospinae/MD2898-B26	95.0153	0	995	98.794	Candidatus Schekmanbacteria bacterium RBG_13_48_7	na
bin.CSSed10.311R1	SAMN08574553	PWNK00000000	Desulfonatronovibrio sp.	CSSed10_311R1	1.79993	172	15.614	70.246	13.0346	50.5	1	0	0	38	86.58	86	1.81	1	50	k__Bacteria;p__Proteobacteria	NOT CPR	100	Deltaproteobacteria							Desulfonatronovibrio hydrogenovorans	Bacteria;Proteobacteria;Deltaproteobacteria;Desulfovibrionales;Desulfohalobiaceae;Desulfonatronovibrio;
bin.CSSed10.312R1	SAMN08574554	PWNL00000000	Candidatus Dojkabacteria bacterium	CSSed10_312R1	0.486138	96	5.769	15.48	16.7547	34.9	1	1	2	25	52.43	61	0.16	1	100	k__Bacteria (root)	INCONCLUSIVE	98	Candidatus Dojkabacteria	JX240618 uncultured bacterium	Bacteria/WS6	90.9091	1e-144	418	97.3684	candidate division WS6 bacterium GW2011_GWF2_39_15	na
bin.CSSed10.315	SAMN08574555	PWNM00000000	Candidatus Hydrogenedentes bacterium	CSSed10_315	4.00995	646	7.108	41.616	13.4894	56.8	1	1	1	19	82.8	88	3.67	2	40	k__Bacteria	NOT CPR	100	Candidatus Hydrogenedentes	JN457350 uncultured organism	Bacteria/Hydrogenedentes	92.029	0	992	97.379	Omnitrophica bacterium OLB16	Bacteria;Hydrogenedentes;
bin.CSSed10.319R1	SAMN08574556	PWNN00000000	Bacteroidetes bacterium	CSSed10_319R1	2.38987	394	7.074	34.478	18.2263	42.9	0	0	0	22	55.56	52	8.51	5	0	k__Bacteria;p__Bacteroidetes	NOT CPR	100	na							Bacteroidetes bacterium GWA2_33_15	na
bin.CSSed10.321R1	SAMN08574557	PWNO00000000	Bacteroidales bacterium	CSSed10_321R1	2.96956	318	14.361	72.601	17.8434	48.5	0	1	0	31	91.93	79	6.99	4	6.67	k__Bacteria;p__Bacteroidetes	NOT CPR	100	na	JX240684 uncultured Bacteroidetes bacterium	Bacteria/Bacteroidetes/Bacteroidia_Bacteroidal es/ML635J-40 aquatic group	99.0909	4e-53	120	91.6667	Lentimicrobium saccharophilum	Bacteria;Bacteroidetes;Bacteroidia;Bacteroidales;ML635J-40 aquatic group;
bin.CSSed10.330	SAMN08574558	PWNP00000000	Trueperaceae bacterium	CSSed10_330	2.10417	278	10.795	36.773	15.629	71.4	1	1	2	37	65.38	63	0.85	2	0	k__Bacteria;p__Deinococcus-Thermus	NOT CPR	95	na	AACY020295835 marine metagenome	Bacteria/Deinococcus- Thermus_Deinococci/Deinococcales/Trueperaceae_Truepera	98.2759	1e-118	253	91.6996	Truepera radiovictrix	Bacteria;Deinococcus-Thermus;Deinococci;Deinococcales;Trueperaceae;Truepera;
bin.CSSed10.331	SAMN08574559	PWNQ00000000	Bacteroidales bacterium	CSSed10_331	2.8179	236	19.711	88.172	16.0307	46.7	2	2	0	32	93.55	92	4.84	4	10	k__Bacteria;p__Bacteroidetes	NOT CPR	98	Bacteroidetes	ND	ND	ND	ND	<90	ND	Lentimicrobium saccharophilum	Bacteria;Bacteroidetes;Bacteroidia;Bacteroidales;ML635J-40 aquatic group;
bin.CSSed10.336	SAMN08574560	PWNR00000000	Dehalococcoidia bacterium	CSSed10_336	1.43544	331	4.431	16.565	9.47004	58	0	1	0	18	69.02	74	4.17	6	0	k__Bacteria;p__Chloroflexi	NOT CPR	94	Chloroflexi	GU302443 uncultured bacterium	Bacteria/Chloroflexi/Dehalococcoidia/GIF9	95.9834	0	1524	94.7507	Chloroflexi bacterium RBG_13_51_36	Bacteria;Chloroflexi;Dehalococcoidia;GIF9;
bin.CSSed10.341	SAMN08574561	PWNS00000000	Lentisphaerae bacterium	CSSed10_341	2.91586	576	5.528	23.41	10.7478	57.1	1	0	1	36	72.82	75	4.39	4	0	k__Bacteria	NOT CPR	91	Lentisphaerae							Lentisphaerae bacterium RIFOXYA12_64_32	na
bin.CSSed10.342R1	SAMN08574562	PWNT00000000	Gammaproteobacteria bacterium	CSSed10_342R1	3.33895	345	14.196	59.815	40.4859	63.2	0	1	0	33	70.8	58	6.9	6	60	k__Bacteria;p__Proteobacteria	NOT CPR	100	na	ND	ND	ND	ND	<90	ND	Wenzhouxiangella marina	Bacteria;Proteobacteria;Gammaproteobacteria;Gammaproteobacteria Incertae Sedis;Unknown Family;Wenzhouxiangella;
bin.CSSed10.343	SAMN08574563	PWNU00000000	Balneolia bacterium	CSSed10_343	2.72632	595	4.673	21.273	13.5954	47	0	0	0	34	66.54	62	6.32	5	50	k__Bacteria;p__Bacteroidetes	NOT CPR	91	na							Bacteroidetes bacterium HLUCCA01	na
bin.CSSed10.344R1	SAMN08574564	PWNV00000000	Candidatus Nealsonbacteria bacterium	CSSed10_344R1	0.596204	22	83.62	176.013	16.6933	36.8	1	1	2	39	77.72	78	3.45	1	0	k__Bacteria (root)	CPR	100	Candidatus Nealsonbacteria	FJ792202 uncultured bacterium	Bacteria/Parcubacteria/Candidatus Yanofskybacteria	85.0492	0	1519	73.5352	Parcubacteria bacterium DG_74_2	na
bin.CSSed10.345R1	SAMN08574565	PWNW00000000	Spirochaetaceae bacterium	CSSed10_345R1	2.66758	384	8.729	40.907	10.2257	50.9	0	1	0	33	81.61	77	3.45	4	0	k__Bacteria;p__Spirochaetes	NOT CPR	94	Spirochaetes	HQ691939 uncultured bacterium	Bacteria/Spirochaetae_Spirochaetes_Spirochaeta les/Spirochaetaceae/Sphaerochaeta	88.7283	4e-96	412	83.9806	Spirochaetes bacterium GWC2_52_13	na
bin.CSSed10.346	SAMN08574566	PWNX00000000	Spirochaetaceae bacterium	CSSed10_346	3.86174	338	17.514	81.673	11.6085	59.9	2	0	0	43	96.73	94	2.67	4	0	k__Bacteria;p__Spirochaetes	NOT CPR	100	Spirochaetes							Spirochaeta americana	na
bin.CSSed10.347	SAMN08574567	PWNY00000000	Bacteroidales bacterium	CSSed10_347	3.02463	434	9.19	35.103	13.6126	46.8	2	0	0	31	89.89	88	5.91	5	30.77	k__Bacteria;p__Bacteroidetes	NOT CPR	100	Bacteroidetes							Lentimicrobium saccharophilum	Bacteria;Bacteroidetes;Bacteroidia;Bacteroidales;ML635J-40 aquatic group;
bin.CSSed10.348R2	SAMN08574568	PWNZ00000000	Candidatus Cloacimonetes	CSSed10_348R2	2.87222	282	15.809	56.998	16.1194	40.4	1	1	1	39	93.41	94	0	1	0	k__Bacteria	NOT CPR	100	Candidatus Cloacimonetes	KX097755 uncultured bacterium	Bacteria/Cloacimonetes/MSBL8	89.8936	1e-120	383	98.1723	Candidatus Cloacimonas sp. SDB	na
bin.CSSed10.348R3	SAMN08574569	PWOA00000000	Candidatus Cloacimonetes	CSSed10_348R3	1.86271	109	33.261	107.897	16.7545	35.3	0	0	0	22	75.82	84	2.6	5	0	k__Bacteria	NOT CPR	86	Candidatus Cloacimonetes							Candidatus Cloacimonas sp. SDB	na
bin.CSSed10.35	SAMN08574570	PWOB00000000	Desulfobacteraceae bacterium	CSSed10_35	2.32623	267	12.526	40.088	92.4484	44.7	0	0	0	26	73.8	82	1.18	2	66.67	k__Bacteria;p__Proteobacteria	NOT CPR	98	Deltaproteobacteria							Desulfobacteraceae bacterium IS3	Bacteria;Proteobacteria;Deltaproteobacteria;Desulfobacterales;Desulfobacteraceae;uncultured;
bin.CSSed10.353	SAMN08574571	PWOC00000000	Clostridiales bacterium	CSSed10_353	3.27522	681	5.075	20.447	8.23998	54	1	1	0	33	73.09	55	7.28	5	8.33	k__Bacteria;p__Firmicutes	NOT CPR	100	Firmicutes	ND	ND	ND	ND	<90	ND	Peptococcaceae bacterium 1109	na
bin.CSSed10.354m	SAMN08574572	PWOD00000000	bacterium	CSSed10_354m	2.15223	239	12.84	41.11	10.9381	46.117	1	0	0	41	96.55	96	0	1	0	k__Bacteria (root)	NOT CPR	100	(Candidatus Acetothermia)							Candidatus Lindowbacteria bacterium RIFCSPLOWO2_12_FULL_62_27	na	corrected 16S
bin.CSSed10.355	SAMN08574573	PWOE00000000	Candidatus Nealsonbacteria bacterium	CSSed10_355	0.969951	171	6.274	45.744	19.9986	40.6	1	1	1	36	72.54	79	0	4	0	k__Bacteria (root)	CPR	100	Candidatus Nealsonbacteria	AF507904 uncultured bacterium	Bacteria/Parcubacteria/Candidatus Yanofskybacteria	89.7464	0	931	97.4221	Parcubacteria bacterium DG_74_2	na
bin.CSSed10.36	SAMN08574574	PWOF00000000	Gemmatimonadetes bacterium	CSSed10_36	2.92901	383	10.89	62.836	20.2181	67.1	0	0	0	18	87.72	88	3.36	5	25	k__Bacteria	NOT CPR	100	Gemmatimonadetes							Gemmatimonas sp. SG8_23	Bacteria;Gemmatimonadetes;BD2-11 terrestrial group;
bin.CSSed10.361	SAMN08574575	PWOG00000000	Desulfobulbaceae bacterium	CSSed10_361	2.23385	357	7.412	32.257	11.6079	59.2	0	0	0	38	82.83	87	1.79	2	0	k__Bacteria;p__Proteobacteria	NOT CPR	100	Deltaproteobacteria							Desulfurivibrio alkaliphilus	na
bin.CSSed10.369R1	SAMN08574576	PWOH00000000	Mollicutes bacterium	CSSed10_369R1	1.53085	148	14.536	63.757	13.928	38.3	0	0	0	38	90.67	93	2.44	3	66.67	k__Bacteria;p__Tenericutes	NOT CPR	98	Tenericutes							Candidatus Izimaplasma sp. HR2	Bacteria;Tenericutes;Mollicutes;NB1-n;
bin.CSSed10.371m	SAMN08574577	PWOI00000000	Elusimicrobia bacterium	CSSed10_371m	2.07252	212	17.326	82.106	17.5709	44.047	1	0	0	41	89.66	94	0	1	0	k__Bacteria (root)	NOT CPR	100	Elusimicrobia							Elusimicrobia bacterium RIFOXYA12_FULL_49_49	Bacteria/Elusimicrobia_Elusimicrobia/Rs-M47	corrected 16S
bin.CSSed10.375	SAMN08574578	PWOJ00000000	Sphaerobacteraceae bacterium	CSSed10_375	2.99311	592	5.461	21.003	9.30137	58.6	0	1	0	32	80.07	81	0.94	2	100	k__Bacteria;p__Chloroflexi	NOT CPR	100	Chloroflexi	JX240552 uncultured Chloroflexi bacterium	Bacteria/Chloroflexi/Thermomicrobia/Sphaerobac terales_Sphaerobacteraceae/Nitrolancea	98.1818	9e-51	119	92.437	Sphaerobacter thermophilus	na
bin.CSSed10.376	SAMN08574579	PWOK00000000	Halanaerobiaceae bacterium	CSSed10_376	1.91165	362	5.735	38.736	15.3944	32.3	2	0	0	38	71.5	56	1.29	1	0	k__Bacteria;p__Firmicutes	NOT CPR	95	na							Halothermothrix orenii	na
bin.CSSed10.378	SAMN08574580	PWOL00000000	Lentisphaerae bacterium	CSSed10_378	2.12174	360	7.002	29.412	11.3942	60.4	0	0	0	28	83.11	91	4.84	9	13.33	k__Bacteria	NOT CPR	100	Lentisphaerae							Lentisphaerae bacterium RIFOXYA12_64_32	na
bin.CSSed10.379	SAMN08574581	PWOM00000000	Candidatus Brocadiaceae bacterium	CSSed10_379	2.60065	603	4.386	16.277	10.0906	59.5	1	1	1	13	50.66	50	8.33	2	7.69	k__Bacteria	INCONCLUSIVE	88	na	HE604774 uncultured bacterium	Bacteria/Planctomycetes/Planctomycetacia_Broca diales_Brocadiaceae/PB79	94.958	5e-46	405	29.3827	Planctomycetes bacterium SM23_32	Bacteria;Planctomycetes;Planctomycetacia;Brocadiales;Brocadiaceae;PB79;
bin.CSSed10.38	SAMN08574582	PWON00000000	Bacteroidales bacterium	CSSed10_38	2.13178	247	12.217	85.447	31.1573	49.1	2	0	0	25	81.05	83	0.95	2	25	k__Bacteria;p__Bacteroidetes	NOT CPR	100	Bacteroidetes							Lentimicrobium saccharophilum	Bacteria;Bacteroidetes;Bacteroidia;Bacteroidales;ML635J-40 aquatic group;
bin.CSSed10.380R1	SAMN08574583	PWOO00000000	bacterium	CSSed10_380R1	0.960183	263	3.499	14.937	9.27928	52.4	0	0	0	15	57.21	58	7.62	8	9.09	k__Bacteria	NOT CPR	91	na							Lentisphaerae bacterium GWF2_44_16	na
bin.CSSed10.381R1	SAMN08574584	PWOP00000000	Candidatus Omnitrophica bacterium	CSSed10_381R1	1.68866	234	11.648	80.801	14.1005	39.5	0	1	0	32	87.07	89	6.03	4	0	k__Bacteria (root)	NOT CPR	97	Candidatus Omnitrophica	KM019005 uncultured Omnitrophica bacterium	Bacteria/Omnitrophica	84.5304	4e-68	371	97.5741	Candidatus Omnitrophica bacterium 4484_171	Bacteria;Omnitrophica;
bin.CSSed10.383	SAMN08574585	PWOQ00000000	Candidatus Woesearchaeota archaeon	CSSed10_383	0.729883	163	4.659	15.488	14.3668	37.8	0	0	0	18	66.98	37	4.21	4	40	k__Archaea (root)	INCONCLUSIVE	56	Candidatus Woesearchaeota							Euryarchaeota archaeon SM23-78	Archaea;Woesearchaeota (DHVEG-6);
bin.CSSed10.387R1	SAMN08574586	PWOR00000000	Balneolia bacterium	CSSed10_387R1	1.63685	385	4.267	12.587	9.54653	49.6	1	1	0	23	57.91	74	1.82	0	25	k__Bacteria;p__Bacteroidetes	NOT CPR	100	Bacteroidetes/Balneolaeota	KP174593 bacterium YC-ZSS-LKJ111	Bacteria/Bacteroidetes/Bacteroidetes Incertae Sedis/Order III/F1-37X2	96	2e-77	185	94.5946	Bacteroidetes bacterium HLUCCA01	Bacteria;Bacteroidetes;Bacteroidetes Incertae Sedis;Order III;F1-37X2;
bin.CSSed10.389R1	SAMN08574587	PWOS00000000	bacterium	CSSed10_389R1	1.5467	370	4.216	18.665	7.3058	53.1	0	1	0	27	53.54	59	1.14	1	0	k__Bacteria	NOT CPR	86	na	ND	ND	ND	ND	<90	ND	Armatimonadetes bacterium CG2_30_66_41	na
bin.CSSed10.39	SAMN08574588	PWOT00000000	Syntrophomonadaceae bacterium	CSSed10_39	2.25865	303	9.198	53.685	12.0783	46.3	0	0	0	27	85.59	96	4.24	4	42.86	k__Bacteria;p__Firmicutes	NOT CPR	100	Clostridia							Firmicutes bacterium ML8_F2	na
bin.CSSed10.392	SAMN08574589	PWOU00000000	Candidatus Brocadiaceae bacterium	CSSed10_392	1.38528	359	3.778	23.484	8.02713	55.5	0	0	0	17	52.66	47	1.17	1	50	k__Bacteria	INCONCLUSIVE	86	na							Planctomycetes bacterium SM23_32	Bacteria;Planctomycetes;Planctomycetacia;Brocadiales;Brocadiaceae;PB79;
bin.CSSed10.393R1	SAMN08574590	PWOV00000000	Natrialbaceae archaeon	CSSed10_393R1	2.6779	613	4.46	17.363	11.1042	59.4	4	0	0	29	60.55	40	3.11	8	43.75	k__Archaea;p__Euryarchaeota	INCONCLUSIVE	61	Halobacteria							Natronorubrum	na
bin.CSSed10.394	SAMN08574591	PWOW00000000	Mollicutes bacterium	CSSed10_394	0.716156	180	3.835	10.446	9.95633	53.7	0	0	0	9	50.54	61	0	0	0	k__Bacteria;p__Tenericutes	NOT CPR	77	Tenericutes							Candidatus Izimaplasma sp. HR2	Bacteria;Tenericutes;Mollicutes;NB1-n;
bin.CSSed10.396R1	SAMN08574592	PWOX00000000	Nitriliruptoraceae bacterium	CSSed10_396R1	3.07429	576	5.854	22.976	13.933	70.1	1	1	0	31	74.19	78	3.42	6	60	k__Bacteria;p__Actinobacteria	NOT CPR	100	Actinobacteria	FJ152989 uncultured bacterium	Bacteria/Actinobacteria/Nitriliruptoria/Nitril iruptorales_Nitriliruptoraceae	99.4318	0	406	86.6995	Nitriliruptor alkaliphilus	Bacteria;Actinobacteria;Nitriliruptoria;Nitriliruptorales;Nitriliruptoraceae;
bin.CSSed10.399	SAMN08574593	PWOY00000000	Candidatus Nealsonbacteria bacterium	CSSed10_399	0.677803	126	6	23.133	21.1192	40.5	0	0	0	31	47.39	58	4.31	2	0	k__Bacteria (root)	CPR	91	Candidatus Nealsonbacteria							Parcubacteria bacterium DG_74_2	na
bin.CSSed10.40	SAMN08574595	PWPA00000000	Bacteroidales bacterium	CSSed10_40	1.40057	272	5.46	24.485	67.7523	48.9	0	0	0	13	55.04	53	0.56	1	100	k__Bacteria;p__Bacteroidetes	NOT CPR	84	Bacteroidetes							Lentimicrobium saccharophilum	Bacteria;Bacteroidetes;Bacteroidia;Bacteroidales;ML635J-40 aquatic group;
bin.CSSed10.400R1	SAMN08574596	PWPB00000000	candidate division BRC1	CSSed10_400R1	2.58979	527	5.38	23.531	8.2453	64.5	0	0	0	24	66.84	71	2.47	7	0	k__Bacteria	NOT CPR	95	candidate division BRC1							candidate division BRC1 bacterium SM23_51	na
bin.CSSed10.402R1	SAMN08574597	PWPC00000000	Candidatus Saccharibacteria bacterium	CSSed10_402R1	0.8223	110	10.842	32.298	9.47467	44.8	0	0	0	36	84.56	79	4.08	6	16.67	k__Bacteria (root)	CPR	94	Candidatus Saccharibacteria							Candidatus Saccharibacteria bacterium RIFCSPHIGHO2_02_FULL_47_12	na
bin.CSSed10.405R1m	SAMN08574598	PWPD00000000	Spirochaetaceae bacterium	CSSed10_405R1m	3.283	645	5.571	20.793	8.66993	60.05	0	0	0	34	77.39	80	4.23	6	18.18	k__Bacteria;p__Spirochaetes	NOT CPR	78	Spirochaetes							Spirochaeta africana	na	corrected 16S
bin.CSSed10.406	SAMN08574599	PWPE00000000	Bacteroidetes bacterium	CSSed10_406	2.51773	241	16.063	41.757	11.6912	48.4	0	0	0	36	94.43	88	1.11	1	0	k__Bacteria;p__Bacteroidetes	NOT CPR	100	Bacteroidetes							Bacteroidetes bacterium GWA2_33_15	na
bin.CSSed10.407	SAMN08574600	PWPF00000000	Phycisphaeraceae bacterium	CSSed10_407	2.07037	507	4.043	16.025	9.63714	62.8	0	1	0	22	61.07	63	3.09	18	11.76	k__Bacteria;p__Planctomycetes	NOT CPR	88	Planctomycetes	AM997823 uncultured deep-sea bacterium	Bacteria/Planctomycetes/Phycisphaerae/Phycisph aerales/Phycisphaeraceae/Urania-1B-19 marine sediment group	94.041	0	546	98.3516	Phycisphaera sp. TMED9	Bacteria;Planctomycetes;Phycisphaerae;Phycisphaerales;Phycisphaeraceae;Urania-1B-19 marine sediment group;
bin.CSSed10.409R1	SAMN08574601	PWPG00000000	Balneolia bacterium	CSSed10_409R1	2.69253	533	5.413	22.638	13.5495	51.3	0	0	0	15	72.51	68	5.56	3	13.33	k__Bacteria;p__Bacteroidetes	NOT CPR	100	na							Bacteroidetes bacterium HLUCCA01	na
bin.CSSed10.41	SAMN08574602	PWPH00000000	Gammaproteobacteria bacterium	CSSed10_41	2.1687	398	6.273	36.082	136.821	64.2	2	0	0	19	61.2	68	2.91	4	57.14	k__Bacteria;p__Proteobacteria	NOT CPR	100	Gammaproteobacteria							Wenzhouxiangella marina	Bacteria;Proteobacteria;Gammaproteobacteria;Gammaproteobacteria Incertae Sedis;Unknown Family;Wenzhouxiangella;
bin.CSSed10.411	SAMN08574603	PWPI00000000	Opitutae bacterium	CSSed10_411	2.44258	608	4.087	14.948	8.94936	63.1	0	0	0	21	52.52	53	0.68	1	0	k__Bacteria;p__Verrucomicrobia	INCONCLUSIVE	73	Verrucomicrobia							Opitutaceae bacterium TAV5	Bacteria;Verrucomicrobia;Opitutae;BC-COM435;
bin.CSSed10.415	SAMN08574604	PWPJ00000000	Candidatus Woesearchaeota archaeon	CSSed10_415	0.856044	116	9.191	30.446	13.1098	40.9	1	0	0	30	58.18	29	0	1	0	k__Archaea (root)	INCONCLUSIVE	59	Candidatus Woesearchaeota							Euryarchaeota archaeon SM23-78	Archaea;Woesearchaeota (DHVEG-6);
bin.CSSed10.416R1	SAMN08574605	PWPK00000000	Candidatus Peregrinibacteria bacterium	CSSed10_416R1	1.12748	128	11.957	55.338	10.8121	28.1	1	1	1	36	87.93	83	7.76	6	20	k__Bacteria (root)	CPR	89	Candidatus Peregrinibacteria	HQ672998 uncultured bacterium	Bacteria/Gracilibacteria	91.844	0	579	97.4093	Candidatus Peregrinibacteria bacterium RIFCSPLOWO2_01_FULL_39_12	na
bin.CSSed10.416R2m	SAMN08574606	PWPL00000000	Candidatus Staskawiczbacteria bacterium	CSSed10_416R2m	0.845201	91	14.777	41.429	13.5657	29.321	1	1	2	27	67.37	69	13.4	16	0	k__Bacteria (root)	CPR	100	Candidatus Staskawiczbacteria	KT152878 uncultured bacterium	Bacteria/Parcubacteria	92.5926	2e-57	393	41.2214	Parcubacteria bacterium DG_74_2	na	corrected RNA
bin.CSSed10.416R3	SAMN08574607	PWPM00000000	Candidatus Parvarchaeota archaeon	CSSed10_416R3	0.636379	75	13.537	42.876	13.7298	27.9	1	0	1	6	54.7	30	1.87	2	0	k__Archaea (root)	INCONCLUSIVE	50	Candidatus Parvarchaeota							archaeon GW2011_AR15	na
bin.CSSed10.419R1	SAMN08574608	PWPN00000000	Phycisphaerae bacterium	CSSed10_419R1	2.31196	392	6.504	22.493	12.0723	62.6	2	0	0	21	56.62	58	0	2	0	k__Bacteria;p__Planctomycetes	NOT CPR	97	Planctomycetes							Planctomycetes bacterium UTPLA1	na
bin.CSSed10.423	SAMN08574609	PWPO00000000	Candidatus Omnitrophica bacterium	CSSed10_423	1.32044	293	4.47	21.488	10.9625	43.7	1	1	1	28	80.04	83	4.84	4	0	k__Bacteria	NOT CPR	97	Candidatus Omnitrophica	AB722118 uncultured bacterium	Bacteria/Omnitrophica	90.5263	1e-130	398	95.4774	Candidatus Omnitrophus magneticus	na
bin.CSSed10.428R1	SAMN08574610	PWPP00000000	Syntrophomonas sp.	CSSed10_428R1	1.37067	143	14.772	47.854	10.4052	48.2	0	0	0	25	57.66	76	0.84	1	66.67	k__Bacteria;p__Firmicutes	NOT CPR	94	Firmicutes							Syntrophomonas wolfei	na
bin.CSSed10.43	SAMN08574611	PWPQ00000000	Clostridiaceae bacterium	CSSed10_43	1.48174	201	9.641	36.832	63.9476	41.4	1	0	0	18	51.05	70	0	0	0	k__Bacteria;p__Firmicutes	INCONCLUSIVE	53	Firmicutes							Natronincola peptidivorans	na
bin.CSSed10.434R1	SAMN08574612	PWPR00000000	Clostridia bacterium	CSSed10_434R1	1.94639	230	11.145	40.781	10.027	33.7	2	1	0	15	71.34	73	0	3	0	k__Bacteria;p__Firmicutes	NOT CPR	91	Firmicutes	ND	ND	ND	ND	<90	ND	Alkaliphilus peptidifermentans DSM 18978	na
bin.CSSed10.436R1	SAMN08574613	PWPS00000000	Candidatus Nealsonbacteria bacterium	CSSed10_436R1	0.633561	64	13.516	45.284	9.73178	38.4	1	2	2	40	73.28	80	1.72	1	0	k__Bacteria (root)	CPR	100	Candidatus Nealsonbacteria	AB858616 uncultured bacterium	Bacteria/Parcubacteria	90.0552	3e-50	362	50	Parcubacteria bacterium DG_74_2	na
bin.CSSed10.437R1	SAMN08574614	PWPT00000000	Gemmatimonadetes bacterium	CSSed10_437R1	2.05528	484	4.358	14.286	7.98147	68.6	0	0	0	7	61.19	65	2.33	4	25	k__Bacteria	INCONCLUSIVE	70	Gemmatimonadetes							Gemmatimonas sp. SG8_23	Bacteria;Gemmatimonadetes;BD2-11 terrestrial group;
bin.CSSed10.44	SAMN08574615	PWPU00000000	Balneolaceae bacterium	CSSed10_44	2.20238	456	5.295	21.313	89.5642	44.4	1	0	0	25	62.84	70	2.51	1	25	k__Bacteria;p__Bacteroidetes	NOT CPR	84	Bacteroidetes/Balneolaeota							Rhodohalobacter halophilus	na
bin.CSSed10.440	SAMN08574616	PWPV00000000	Candidatus Peregrinibacteria bacterium	CSSed10_440	0.727179	172	4.111	14.189	13.0863	43.3	0	0	0	21	62.15	54	0	0	0	k__Bacteria (root)	INCONCLUSIVE	72	na							Candidatus Peregrinibacteria bacterium RIFCSPLOWO2_01_FULL_39_12	na
bin.CSSed10.442	SAMN08574617	PWPW00000000	Candidatus Brocadiaceae bacterium	CSSed10_442	1.8054	346	5.538	20.925	10.2652	56.8	0	1	0	21	51.99	58	2.38	2	33.33	k__Bacteria;p__Planctomycetes	NOT CPR	92	na	HE604774 uncultured bacterium	Bacteria/Planctomycetes/Planctomycetacia_Broca diales_Brocadiaceae/PB79	95.7983	2e-48	409	29.0954	Planctomycetes bacterium SM23_32	Bacteria;Planctomycetes;Planctomycetacia;Brocadiales;Brocadiaceae;PB79;
bin.CSSed10.444	SAMN08574618	PWPX00000000	Clostridia bacterium	CSSed10_444	2.53687	411	7.619	44.206	15.0401	40.3	2	0	1	33	63.87	71	3.56	1	14.29	k__Bacteria;p__Firmicutes	NOT CPR	98	Clostridia							Halobacteroidaceae	na
bin.CSSed10.448R1	SAMN08574619	PWPY00000000	Desulfonatronovibrio sp.	CSSed10_448R1	1.764	360	5.16	22.292	7.99524	43.6	1	0	0	18	74.37	78	1.11	6	11.11	k__Bacteria;p__Proteobacteria	NOT CPR	100	Deltaproteobacteria							Desulfonatronovibrio magnus	Bacteria;Proteobacteria;Deltaproteobacteria;Desulfovibrionales;Desulfohalobiaceae;Desulfonatronovibrio;
bin.CSSed10.456R1	SAMN08574620	PWPZ00000000	Bacteroidetes bacterium	CSSed10_456R1	1.77761	277	7.797	28.953	13.26	44.7	1	0	0	21	65.05	78	2.41	1	57.14	k__Bacteria;p__Bacteroidetes	NOT CPR	95	Bacteroidetes							Bacteroidetes bacterium GWA2_33_15	na
bin.CSSed10.457	SAMN08574621	PWQA00000000	Candidatus Kaiserbacteria bacterium	CSSed10_457	0.618368	110	6.234	22.696	16.2953	53.7	2	0	4	13	60.14	57	0	1	0	k__Bacteria (root)	CPR	98	Candidatus Kaiserbacteria							Candidatus Kaiserbacteria bacterium RIFOXYD1_FULL_42_15	na
bin.CSSed10.463m	SAMN08574622	PWQB00000000	Nostocaceae cyanobacterium CSSed10_463m	CSSed10_463m	4.02519	841	5.065	20.505	11.6856	40.875	4	1	0	21	71.58	79	3.95	9	77.27	k__Bacteria;p__Cyanobacteria	NOT CPR	95	Cyanobacteria	KP681565 Nostoc sp. SN64	Bacteria/Cyanobacteria/Cyanobacteria/Subsectio nIV_FamilyI/Anabaena_11	100	2e-58	117	98.2906	Nodularia spumigena	na	corrected 16s
bin.CSSed10.466R1	SAMN08574623	PWQC00000000	Candidatus Nealsonbacteria bacterium	CSSed10_466R1	0.335613	44	10.911	22.379	10.6109	35.9	0	1	0	29	58.75	65	1.72	1	100	k__Bacteria (root)	INCONCLUSIVE	100	Candidatus Nealsonbacteria	AB805880 uncultured bacterium	Bacteria/Parcubacteria/Candidatus Yanofskybacteria	87.5	1e-84	554	57.7617	Parcubacteria bacterium DG_72	na
bin.CSSed10.468R1	SAMN08574624	PWQD00000000	Bacteroidetes bacterium	CSSed10_468R1	3.56971	783	4.705	29.845	8.84699	44.2	0	0	0	25	77.78	70	8.47	9	7.69	k__Bacteria;p__Bacteroidetes	NOT CPR	92	Bacteroidetes							Lentimicrobium saccharophilum	na
bin.CSSed10.470R1	SAMN08574625	PWQE00000000	Gemmatimonadetes bacterium	CSSed10_470R1	3.46047	346	13.44	48.206	13.0918	68	1	0	2	47	94.51	96	5.49	4	0	k__Bacteria	NOT CPR	100	Gemmatimonadetes							Gemmatimonas sp. SG8_23	Bacteria;Gemmatimonadetes;BD2-11 terrestrial group;
bin.CSSed10.472R1	SAMN08574626	PWQF00000000	Elusimicrobia bacterium	CSSed10_472R1	1.57557	313	5.608	26.001	8.36045	45	1	0	1	27	77.19	77	0.31	8	0	k__Bacteria (root)	NOT CPR	98	Elusimicrobia							Elusimicrobia bacterium RIFOXYD2_FULL_34_15	Bacteria/Elusimicrobia_Elusimicrobia/Rs-M47
bin.CSSed10.474R1	SAMN08574627	PWQG00000000	Gammaproteobacteria bacterium	CSSed10_474R1	3.37381	484	8.893	66.397	15.264	58.8	0	2	0	38	84.68	94	2.92	4	28.57	k__Bacteria;p__Proteobacteria	NOT CPR	100	Gammaproteobacteria	ND	ND	ND	ND	<90	ND	Pseudohongiella acticola	na
bin.CSSed10.475R1	SAMN08574628	PWQH00000000	Candidatus Nealsonbacteria bacterium	CSSed10_475R1	0.405011	49	12.227	30.539	13.7822	31.9	0	0	0	20	51.98	56	8.62	10	0	k__Bacteria (root)	INCONCLUSIVE	100	Candidatus Nealsonbacteria							Parcubacteria group bacterium CG2_30_36_18	na
bin.CSSed10.48	SAMN08574629	PWQI00000000	Trueperaceae bacterium	CSSed10_48	3.49924	466	9.747	62.688	53.3553	70.6	0	0	0	31	90.12	91	3.18	4	0	k__Bacteria;p__Deinococcus-Thermus	NOT CPR	100	Deinococcus-Thermus							Truepera radiovictrix	Bacteria;Deinococcus-Thermus;Deinococci;Deinococcales;Trueperaceae;Truepera;
bin.CSSed10.483	SAMN08574630	PWQJ00000000	Mollicutes bacterium	CSSed10_483	1.32601	246	5.813	16.859	11.4377	41.2	0	0	0	17	74.4	65	8	6	66.67	k__Bacteria;p__Tenericutes	NOT CPR	100	Tenericutes							Candidatus Izimaplasma sp. HR2	Bacteria;Tenericutes;Mollicutes;NB1-n;
bin.CSSed10.487	SAMN08574631	PWQK00000000	PVC group bacterium	CSSed10_487	1.48701	359	4.025	18.879	10.3476	50.3	0	0	0	18	50.98	41	1.35	0	0	k__Bacteria;p__Verrucomicrobia	INCONCLUSIVE	77	na							Lentisphaerae bacterium GWF2_57_35	na
bin.CSSed10.488R1	SAMN08574632	PWQL00000000	Thiotrichales bacterium	CSSed10_488R1	2.53543	420	6.844	26.991	9.19662	64.5	0	0	0	20	52.31	49	4.89	7	4	k__Bacteria;p__Proteobacteria	INCONCLUSIVE	91	na							Aquisalimonas asiatica	na
bin.CSSed10.492R2	SAMN08574633	PWQM00000000	Bacteroidetes bacterium	CSSed10_492R2	2.12705	515	4.147	14.703	8.1287	32.8	1	0	1	30	52.47	47	4.29	6	0	k__Bacteria;p__Bacteroidetes	INCONCLUSIVE	95	na							Bacteroidetes bacterium CG2_30_32_10	na
bin.CSSed10.498R1	SAMN08574634	PWQN00000000	bacterium	CSSed10_498R1	2.46226	593	4.115	35.66	7.74836	38.2	0	0	3	51	64.26	63	9.64	6	0	k__Bacteria (root)	NOT CPR	100	na							Halothermothrix orenii	na
bin.CSSed10.4m	SAMN08574594	PWOZ00000000	Ignavibacteriales bacterium	CSSed10_4m	2.07687	464	4.646	18.88	37.9602	45.635	0	0	0	13	58.34	68	2.55	2	0	k__Bacteria	NOT CPR	98	Ignavibacteriae							Candidatus Kryptobacter tengchongensis	Bacteria;Ignavibacteriae;Ignavibacteria;Ignavibacteriales;BSN166;	corrected 16S
bin.CSSed10.501R1	SAMN08574635	PWQO00000000	Spirochaetaceae bacterium	CSSed10_501R1	1.50515	326	4.863	16.956	7.67977	51.4	1	1	1	21	69.07	68	2.68	4	0	k__Bacteria;p__Spirochaetes	NOT CPR	98	Spirochaetes	ND	ND	ND	ND	<90	ND	Spirochaetes bacterium GWC2_52_13	na
bin.CSSed10.505	SAMN08574636	PWQP00000000	Candidatus Diapherotrites	CSSed10_505	1.08888	231	4.973	23.43	11.9576	37.7	1	0	2	50	61.68	40	5.61	2	0	k__Archaea (root)	INCONCLUSIVE	98	Candidatus Diapherotrites							archaeon GW2011_AR10	na
bin.CSSed10.508	SAMN08574637	PWQQ00000000	Balneolia bacterium	CSSed10_508	1.63798	341	4.945	16.281	8.03393	44.1	1	1	1	26	52.64	44	1.91	0	0	k__Bacteria;p__Bacteroidetes	INCONCLUSIVE	91	Bacteroidetes/Balneolaeota	EU592460 uncultured bacterium	Bacteria/Bacteroidetes/Sphingobacteriia_Sphing obacteriales_2/uncultured	85.752	1e-83	388	97.6804	Bacteroidetes bacterium UKL13-3	Bacteria;Bacteroidetes;Bacteroidetes Incertae Sedis;Order III;F1-37X2;
bin.CSSed10.51	SAMN08574638	PWQR00000000	Balneolaceae bacterium	CSSed10_51	1.63186	308	6.03	24.634	95.2429	41.9	0	0	0	12	58.4	60	1.09	2	0	k__Bacteria;p__Bacteroidetes	NOT CPR	100	Bacteroidetes/Balneolaeota							Rhodohalobacter halophilus	na
bin.CSSed10.512	SAMN08574639	PWQS00000000	Mollicutes bacterium	CSSed10_512	1.08163	284	3.854	11.294	9.7157	41	0	0	1	16	51.57	52	8	7	0	k__Bacteria;p__Tenericutes	NOT CPR	97	na							Candidatus Izimaplasma sp. HR2	Bacteria;Tenericutes;Mollicutes;NB1-n;
bin.CSSed10.53	SAMN08574640	PWQT00000000	Nitriliruptoraceae bacterium	CSSed10_53	3.52344	327	15.486	63.165	15.6924	71.4	1	1	0	40	81.77	71	3.42	5	60	k__Bacteria;p__Actinobacteria	NOT CPR	100	na	DQ432396 uncultured actinobacterium	Bacteria/Actinobacteria/Nitriliruptoria/Nitril iruptorales_Nitriliruptoraceae	97.7528	3e-86	213	83.5681	Nitriliruptor alkaliphilus	Bacteria;Actinobacteria;Nitriliruptoria;Nitriliruptorales;Nitriliruptoraceae;
bin.CSSed10.54R1	SAMN08574641	PWQU00000000	Gammaproteobacteria bacterium	CSSed10_54R1	2.6162	308	11.987	53.161	79.5363	60.3	0	0	0	28	73.45	70	2.63	1	22.22	k__Bacteria;p__Proteobacteria	NOT CPR	100	na							Wenzhouxiangella marina	Bacteria;Proteobacteria;Gammaproteobacteria;Gammaproteobacteria Incertae Sedis;Unknown Family;Wenzhouxiangella;
bin.CSSed10.55R1	SAMN08574642	PWQV00000000	Balneolaceae bacterium	CSSed10_55R1	2.4725	359	8.842	44.895	69.7876	47.6	3	0	2	14	60.33	65	1.03	1	66.67	k__Bacteria;p__Bacteroidetes	NOT CPR	89	Bacteroidetes/Balneolaeota							Rhodohalobacter halophilus	na
bin.CSSed10.60R1	SAMN08574643	PWQW00000000	Gemmatimonadetes bacterium	CSSed10_60R1	1.89713	329	6.358	37.491	78.8526	64.6	1	0	0	33	66.23	60	1.65	4	50	k__Bacteria	NOT CPR	80	Gemmatimonadetes							Gemmatimonas sp. SG8_23	Bacteria;Gemmatimonadetes;BD2-11 terrestrial group;
bin.CSSed10.65m	SAMN08574644	PWQX00000000	Spirochaetaceae bacterium	CSSed10_65m	3.87632	296	23.753	95.716	5.01504	59.136	2	0	0	44	100	94	4.4	4	0	k__Bacteria;p__Spirochaetes	NOT CPR	100	Spirochaetes							Spirochaeta americana	na	corrected 16S
bin.CSSed10.66R1	SAMN08574645	PWQY00000000	Gemmatimonadetes bacterium	CSSed10_66R1	2.85337	521	5.991	32.276	61.592	67.2	1	0	0	37	76.74	78	2.2	2	0	k__Bacteria	NOT CPR	98	Gemmatimonadetes							Gemmatimonas sp. SG8_23	Bacteria;Gemmatimonadetes;BD2-11 terrestrial group;
bin.CSSed10.67	SAMN08574646	PWQZ00000000	Planctomycetaceae bacterium	CSSed10_67	6.63242	809	11.145	61.348	18.0779	62.5	1	2	2	45	97.58	95	6.2	8	66.67	k__Bacteria;p__Planctomycetes	NOT CPR	100	Planctomycetes	JQ738984 uncultured bacterium	Bacteria/Planctomycetes/Planctomycetacia_Planc tomycetales_Planctomycetaceae/Pirellula	96.1538	0	561	97.3262	Pirellula staleyi	na
bin.CSSed10.7	SAMN08574647	PWRA00000000	Dehalococcoidia bacterium	CSSed10_7	1.66501	171	13.631	61.926	11.1722	58	0	1	1	41	90.26	91	1.49	1	100	k__Bacteria;p__Chloroflexi	NOT CPR	95	Chloroflexi	JQ738973 uncultured bacterium	Bacteria/Chloroflexi/Dehalococcoidia/GIF9	95.2735	0	1530	96.7974	Chloroflexi bacterium RBG_13_51_36	Bacteria;Chloroflexi;Dehalococcoidia;GIF9;
bin.CSSed10.70	SAMN08574648	PWRB00000000	Gemmatimonadetes bacterium	CSSed10_70	4.07475	599	8.195	38.713	12.4773	65.2	0	0	0	44	83.88	86	5.66	7	42.86	k__Bacteria	NOT CPR	81	Gemmatimonadetes							Gemmatimonas sp. SG8_23	Bacteria;Gemmatimonadetes;BD2-11 terrestrial group;
bin.CSSed10.74	SAMN08574649	PWRC00000000	Egibacter sp.	CSSed10_74	1.59536	302	5.728	18.565	3.70971	73.6	0	0	0	24	58.88	65	0.95	4	50	k__Bacteria;p__Actinobacteria	NOT CPR	97	Actinobacteria							Nitriliruptor alkaliphilus	Bacteria;Actinobacteria;Nitriliruptoria;Euzebyales;Euzebyaceae;Egibacter;
bin.CSSed10.75R1	SAMN08574650	PWRD00000000	Gammaproteobacteria bacterium	CSSed10_75R1	3.42226	277	17.671	112.665	103.074	60.4	2	0	0	35	80.01	72	8.05	9	25	k__Bacteria;p__Proteobacteria	NOT CPR	97	na							Wenzhouxiangella marina	Bacteria;Proteobacteria;Gammaproteobacteria;Gammaproteobacteria Incertae Sedis;Unknown Family;Wenzhouxiangella;
bin.CSSed10.77	SAMN08574651	PWRE00000000	Bacteroidetes bacterium	CSSed10_77	3.0999	553	6.185	35.815	36.1916	43.4	0	0	0	30	81.7	85	2.54	4	20	k__Bacteria;p__Bacteroidetes	NOT CPR	100	Bacteroidetes							Bacteroidetes bacterium GWE2_32_14	na
bin.CSSed10.80	SAMN08574652	PWRF00000000	Bacteroidales bacterium	CSSed10_80	2.81435	347	11.276	72.349	14.988	49.3	1	1	0	35	90.56	86	2.82	1	83.33	k__Bacteria;p__Bacteroidetes	NOT CPR	98	Bacteroidetes	ND	ND	ND	ND	<90	ND	Lentimicrobium saccharophilum	Bacteria;Bacteroidetes;Bacteroidia;Bacteroidales;ML635J-40 aquatic group;
bin.CSSed10.82m	SAMN08574653	PWRG00000000	Cyanobacteria bacterium CSSed10_82m	CSSed10_82m	4.66202	484	12.603	54.663	2.34086	55.31	2	0	0	40	93.93	97	2.81	15	20.83	k__Bacteria;p__Cyanobacteria	NOT CPR	100	Cyanobacteria							Leptolyngbya sp. KIOST-1	na	corrected 16S
bin.CSSed10.83	SAMN08574654	PWRH00000000	Candidatus Nealsonbacteria bacterium	CSSed10_83	0.644295	105	8.002	24.805	18.6203	34.8	0	1	0	36	76.85	76	2.04	3	66.67	k__Bacteria (root)	CPR	100	Candidatus Nealsonbacteria	EU386073 uncultured bacterium	Bacteria/Parcubacteria	90.0439	0	919	74.3199	Parcubacteria bacterium DG_74_1	na
bin.CSSed10.84R1	SAMN08574655	PWRI00000000	Trueperaceae bacterium	CSSed10_84R1	3.91458	644	6.853	34.067	53.8325	70.4	1	0	0	37	76.87	81	8.85	5	76.92	k__Bacteria;p__Deinococcus-Thermus	NOT CPR	100	Deinococcus-Thermus							Truepera radiovictrix	Bacteria;Deinococcus-Thermus;Deinococci;Deinococcales;Trueperaceae;Truepera;
bin.CSSed10.84R2	SAMN08574656	PWRJ00000000	Trueperaceae bacterium	CSSed10_84R2	2.35714	312	10.135	44.717	33.2007	70.5	0	0	0	30	68.01	62	7.63	4	20.83	k__Bacteria;p__Deinococcus-Thermus	NOT CPR	98	na							Truepera radiovictrix	Bacteria;Deinococcus-Thermus;Deinococci;Deinococcales;Trueperaceae;Truepera;
bin.CSSed10.84R3	SAMN08574657	PWRK00000000	Trueperaceae bacterium	CSSed10_84R3	3.223	597	6.04	27.51	31.6371	70.6	0	0	0	19	50.16	44	6.03	7	66.67	k__Bacteria;p__Deinococcus-Thermus	INCONCLUSIVE	100	na							Truepera radiovictrix	Bacteria;Deinococcus-Thermus;Deinococci;Deinococcales;Trueperaceae;Truepera;
bin.CSSed10.88	SAMN08574658	PWRL00000000	Desulfonatronospira sp.	CSSed10_88	1.89836	328	6.438	24.927	3.53458	52.7	2	0	0	40	85.3	87	0.88	2	50	k__Bacteria;p__Proteobacteria	NOT CPR	100	Deltaproteobacteria							Desulfonatronospira thiodismutans	Bacteria;Proteobacteria;Deltaproteobacteria;Desulfovibrionales;Desulfohalobiaceae;Desulfonatronospira;
bin.CSSed10.89	SAMN08574659	PWRM00000000	Ectothiorhodospiraceae bacterium	CSSed10_89	2.20998	403	6.045	26.312	60.4619	63.9	0	0	0	29	78.55	77	1.89	3	10	k__Bacteria;p__Proteobacteria	NOT CPR	86	Gammaproteobacteria							Alkalilimnicola ehrlichii	na
bin.CSSed10.9	SAMN08574660	PWRN00000000	Syntrophomonadaceae bacterium	CSSed10_9	1.81199	108	36.203	111.547	25.3837	53.3	1	1	1	31	84.93	90	0.42	4	0	k__Bacteria;p__Firmicutes	NOT CPR	100	Clostridia	JX240659 uncultured Firmicutes bacterium	Bacteria/Firmicutes_Clostridia_2/Clostridiales _Syntrophomonadaceae/Dethiobacter	94.2249	0	998	98.8978	Firmicutes bacterium ML8_F2	na
bin.CSSed10.90	SAMN08574661	PWRO00000000	Balneolaceae bacterium	CSSed10_90	3.94326	486	11.707	45.519	69.7343	44.5	1	2	0	33	78.03	82	7.27	4	25	k__Bacteria;p__Bacteroidetes	NOT CPR	95	Bacteroidetes/Balneolaeota	ND	ND	ND	ND	<90	ND	Rhodohalobacter halophilus	na
bin.CSSed10.91	SAMN08574662	PWRP00000000	Nitriliruptoraceae bacterium	CSSed10_91	2.97306	441	7.879	34.557	12.4153	69.6	1	0	1	39	88.31	91	0.08	1	0	k__Bacteria;p__Actinobacteria	NOT CPR	100	Actinobacteria							Nitriliruptor alkaliphilus	Bacteria;Actinobacteria;Nitriliruptoria;Nitriliruptorales;Nitriliruptoraceae;
bin.CSSed10.92	SAMN08574663	PWRQ00000000	Thermotogales bacterium	CSSed10_92	2.08682	225	12.597	72.194	4.48274	47.8	2	0	0	39	86.91	89	0	1	0	k__Bacteria;p__Thermotogae	NOT CPR	91	Thermotogae							Thermotogales bacterium 46_20	Bacteria;Thermotogae;Thermotogae;Kosmotogales;Kosmotogaceae;uncultured;
bin.CSSed10.95R1	SAMN08574664	PWRR00000000	Rhodobacteraceae bacterium	CSSed10_95R1	3.10027	425	9.097	37.323	64.9815	69.8	0	0	0	29	85.26	86	1.62	1	12.5	k__Bacteria;p__Proteobacteria	NOT CPR	95	Alphaproteobacteria							Rhodobacteraceae bacterium HLUCCA12	na
bin.CSSed10.98R1	SAMN08574665	PWRS00000000	Gammaproteobacteria bacterium	CSSed10_98R1	2.70381	346	9.596	62.764	91.0832	62.9	0	0	0	24	80.15	81	4.13	2	63.64	k__Bacteria;p__Proteobacteria	NOT CPR	100	Gammaproteobacteria							Wenzhouxiangella marina	Bacteria;Proteobacteria;Gammaproteobacteria;Gammaproteobacteria Incertae Sedis;Unknown Family;Wenzhouxiangella;
bin.CSSed10.98R2	SAMN08574666	PWRT00000000	Gammaproteobacteria bacterium	CSSed10_98R2	1.94927	176	14.67	102.689	115.296	62.6	1	0	0	27	65.66	64	1.15	1	50	k__Bacteria;p__Proteobacteria	NOT CPR	92	Gammaproteobacteria							Wenzhouxiangella marina	Bacteria;Proteobacteria;Gammaproteobacteria;Gammaproteobacteria Incertae Sedis;Unknown Family;Wenzhouxiangella;
bin.CSSed10.99	SAMN08574667	PWRU00000000	PVC group bacterium	CSSed10_99	1.57345	340	4.677	30.857	12.5713	64.7	0	0	0	26	54.63	64	3.13	1	62.5	k__Bacteria	NOT CPR	91	Planctomycetes							Methanosaeta sp. SDB	Bacteria;Chlamydiae;LD1-PA32;
bin.CSSed11.1	SAMN08574669	PWRV00000000	Thioalkalivibrio sp.	CSSed11_1	2.20578	341	7.713	37.459	32.6607	66.4	0	0	0	32	80.36	86	1.18	2	40	k__Bacteria;p__Proteobacteria	NOT CPR	100	Gammaproteobacteria							Thioalkalivibrio	Bacteria;Proteobacteria;Gammaproteobacteria;Chromatiales;Ectothiorhodospiraceae;Thioalkalivibrio;
bin.CSSed11.101m	SAMN08574670	PWRW00000000	Syntrophomonadaceae bacterium	CSSed11_101m	1.42039	191	9.46	44.964	19.5612	44.527	2	1	1	34	68.4	77	3.23	4	20	k__Bacteria;p__Firmicutes	NOT CPR	92	Clostridia	ND	ND	ND	ND	<90	ND	Dethiobacter alkaliphilus	na	corrected 16S
bin.CSSed11.104	SAMN08574671	PWRX00000000	Spirochaetaceae bacterium	CSSed11_104	2.24523	229	15.077	78.359	7.42538	60.8	1	0	3	22	51.85	35	0	0	0	k__Bacteria;p__Spirochaetes	INCONCLUSIVE	88	na							Spirochaeta americana	na
bin.CSSed11.105	SAMN08574672	PWRY00000000	Nitriliruptoraceae bacterium	CSSed11_105	4.42879	466	13.614	64.403	13.9452	71.4	2	0	0	45	96.49	97	5.41	2	12.5	k__Bacteria;p__Actinobacteria	NOT CPR	100	Actinobacteria							Nitriliruptor alkaliphilus	Bacteria;Actinobacteria;Nitriliruptoria;Nitriliruptorales;Nitriliruptoraceae;
bin.CSSed11.109	SAMN08574673	PWRZ00000000	Syntrophomonadaceae bacterium	CSSed11_109	1.77051	225	11.972	71.584	31.9017	52.7	1	2	2	26	83.23	91	0.96	5	0	k__Bacteria;p__Firmicutes	NOT CPR	100	Clostridia	JN173137 uncultured Clostridiales bacterium	Bacteria/Firmicutes_Clostridia_2/Clostridiales_ Syntrophomonadaceae/Dethiobacter	95.2816	0	666	98.6486	Dethiobacter alkaliphilus	na
bin.CSSed11.111	SAMN08574674	PWSA00000000	Gammaproteobacteria bacterium	CSSed11_111	4.02683	191	42.315	107.524	3.16475	64.9	0	0	0	40	89.77	99	1.85	0	0	k__Bacteria;p__Proteobacteria	NOT CPR	100	Gammaproteobacteria							Pseudomonas aeruginosa	na
bin.CSSed11.114R1	SAMN08574675	PWSB00000000	Actinobacteria bacterium	CSSed11_114R1	1.4956	240	6.899	38.318	32.4765	42.7	1	1	1	23	89.66	93	0	1	0	k__Bacteria (root)	NOT CPR	100	Actinobacteria	HM128169 uncultured bacterium	Bacteria/Actinobacteria/OPB41	93.9024	1e-135	365	89.863	Actinobacteria bacterium RBG_13_35_12	Bacteria;Actinobacteria;OPB41;
bin.CSSed11.117R1	SAMN08574676	PWSC00000000	Anaerolineae bacterium	CSSed11_117R1	3.00962	511	6.706	37.123	56.5378	63.3	0	0	0	33	76.96	83	1.83	7	0	k__Bacteria;p__Chloroflexi	NOT CPR	97	Chloroflexi							Anaerolineaceae bacterium 4572_32.2	na
bin.CSSed11.124	SAMN08574677	PWSD00000000	Clostridiaceae bacterium	CSSed11_124	1.95135	342	6.385	30.594	3.22278	45	0	0	0	26	71.33	73	0.7	1	0	k__Bacteria;p__Firmicutes	NOT CPR	97	Firmicutes							Tindallia magadiensis	na
bin.CSSed11.128	SAMN08574678	PWSE00000000	Ignavibacteriales bacterium	CSSed11_128	3.43493	328	16.5	110.509	13.2729	46.4	1	0	1	38	92.06	95	9.39	4	22.73	k__Bacteria	NOT CPR	100	Ignavibacteriae							Candidatus Kryptobacter tengchongensis	Bacteria;Ignavibacteriae;Ignavibacteria;Ignavibacteriales;BSN166;
bin.CSSed11.131	SAMN08574679	PWSF00000000	Syntrophomonadaceae bacterium	CSSed11_131	1.58454	373	4.215	19.618	13.0833	55.2	0	0	0	15	74.72	84	2.54	1	66.67	k__Bacteria;p__Firmicutes	NOT CPR	100	Clostridia							Dethiobacter alkaliphilus	na
bin.CSSed11.134	SAMN08574680	PWSG00000000	Syntrophomonadaceae bacterium	CSSed11_134	1.62292	337	5.016	21.672	9.65557	45.7	1	0	0	12	76.49	76	2.62	2	20	k__Bacteria;p__Firmicutes	NOT CPR	100	Clostridia							Firmicutes bacterium ML8_F2	na
bin.CSSed11.136	SAMN08574681	PWSH00000000	Actinobacteria bacterium	CSSed11_136	1.58445	291	6.004	20.404	12.1335	45.9	0	0	0	21	82.84	77	0.86	2	100	k__Bacteria (root)	NOT CPR	95	Actinobacteria							Actinobacteria bacterium RBG_13_35_12	Bacteria;Actinobacteria;OPB41;
bin.CSSed11.137m	SAMN08574682	PWSI00000000	Spirochaetaceae bacterium	CSSed11_137m	2.74062	487	6.544	31.059	8.24312	56.853	1	0	1	27	73.57	75	5.72	6	30	k__Bacteria;p__Spirochaetes	NOT CPR	92	Spirochaetes							Spirochaeta africana	na	corrected 16S
bin.CSSed11.141	SAMN08574683	PWSJ00000000	Syntrophomonadaceae bacterium	CSSed11_141	2.90825	447	7.527	47.115	5.51377	45.1	2	1	0	22	85.75	94	5.9	9	27.78	k__Bacteria;p__Firmicutes	NOT CPR	98	Clostridia	GQ848219 uncultured Firmicutes bacterium	Bacteria/Firmicutes_Clostridia_2/Clostridiales _Syntrophomonadaceae/uncultured	95.3795	1e-134	343	88.3382	Firmicutes bacterium ML8_F2	na
bin.CSSed11.142R1	SAMN08574684	PWSK00000000	Dehalococcoidia bacterium	CSSed11_142R1	1.41826	157	13.559	53.843	11.9533	55.5	1	0	2	44	86.96	91	4.83	8	16.67	k__Bacteria;p__Chloroflexi	NOT CPR	95	Chloroflexi							Chloroflexi bacterium RBG_13_51_36	Bacteria;Chloroflexi;Dehalococcoidia;GIF9;
bin.CSSed11.143	SAMN08574685	PWSL00000000	Desulfonatronospira sp.	CSSed11_143	3.52278	532	7.674	31.293	13.7156	51	0	0	0	30	95.24	98	0.62	3	50	k__Bacteria;p__Proteobacteria	NOT CPR	100	Deltaproteobacteria							Desulfonatronospira thiodismutans	Bacteria;Proteobacteria;Deltaproteobacteria;Desulfovibrionales;Desulfohalobiaceae;Desulfonatronospira;
bin.CSSed11.145	SAMN08574686	PWSM00000000	Planctomycetaceae bacterium	CSSed11_145	11.0753	1042	18.627	97.053	6.66743	59.9	1	1	2	76	98.75	97	1.18	4	0	k__Bacteria;p__Planctomycetes	NOT CPR	100	Planctomycetes	JX504377 uncultured bacterium	Bacteria/Planctomycetes/Planctomycetacia_Planct omycetales_Planctomycetaceae/Rhodopirellula	97.2332	1e-124	261	96.9349	Pirellula staleyi	na
bin.CSSed11.146	SAMN08574687	PWSN00000000	Nitriliruptoraceae bacterium	CSSed11_146	1.83473	141	47.378	144.838	26.9613	72	0	0	0	20	67.2	58	4.7	4	0	k__Bacteria;p__Actinobacteria	NOT CPR	100	na							Nitriliruptor alkaliphilus	na
bin.CSSed11.151R1	SAMN08574688	PWSO00000000	Spirochaetaceae bacterium	CSSed11_151R1	3.25301	220	25.842	97.691	2.1209	64.1	2	0	0	32	85.73	67	6.51	8	33.33	k__Bacteria;p__Spirochaetes	NOT CPR	100	na							Spirochaeta africana	na
bin.CSSed11.152R1	SAMN08574689	PWSP00000000	Dehalococcoidia bacterium	CSSed11_152R1	2.25113	110	61.433	165.138	28.5525	56.2	1	2	2	46	92.24	91	1.98	6	0	k__Bacteria;p__Chloroflexi	NOT CPR	95	Chloroflexi	GU302443 uncultured bacterium	Bacteria/Chloroflexi/Dehalococcoidia/GIF9	94.9367	1e-177	412	95.8738	Chloroflexi bacterium RBG_13_51_36	Bacteria;Chloroflexi;Dehalococcoidia;GIF9;
bin.CSSed11.153	SAMN08574690	PWSQ00000000	Gammaproteobacteria bacterium	CSSed11_153	3.60751	231	38.797	184.732	9.07806	66.1	1	1	0	44	91.78	86	3.2	1	0	k__Bacteria;p__Proteobacteria	NOT CPR	100	Gammaproteobacteria	JQ738929 uncultured bacterium	Bacteria/Proteobacteria/Gammaproteobacteria_2/ Xanthomonadales/uncultured	96.8976	0	977	98.9765	Gammaproteobacteria bacterium SG8_31	Bacteria;Proteobacteria;Gammaproteobacteria;Xanthomonadales;uncultured;
bin.CSSed11.154	SAMN08574691	PWSR00000000	Clostridia bacterium	CSSed11_154	1.88166	211	11.3	53.715	4.1207	63	1	1	0	25	87.62	95	0.99	1	0	k__Bacteria;p__Firmicutes	NOT CPR	100	Firmicutes	HF558541 uncultured bacterium	Bacteria/Firmicutes/Negativicutes_Selenomonadal es/uncultured	87.7276	0	1537	82.1731	Thermaerobacter subterraneus	na
bin.CSSed11.155	SAMN08574692	PWSS00000000	Gammaproteobacteria bacterium	CSSed11_155	2.6909	399	8.512	38.917	27.4407	58.9	3	0	0	35	74.42	87	1.55	2	37.5	k__Bacteria;p__Proteobacteria	NOT CPR	100	Gammaproteobacteria							Solemya elarraichensis gill symbiont	na
bin.CSSed11.158R1m	SAMN08574693	PWST00000000	Syntrophomonadaceae bacterium	CSSed11_158R1m	1.87769	141	21.734	70.457	16.8568	51.534	1	0	0	33	51.69	60	6.53	4	0	k__Bacteria;p__Firmicutes	NOT CPR	92	Clostridia							Firmicutes bacterium ML8_F2	na	corrected 16S
bin.CSSed11.158R2	SAMN08574694	PWSU00000000	Syntrophomonadaceae bacterium	CSSed11_158R2	0.914925	62	34.079	96.35	6.98694	52.1	1	0	0	7	51.06	48	1.29	4	0	k__Bacteria;p__Firmicutes	INCONCLUSIVE	97	na							Firmicutes bacterium ML8_F2	na
bin.CSSed11.159	SAMN08574695	PWSV00000000	Candidatus Nealsonbacteria bacterium	CSSed11_159	0.60574	118	5.593	16.149	36.4928	41.3	1	0	2	27	50.71	59	1.18	2	66.67	k__Bacteria (root)	CPR	100	Candidatus Nealsonbacteria							Parcubacteria bacterium DG_74_1	na
bin.CSSed11.160	SAMN08574696	PWSW00000000	Syntrophomonadaceae bacterium	CSSed11_160	1.93504	191	17.248	68.33	17.4538	46.4	1	0	1	35	69.65	79	7.13	7	50	k__Bacteria;p__Firmicutes	NOT CPR	94	Clostridia							Firmicutes bacterium ML8_F2	na
bin.CSSed11.161	SAMN08574697	PWSX00000000	Bacteroidales bacterium	CSSed11_161	2.29306	424	6.1	22.697	2.66887	48.3	1	1	0	24	71.47	71	0.59	2	50	k__Bacteria;p__Bacteroidetes	NOT CPR	95	Bacteroidetes	JN256081 uncultured bacterium	Bacteria/Bacteroidetes/Bacteroidia_Bacteroidal es/ML635J-40 aquatic group	97.3684	9e-51	124	91.9355	Lentimicrobium saccharophilum	Bacteria;Bacteroidetes;Bacteroidia;Bacteroidales;ML635J-40 aquatic group;
bin.CSSed11.170R1	SAMN08574698	PWSY00000000	Anaerolineaceae bacterium	CSSed11_170R1	2.46911	256	14.862	90.102	14.5436	48.3	2	1	2	32	71.36	82	1.82	1	0	k__Bacteria;p__Chloroflexi	NOT CPR	95	Chloroflexi	EU246132 uncultured organism	Bacteria/Chloroflexi/Anaerolineae_Anaerolineal es_Anaerolineaceae/uncultured	95.1743	1e-166	384	97.1354	Anaerolineaceae bacterium CAMBI-1	Bacteria;Chloroflexi;Anaerolineae;Anaerolineales;Anaerolineaceae;uncultured;
bin.CSSed11.171R1	SAMN08574699	PWSZ00000000	Anaerolineae bacterium	CSSed11_171R1	3.5215	415	11.488	118.579	11.0512	61.7	0	0	0	32	80.63	64	9.17	8	0	k__Bacteria;p__Chloroflexi	NOT CPR	100	na							Anaerolineaceae bacterium 4572_32.2	na
bin.CSSed11.171R2	SAMN08574700	PWTA00000000	Anaerolineae bacterium	CSSed11_171R2	2.60275	425	7.246	64.25	22.5613	62.9	0	0	0	20	57.85	61	5.5	4	22.22	k__Bacteria;p__Chloroflexi	INCONCLUSIVE	64	Chloroflexi							Anaerolineaceae bacterium 4572_32.2	na
bin.CSSed11.172	SAMN08574701	PWTB00000000	Dehalococcoidia bacterium	CSSed11_172	1.2569	273	4.854	15.513	2.75233	57.7	1	0	0	19	60.23	62	1.08	7	0	k__Bacteria;p__Chloroflexi	NOT CPR	81	Chloroflexi							Chloroflexi bacterium RBG_13_51_36	Bacteria;Chloroflexi;Dehalococcoidia;GIF9;
bin.CSSed11.173R1	SAMN08574702	PWTC00000000	Candidatus Acetothermia bacterium	CSSed11_173R1	1.40123	161	11.846	47.008	37.8479	65.5	1	1	0	41	87.93	87	3.61	6	33.33	k__Bacteria (root)	INCONCLUSIVE	67	Candidatus Acetothermia	KP091157 uncultured bacterium	Bacteria/Acetothermia	93.0672	0	518	91.8919	Acetothermia bacterium 64_3	Bacteria;Acetothermia;
bin.CSSed11.174	SAMN08574703	PWTD00000000	Candidatus Handelsmanbacteria bacterium	CSSed11_174	4.28655	777	6.314	23.208	2.35032	62.6	0	0	1	37	80.4	84	2.63	5	0	k__Bacteria	NOT CPR	97	Candidatus Latescibacteria/Candidatus Poribacteria							Candidatus Handelsmanbacteria bacterium RIFCSPLOWO2_12_FULL_64_10	na
bin.CSSed11.175R1	SAMN08574704	PWTE00000000	Nitriliruptoraceae bacterium	CSSed11_175R1	4.15247	389	18.99	95.06	26.3858	70	1	0	0	50	89.55	98	0.85	2	0	k__Bacteria;p__Actinobacteria	NOT CPR	100	Actinobacteria							Nitriliruptor alkaliphilus	Bacteria;Actinobacteria;Nitriliruptoria;Nitriliruptorales;Nitriliruptoraceae;
bin.CSSed11.176	SAMN08574705	PWTF00000000	Clostridia bacterium	CSSed11_176	1.55979	335	4.849	14.369	22.863	62	0	0	0	9	61.64	70	1.49	3	0	k__Bacteria;p__Firmicutes	NOT CPR	91	Firmicutes							Thermaerobacter marianensis	na
bin.CSSed11.178	SAMN08574706	PWTG00000000	Bacteroidales bacterium	CSSed11_178	2.32484	221	16.721	92.667	16.8814	48.3	0	1	1	28	90.16	86	4.3	4	55.56	k__Bacteria;p__Bacteroidetes	NOT CPR	100	Bacteroidetes	JX504448 uncultured bacterium	Bacteria/Verrucomicrobia/WCHB1-41	94.3396	1e-107	274	96.7153	Lentimicrobium saccharophilum	Bacteria;Bacteroidetes;Bacteroidia;Bacteroidales;ML635J-40 aquatic group;
bin.CSSed11.179R1	SAMN08574707	PWTH00000000	Rhodobacteraceae bacterium	CSSed11_179R1	2.83598	505	5.973	21.188	8.73549	62.9	0	0	0	30	78.05	74	4.85	6	18.75	k__Bacteria;p__Proteobacteria	NOT CPR	98	na							Natronohydrobacter thiooxidans	na
bin.CSSed11.18	SAMN08574708	PWTI00000000	Syntrophomonadaceae bacterium	CSSed11_18	1.00646	174	6.609	27.144	20.6029	43.5	0	0	0	9	61.81	72	0.85	1	0	k__Bacteria;p__Firmicutes	NOT CPR	97	Clostridia							Firmicutes bacterium ML8_F2	na
bin.CSSed11.180	SAMN08574709	PWTJ00000000	Verrucomicrobia bacterium	CSSed11_180	2.17391	538	4.011	19.344	7.24372	60.9	1	0	1	28	56.06	60	1.79	4	0	k__Bacteria;p__Verrucomicrobia	NOT CPR	80	na							Haloferula sp. BvORR071	na
bin.CSSed11.181	SAMN08574710	PWTK00000000	Syntrophomonadaceae bacterium	CSSed11_181	1.82098	114	29.699	80.215	17.3768	55.4	0	1	0	27	73.94	76	1.06	3	25	k__Bacteria;p__Firmicutes	NOT CPR	92	Clostridia	JF417912 uncultured bacterium	Bacteria/Firmicutes_Clostridia_2/Clostridiales _Syntrophomonadaceae/Dethiobacter	86.3081	1e-101	413	99.0315	Firmicutes bacterium ML8_F2	na
bin.CSSed11.183R1m	SAMN08574711	PWTL00000000	Candidatus Acetothermia bacterium	CSSed11_183R1m	1.44825	127	16.469	69.878	12.727	62.892	1	1	2	36	84.33	88	4.31	2	33.33	k__Bacteria (root)	NOT CPR	94	Candidatus Acetothermia	LDZS01002347 terrestrial metagenome	Bacteria/Acetothermia	91.5344	5e-69	210	90	Acetothermia bacterium 64_32	Bacteria;Acetothermia;	corrected 16S
bin.CSSed11.184	SAMN08574712	PWTM00000000	PVC group bacterium	CSSed11_184	3.2744	370	12.255	88.986	15.2358	70.1	1	1	0	44	90.6	94	4.42	1	12.5	k__Bacteria	NOT CPR	100	Lentisphaerae	JN509233 uncultured organism	Bacteria/Verrucomicrobia/WCHB1-41	95.8606	0	1020	90	Lentisphaerae bacterium GWF2_57_35	Bacteria;Verrucomicrobia;WCHB1-41;
bin.CSSed11.191	SAMN08574713	PWTN00000000	Bradymonadales bacterium	CSSed11_191	5.37067	644	10.466	48.538	9.15368	65.1	0	1	1	43	89.49	98	2.15	5	0	k__Bacteria;p__Proteobacteria	NOT CPR	100	Deltaproteobacteria	JX240548 uncultured proteobacterium	Bacteria/Proteobacteria/Deltaproteobacteria/Br adymonadales	97.5	0	413	96.8523	Deltaproteobacteria bacterium CG2_30_63_29	Bacteria;Proteobacteria;Deltaproteobacteria;Bradymonadales;
bin.CSSed11.194	SAMN08574714	PWTO00000000	Chromatiaceae bacterium	CSSed11_194	3.22067	321	16.232	79.857	23.1207	64.1	1	0	0	43	91.73	97	1.46	3	75	k__Bacteria;p__Proteobacteria	NOT CPR	100	Gammaproteobacteria							Thiohalocapsa sp. ML1	na
bin.CSSed11.197	SAMN08574715	PWTP00000000	Dehalococcoidia bacterium	CSSed11_197	0.925556	184	5.773	14.109	7.19603	45.7	1	1	1	27	79.86	79	0.11	3	100	k__Bacteria;p__Chloroflexi	NOT CPR	77	Chloroflexi	FJ517058 uncultured Chloroflexi bacterium	Bacteria/Chloroflexi/Dehalococcoidia/vadinBA26	96.0437	0	1512	96.9577	Dehalococcoides mccartyi	na
bin.CSSed11.198	SAMN08574716	PWTQ00000000	Saprospirales bacterium	CSSed11_198	3.26792	685	5.118	20.529	11.4371	39.2	1	1	0	28	64	77	3.84	4	66.67	k__Bacteria;p__Bacteroidetes	NOT CPR	94	Bacteroidetes	ND	ND	ND	ND	<90	ND	Phaeodactylibacter xiamenensis	Bacteria;Bacteroidetes;Sphingobacteriia;Sphingobacteriales;Saprospiraceae;uncultured;
bin.CSSed11.199	SAMN08574717	PWTR00000000	Arc I group archaeon	CSSed11_199	3.22967	697	4.727	36.853	7.93771	34.5	0	1	1	93	90.81	47	3.74	6	0	k__Archaea (root)	INCONCLUSIVE	55	Euryarchaeota	LNJB01000004 Arc I group archaeon ADurb1013_Bin02101	Archaea/WSA2/WCHA1-57	98.7755	0	1478	99.4587	Arc I group archaeon	Archaea;WSA2;WCHA1-57;
bin.CSSed11.200R1	SAMN08574718	PWTS00000000	Candidatus Saccharibacteria bacterium	CSSed11_200R1	0.665766	116	6.915	19.015	17	48.5	0	0	0	30	61.13	68	0.86	3	100	k__Bacteria (root)	CPR	84	Candidatus Saccharibacteria							Candidatus Saccharibacteria bacterium RIFCSPHIGHO2_02_FULL_47_12	na
bin.CSSed11.206R1	SAMN08574719	PWTT00000000	Syntrophomonadaceae bacterium	CSSed11_206R1	0.63628	77	11.521	64.002	24.2465	52.9	0	0	0	9	51.31	70	0.92	1	0	k__Bacteria;p__Firmicutes	NOT CPR	91	Clostridia							Firmicutes bacterium ML8_F2	na
bin.CSSed11.208	SAMN08574720	PWTU00000000	Ignavibacteriales bacterium	CSSed11_208	4.92635	588	11.071	106.38	16.9568	44.6	1	2	1	49	83.02	88	1.09	1	50	k__Bacteria	NOT CPR	100	Ignavibacteriae	JQ739007 uncultured bacterium	Bacteria/Ignavibacteriae_Ignavibacteria_Ignavi bacteriales/BSN166	89.6714	1e-141	442	96.3801	Candidatus Kryptobacter tengchongensis	Bacteria;Ignavibacteriae;Ignavibacteria;Ignavibacteriales;BSN166;
bin.CSSed11.212R1	SAMN08574721	PWTV00000000	Thioalkalivibrio sp.	CSSed11_212R1	1.85777	206	11.375	72.532	20.3152	64.6	0	0	0	22	61.29	80	2.55	2	19.05	k__Bacteria;p__Proteobacteria	NOT CPR	98	Gammaproteobacteria							Thioalkalivibrio	Bacteria;Proteobacteria;Gammaproteobacteria;Chromatiales;Ectothiorhodospiraceae;Thioalkalivibrio;
bin.CSSed11.213m	SAMN08574722	PWTW00000000	Rhizobiales bacterium	CSSed11_213m	3.0639	698	4.48	18.387	8.31332	64.714	0	0	0	28	67.45	76	4.26	18	11.11	k__Bacteria;p__Proteobacteria	NOT CPR	100	na							Rhizobiales	na	corrected ribosomal proteins
bin.CSSed11.214R1	SAMN08574723	PWTX00000000	Dehalococcoidia bacterium	CSSed11_214R1	1.98146	299	7.604	43.429	33.6098	57.7	0	0	0	38	72.05	79	6.38	9	60	k__Bacteria;p__Chloroflexi	NOT CPR	98	Chloroflexi							Chloroflexi bacterium RBG_13_51_36	Bacteria;Chloroflexi;Dehalococcoidia;GIF9;
bin.CSSed11.215R1	SAMN08574724	PWTY00000000	Gammaproteobacteria bacterium	CSSed11_215R1	1.8209	293	6.893	29.668	3.46348	62.6	0	0	0	16	56.99	67	0.14	1	100	k__Bacteria;p__Proteobacteria	NOT CPR	89	Gammaproteobacteria							Wenzhouxiangella marina	Bacteria;Proteobacteria;Gammaproteobacteria;Gammaproteobacteria Incertae Sedis;Unknown Family;Wenzhouxiangella;
bin.CSSed11.217	SAMN08574725	PWTZ00000000	Gammaproteobacteria bacterium	CSSed11_217	2.4346	308	12.19	59.768	18.3027	61.9	0	0	0	16	67.24	51	0	1	0	k__Bacteria;p__Proteobacteria	NOT CPR	95	na							Wenzhouxiangella marina	Bacteria;Proteobacteria;Gammaproteobacteria;Gammaproteobacteria Incertae Sedis;Unknown Family;Wenzhouxiangella;
bin.CSSed11.218R1	SAMN08574726	PWUA00000000	Balneolaceae bacterium	CSSed11_218R1	3.73251	509	9.638	35.151	2.79919	42.9	1	2	0	30	78.96	91	5.4	5	40	k__Bacteria;p__Bacteroidetes	NOT CPR	100	Bacteroidetes/Balneolaeota	ND	ND	ND	ND	<90	ND	Rhodohalobacter halophilus	na
bin.CSSed11.219R1	SAMN08574727	PWUB00000000	Clostridia bacterium	CSSed11_219R1	2.43535	364	8.329	47.482	21.1251	61.5	2	0	0	42	86.63	96	5.94	6	22.22	k__Bacteria;p__Firmicutes	NOT CPR	100	Firmicutes							Thermaerobacter marianensis	na
bin.CSSed11.219R2	SAMN08574728	PWUC00000000	Clostridia bacterium	CSSed11_219R2	1.96047	267	9.292	34.447	15.3059	61.8	1	1	1	15	61.55	63	0.5	0	0	k__Bacteria;p__Firmicutes	NOT CPR	94	Firmicutes	FJ936931 uncultured bacterium	Bacteria/Firmicutes/Clostridia/D8A-2	89.5254	0	849	71.967	Thermaerobacter subterraneus	na
bin.CSSed11.21R2	SAMN08574729	PWUD00000000	Bacteroidales bacterium	CSSed11_21R2	1.19538	140	11.688	50.46	24.4513	50.7	1	0	0	9	51.56	45	0	1	0	k__Bacteria;p__Bacteroidetes	INCONCLUSIVE	89	na							Lentimicrobium saccharophilum	Bacteria;Bacteroidetes;Bacteroidia;Bacteroidales;ML635J-40 aquatic group;
bin.CSSed11.22	SAMN08574730	PWUE00000000	Trueperaceae bacterium	CSSed11_22	2.08426	389	6.094	37.885	23.4463	70.6	0	1	0	27	71.61	65	2.26	1	66.67	k__Bacteria;p__Deinococcus-Thermus	NOT CPR	100	na	ND	ND	ND	ND	<90	ND	Truepera radiovictrix	Bacteria;Deinococcus-Thermus;Deinococci;Deinococcales;Trueperaceae;Truepera;
bin.CSSed11.221	SAMN08574731	PWUF00000000	Spirochaetaceae bacterium	CSSed11_221	3.60667	617	6.548	36.13	7.79649	60.3	1	0	1	33	84.28	83	4.8	1	14.29	k__Bacteria;p__Spirochaetes	NOT CPR	100	Spirochaetes							Spirochaeta africana	na
bin.CSSed11.224R1	SAMN08574732	PWUG00000000	Syntrophomonadaceae bacterium	CSSed11_224R1	2.73143	437	7.251	53.929	32.0689	46.6	1	0	0	27	83.87	72	6.71	6	25	k__Bacteria;p__Firmicutes	NOT CPR	100	na							Firmicutes bacterium ML8_F2	na
bin.CSSed11.224R2	SAMN08574733	PWUH00000000	Syntrophomonadaceae bacterium	CSSed11_224R2	2.97764	444	8.096	65.797	19.6176	46.1	1	0	0	48	58.75	63	5.08	4	0	k__Bacteria;p__Firmicutes	NOT CPR	97	Clostridia							Firmicutes bacterium ML8_F2	na
bin.CSSed11.228	SAMN08574734	PWUI00000000	Candidatus Saccharibacteria bacterium	CSSed11_228	0.648134	157	4.429	11.878	10.6731	48	0	0	0	13	55.14	51	0	1	0	k__Bacteria (root)	CPR	77	Candidatus Saccharibacteria							Candidatus Saccharibacteria bacterium RIFCSPHIGHO2_02_FULL_47_12	na
bin.CSSed11.232	SAMN08574735	PWUJ00000000	Candidatus Nealsonbacteria bacterium	CSSed11_232	0.541681	120	4.812	11.917	9.7568	45.3	0	2	4	32	49.06	52	4.23	14	9.09	k__Bacteria (root)	CPR	97	Candidatus Nealsonbacteria	EU386073 uncultured bacterium	Bacteria/Parcubacteria	91.8129	6e-58	414	41.3043	Parcubacteria group bacterium CG2_30_36_18	na
bin.CSSed11.236	SAMN08574736	PWUK00000000	PVC group bacterium	CSSed11_236	2.92426	697	4.181	19.443	10.5746	58.5	1	2	2	21	69.07	80	8.81	12	13.79	k__Bacteria	NOT CPR	100	Lentisphaerae	HQ183975 uncultured Verrucomicrobia bacterium	Bacteria/Verrucomicrobia/WCHB1-41	87.9607	1e-106	414	98.3092	Lentisphaerae bacterium RIFOXYC12_FULL_60_16	Bacteria;Verrucomicrobia;WCHB1-41;
bin.CSSed11.237	SAMN08574737	PWUL00000000	Actinobacteria bacterium	CSSed11_237	1.70599	305	6.132	54.46	8.345	41.1	0	0	0	24	57.84	71	1.72	2	0	k__Bacteria (root)	NOT CPR	86	Actinobacteria							Actinobacteria bacterium RBG_13_35_12	Bacteria;Actinobacteria;OPB41;
bin.CSSed11.239	SAMN08574738	PWUM00000000	Spirochaetaceae bacterium	CSSed11_239	2.83908	635	4.604	19.834	7.88002	64.4	2	0	0	23	72.83	67	3.6	4	0	k__Bacteria;p__Spirochaetes	NOT CPR	98	Spirochaetes							Spirochaeta africana	na
bin.CSSed11.240	SAMN08574739	PWUN00000000	Desulfonatronovibrio sp.	CSSed11_240	2.4001	523	4.847	17.38	9.84195	48.2	1	0	0	15	58.65	52	3.41	5	0	k__Bacteria;p__Proteobacteria	NOT CPR	94	na							Desulfonatronovibrio hydrogenovorans	Bacteria;Proteobacteria;Deltaproteobacteria;Desulfovibrionales;Desulfohalobiaceae;Desulfonatronovibrio;
bin.CSSed11.241	SAMN08574740	PWUO00000000	Dehalococcoidia bacterium	CSSed11_241	1.85515	314	6.974	35.401	8.08727	58.7	1	2	0	31	83.33	85	5.94	11	0	k__Bacteria;p__Chloroflexi	NOT CPR	81	Chloroflexi	GU302443 uncultured bacterium	Bacteria/Chloroflexi/Dehalococcoidia/GIF9	95.8225	1e-179	401	95.5112	Chloroflexi bacterium RBG_13_51_36	na
bin.CSSed11.242R1	SAMN08574741	PWUP00000000	Gammaproteobacteria bacterium	CSSed11_242R1	2.73753	369	9.822	34.642	18.4269	53.9	2	0	0	50	91.52	89	2.73	4	28.57	k__Bacteria;p__Proteobacteria	NOT CPR	100	Gammaproteobacteria							Candidatus Contendobacter odensis	na
bin.CSSed11.243R1	SAMN08574742	PWUQ00000000	Candidatus Parvarchaeota archaeon	CSSed11_243R1	0.536796	112	5.369	13.918	9.95409	30.5	1	1	2	14	63.34	35	2.18	2	0	k__Archaea (root)	INCONCLUSIVE	62	Candidatus Parvarchaeota	ND	ND	ND	ND	<90	ND	archaeon GW2011_AR20	na
bin.CSSed11.246R1m	SAMN08574743	PWUR00000000	Thioalkalivibrio sp.	CSSed11_246R1m	3.04176	458	7.743	39.489	10.9503	62.109	1	0	0	33	89.48	86	1.91	6	11.11	k__Bacteria;p__Proteobacteria	NOT CPR	100	na							Thioalkalivibrio nitratireducens	Bacteria;Proteobacteria;Gammaproteobacteria;Chromatiales;Ectothiorhodospiraceae;Thioalkalivibrio;	corrected 16S
bin.CSSed11.249m	SAMN08574744	PWUS00000000	bacterium	CSSed11_249m	1.50882	434	3.308	17.935	9.79174	52.749	0	0	0	12	56.94	53	9.09	6	11.11	k__Bacteria (root)	NOT CPR	83	na							Lentisphaerae bacterium GWF2_44_16	na	corrected 16S
bin.CSSed11.250	SAMN08574745	PWUT00000000	Pseudomonas sp.	CSSed11_250	6.16561	192	85.336	216.295	22.2197	66.2	2	0	0	54	96.5	88	0.87	0	0	k__Bacteria;p__Proteobacteria	NOT CPR	100	Gammaproteobacteria							Pseudomonas aeruginosa	Bacteria;Proteobacteria;Gammaproteobacteria;Pseudomonadales;Pseudomonadaceae;Pseudomonas;
bin.CSSed11.253R1	SAMN08574746	PWUU00000000	Dehalococcoidia bacterium	CSSed11_253R1	2.45727	133	56.618	126.024	16.5398	58	2	2	0	50	88.12	92	2.78	9	0	k__Bacteria;p__Chloroflexi	NOT CPR	95	Chloroflexi	GU302443 uncultured bacterium	Bacteria/Chloroflexi/Dehalococcoidia/GIF9	94.4444	0	602	89.701	Chloroflexi bacterium RBG_13_51_36	na
bin.CSSed11.257m	SAMN08574747	PWUV00000000	Candidatus Omnitrophica bacterium	CSSed11_257m	1.1595	245	4.802	19.242	8.75913	48.377	0	0	1	28	67.24	64	2.23	3	0	k__Bacteria (root)	INCONCLUSIVE	73	Candidatus Omnitrophica							Candidatus Omnitrophica bacterium CG1_02_41_171	na	corrected 16S
bin.CSSed11.258	SAMN08574748	PWUW00000000	Rhodopirellula sp.	CSSed11_258	4.75125	804	6.84	28.76	8.31918	60.7	1	2	1	33	94.25	85	3.6	4	0	k__Bacteria;p__Planctomycetes	NOT CPR	98	Planctomycetes	X81945 Pirellula sp.	Bacteria/Planctomycetes/Planctomycetacia_Planct omycetales_Planctomycetaceae/Rhodopirellula	97.5385	0	660	98.4848	Rhodopirellula maiorica	Bacteria;Planctomycetes;Planctomycetacia;Planctomycetales;Planctomycetaceae;Rhodopirellula;
bin.CSSed11.25R1	SAMN08574749	PWUX00000000	Balneolia bacterium	CSSed11_25R1	2.32455	390	6.656	28.863	21.1082	54.4	0	0	0	25	79.57	55	3.83	2	55.56	k__Bacteria;p__Bacteroidetes	NOT CPR	100	na							Bacteroidetes bacterium HLUCCA01	na
bin.CSSed11.260	SAMN08574750	PWUY00000000	Anaerolineae bacterium	CSSed11_260	4.09711	575	9.137	36.296	13.993	61.2	3	0	2	43	81.8	88	3.67	6	25	k__Bacteria;p__Chloroflexi	NOT CPR	94	Chloroflexi							Anaerolineaceae bacterium 4572_32.2	na
bin.CSSed11.263	SAMN08574751	PWUZ00000000	Parcubacteria group bacterium	CSSed11_263	0.623788	124	5.397	24.144	29.8824	47.7	2	0	4	33	68.1	67	0.16	2	100	k__Bacteria (root)	CPR	98	CPR2							candidate division CPR2 bacterium GW2011_GWC2_39_35	na
bin.CSSed11.266R1m	SAMN08574752	PWVA00000000	Planctomycetaceae bacterium	CSSed11_266R1m	2.61937	500	5.587	33.808	9.83806	61.966	2	1	3	35	64.94	72	2.35	6	0	k__Bacteria;p__Planctomycetes	NOT CPR	97	Planctomycetes	KC540996 uncultured bacterium	Bacteria/Planctomycetes/Planctomycetacia_Planct omycetales_Planctomycetaceae/Pir4 lineage	97.1429	5e-43	110	95.4545	Planctomycetes bacterium RBG_16_64_12	Bacteria;Planctomycetes;Planctomycetacia;Planctomycetales;Planctomycetaceae;Pir4 lineage;	corrected 16S
bin.CSSed11.269R1	SAMN08574753	PWVB00000000	Anaerolineae bacterium	CSSed11_269R1	4.98585	570	11.849	51.63	10.7437	60.1	2	0	1	36	94.5	94	0.92	6	0	k__Bacteria;p__Chloroflexi	NOT CPR	100	Chloroflexi							Anaerolineaceae bacterium 4572_32.2	na
bin.CSSed11.274R1	SAMN08574754	PWVC00000000	Bacteroidetes bacterium	CSSed11_274R1	1.85274	308	6.729	28.421	7.7599	48.2	0	0	0	16	60.94	71	2.29	6	16.67	k__Bacteria;p__Bacteroidetes	NOT CPR	94	Bacteroidetes							Bacteroides sp. SM23_62_1	na
bin.CSSed11.275	SAMN08574755	PWVD00000000	PVC group bacterium	CSSed11_275	1.69014	398	4.186	17.927	8.32362	53.1	0	0	0	16	50	37	3.45	6	66.67	k__Bacteria	INCONCLUSIVE	91	na							Lentisphaerae bacterium RIFOXYA12_FULL_48_11	Bacteria;Verrucomicrobia;WCHB1-41;
bin.CSSed11.284R1	SAMN08574756	PWVE00000000	PVC group bacterium	CSSed11_284R1	2.65987	242	15.576	46.578	12.0648	58.6	1	1	0	41	95.36	96	3.75	4	0	k__Bacteria	NOT CPR	100	Lentisphaerae	AF454309 uncultured Verrucomicrobia bacterium	Bacteria/Verrucomicrobia/WCHB1-41	96.8912	0	417	92.5659	Lentisphaerae bacterium GWF2_57_35	Bacteria;Verrucomicrobia;WCHB1-41;
bin.CSSed11.284R2	SAMN08574757	PWVF00000000	PVC group bacterium	CSSed11_284R2	2.54477	280	12.615	48.491	11.9821	58.3	0	1	0	33	87.97	88	2.73	2	14.29	k__Bacteria	NOT CPR	100	Lentisphaerae	AF454309 uncultured Verrucomicrobia bacterium	Bacteria/Verrucomicrobia/WCHB1-41	96.3731	0	419	92.1241	Lentisphaerae bacterium GWF2_57_35	Bacteria;Verrucomicrobia;WCHB1-41;
bin.CSSed11.285R1	SAMN08574758	PWVG00000000	Candidatus Acetothermia bacterium	CSSed11_285R1	1.566	412	3.724	12.756	8.13812	63.6	0	0	0	27	55.33	53	10.27	14	33.33	k__Bacteria (root)	NOT CPR	80	na							Acetothermia bacterium 64_32	Bacteria;Acetothermia;
bin.CSSed11.288R1	SAMN08574759	PWVH00000000	Coriobacteriaceae bacterium	CSSed11_288R1	1.80328	167	15.404	98.459	16.0296	61.4	1	1	1	38	85	91	3.06	6	9.09	k__Bacteria;p__Actinobacteria	NOT CPR	100	Actinobacteria	GU565251 uncultured bacterium	Bacteria/Actinobacteria/Coriobacteriia_Corioba cteriales_Coriobacteriaceae/uncultured	100	5e-49	110	90	Actinobacteria bacterium 66_15	Bacteria;Actinobacteria;Coriobacteriia;Coriobacteriales;Coriobacteriaceae;uncultured;
bin.CSSed11.29	SAMN08574760	PWVI00000000	Halobacteroidaceae bacterium	CSSed11_29	2.6666	206	21.161	112.569	10.8631	44.1	3	1	0	42	94.4	99	1.8	0	20	k__Bacteria;p__Firmicutes	NOT CPR	100	Firmicutes	ND	ND	ND	ND	<90	ND	Halothermothrix orenii	Bacteria;Firmicutes;Clostridia;Halanaerobiales;Halobacteroidaceae;uncultured;
bin.CSSed11.292R1	SAMN08574761	PWVJ00000000	Anaerolineae bacterium	CSSed11_292R1	1.86321	386	5.086	17.728	11.8569	59.3	0	0	0	27	59.73	68	3.09	5	60	k__Bacteria;p__Chloroflexi	NOT CPR	95	Chloroflexi							Chloroflexi bacterium RBG_13_56_8	na
bin.CSSed11.294	SAMN08574762	PWVK00000000	Candidatus Zambryskibacteria bacterium	CSSed11_294	0.512269	118	4.431	17.966	18.7127	49.3	1	0	6	16	50.08	58	0.16	1	100	k__Bacteria (root)	INCONCLUSIVE	56	Candidatus Zambryskibacteria							Candidatus Zambryskibacteria bacterium RIFCSPHIGHO2_01_FULL_43_25	na
bin.CSSed11.297R1	SAMN08574763	PWVL00000000	Desulfuromonadales bacterium	CSSed11_297R1	2.21968	239	12.875	66.375	13.3677	58.2	0	0	0	37	96.42	96	2.26	3	40	k__Bacteria;p__Proteobacteria	NOT CPR	100	Deltaproteobacteria							Pelobacter sp. SFB93	na
bin.CSSed11.297R2	SAMN08574764	PWVM00000000	Desulfuromonadaceae bacterium	CSSed11_297R2	2.02112	291	8.623	34.278	8.98614	58.3	0	1	0	20	86.25	71	1.29	1	0	k__Bacteria;p__Proteobacteria	NOT CPR	100	na	JQ088432 uncultured bacterium	Bacteria/Proteobacteria/Deltaproteobacteria/De sulfuromonadales/Desulfuromonadaceae_Desulfuromonas_2	96.6387	1e-112	254	93.7008	Pelobacter sp. SFB93	Bacteria;Proteobacteria;Deltaproteobacteria;Desulfuromonadales;Desulfuromonadaceae;Pelobacter;
bin.CSSed11.298R1	SAMN08574765	PWVN00000000	Syntrophomonadaceae bacterium	CSSed11_298R1	1.91105	286	8.457	32.583	11.8084	59.4	0	0	0	27	86.43	92	3.25	3	33.33	k__Bacteria;p__Firmicutes	NOT CPR	100	Clostridia							Dethiobacter alkaliphilus	na
bin.CSSed11.301m	SAMN08574766	PWVO00000000	Candidatus Woesearchaeota archaeon	CSSed11_301m	1.10654	226	5.163	30.512	11.7013	41.995	1	1	4	23	73.52	45	2.18	3	66.67	k__Archaea (root)	INCONCLUSIVE	56	Candidatus Woesearchaeota	JX000786 uncultured archaeon	Archaea/Woesearchaeota (DHVEG-6)	87.4631	0	1477	91.8077	Candidatus Woesearchaeota archaeon CG1_02_33_12	Archaea;Woesearchaeota (DHVEG-6);	corrected 16S
bin.CSSed11.302	SAMN08574767	PWVP00000000	Epsilonproteobacteria bacterium	CSSed11_302	2.10575	268	11.15	36.283	14.1546	58	0	0	0	30	89.23	94	1.64	4	0	k__Bacteria;p__Proteobacteria	NOT CPR	100	Epsilonproteobacteria							Wolinella succinogenes	na
bin.CSSed11.303	SAMN08574768	PWVQ00000000	Myxococcales bacterium	CSSed11_303	3.70272	768	5.068	29.243	8.26325	64.6	0	0	0	32	59.83	68	2.93	6	0	k__Bacteria;p__Proteobacteria	NOT CPR	100	na							Vulgatibacter incomptus
bin.CSSed11.304	SAMN08574769	PWVR00000000	Chromatiaceae bacterium	CSSed11_304	2.45255	411	7.03	25.081	10.3716	55.1	1	0	0	33	82.31	90	3.06	4	22.22	k__Bacteria;p__Proteobacteria	NOT CPR	100	Gammaproteobacteria							Thiorhodovibrio sp. 970	na
bin.CSSed11.31	SAMN08574770	PWVS00000000	Saprospirales bacterium	CSSed11_31	2.91442	331	12.767	84.779	13.1278	46.1	2	0	0	32	83.13	86	1.49	2	33.33	k__Bacteria;p__Bacteroidetes	NOT CPR	98	Bacteroidetes							Phaeodactylibacter xiamenensis	Bacteria;Bacteroidetes;Sphingobacteriia;Sphingobacteriales;Saprospiraceae;uncultured;
bin.CSSed11.312R1	SAMN08574771	PWVT00000000	Phycisphaeraceae bacterium	CSSed11_312R1	2.75045	306	12.423	39.114	11.7825	57.8	1	1	2	41	89.22	85	3.98	4	100	k__Bacteria;p__Planctomycetes	NOT CPR	100	Planctomycetes	HQ673366 uncultured bacterium	Bacteria/Planctomycetes/Phycisphaerae/Phycisph aerales/Phycisphaeraceae/JL-ETNP-F27	93.7313	1e-134	344	97.3837	Phycisphaera sp. TMED9	Bacteria/Planctomycetes/Phycisphaerae/Phycisph aerales/Phycisphaeraceae/JL-ETNP-F27
bin.CSSed11.315	SAMN08574772	PWVU00000000	Candidatus Kaiserbacteria bacterium	CSSed11_315	1.25841	161	9.877	34.229	16.5283	51.8	0	0	2	28	78.74	76	1.72	2	0	k__Bacteria (root)	CPR	100	Candidatus Kaiserbacteria							Parcubacteria group bacterium GW2011_GWD2_42_14	na
bin.CSSed11.318R1	SAMN08574773	PWVV00000000	Ardenticatenia bacterium	CSSed11_318R1	4.89673	741	7.875	36.448	8.80375	56.8	1	1	1	37	83.67	82	5.35	6	11.11	k__Bacteria;p__Chloroflexi	NOT CPR	100	Chloroflexi	JN178079 uncultured bacterium	Bacteria/Chloroflexi/Ardenticatenia/uncultured	97.1314	0	1499	100	Ardenticatena	na
bin.CSSed11.319	SAMN08574774	PWVW00000000	Syntrophomonadaceae bacterium	CSSed11_319	1.33194	342	3.785	11.033	10.1342	56.8	1	1	0	16	56.57	53	1.08	2	0	k__Bacteria;p__Firmicutes	NOT CPR	94	na	ND	ND	ND	ND	<90	ND	Firmicutes bacterium ML8_F2	na
bin.CSSed11.32	SAMN08574775	PWVX00000000	Coriobacteriaceae bacterium	CSSed11_32	1.15978	229	5.47	20.478	157.996	62.1	1	0	1	21	55.37	71	1.75	1	0	k__Bacteria;p__Actinobacteria	NOT CPR	94	Actinobacteria							Actinobacteria bacterium 66_15	Bacteria;Actinobacteria;Coriobacteriia;Coriobacteriales;Coriobacteriaceae;uncultured;
bin.CSSed11.322R1	SAMN08574776	PWVY00000000	Thermoplasmata archaeon	CSSed11_322R1	2.04948	350	6.535	26.961	7.67904	61.8	0	1	0	33	81.54	42	2.44	2	20	k__Archaea;p__Euryarchaeota	INCONCLUSIVE	69	Thermoplasmata	KT165081 uncultured archaeon	Archaea/Euryarchaeota_Thermoplasmata_Thermopla smatales/Marine Group II	98.9418	0	759	99.6047	Euryarchaeota archaeon RBG_19FT_COMBO_69_17	na
bin.CSSed11.332m	SAMN08574777	PWVZ00000000	Spirochaetaceae bacterium	CSSed11_332m	1.9392	435	4.524	16.594	10.6365	55.301	1	0	1	25	52.52	42	1.6	2	0	k__Bacteria;p__Spirochaetes	INCONCLUSIVE	95	na							Spirochaeta americana	na	corrected 16S
bin.CSSed11.337R1	SAMN08574778	PWWA00000000	Candidatus Woesearchaeota archaeon	CSSed11_337R1	0.655815	123	5.999	12.707	7.00673	42.9	1	0	0	30	55.77	32	0.93	3	0	k__Archaea (root)	INCONCLUSIVE	64	Candidatus Woesearchaeota							Euryarchaeota archaeon SM23-78	Archaea;Woesearchaeota (DHVEG-6);
bin.CSSed11.339R1	SAMN08574779	PWWB00000000	Candidatus Nealsonbacteria bacterium	CSSed11_339R1	0.548328	130	4.335	11.216	8.65274	37.9	0	0	0	32	50.57	53	1.88	4	50	k__Bacteria (root)	CPR	86	Candidatus Nealsonbacteria							Candidatus Nealsonbacteria bacterium RBG_13_42_11	na
bin.CSSed11.34	SAMN08574780	PWWC00000000	Desulfobacteraceae bacterium	CSSed11_34	3.70822	426	12.556	51.531	22.2936	45	1	0	0	41	92.42	94	2.8	2	0	k__Bacteria;p__Proteobacteria	NOT CPR	100	Deltaproteobacteria							Desulfobacteraceae bacterium IS3	Bacteria;Proteobacteria;Deltaproteobacteria;Desulfobacterales;Desulfobacteraceae;uncultured;
bin.CSSed11.36	SAMN08574781	PWWD00000000	Gemmatimonadetes bacterium	CSSed11_36	3.40988	415	11.904	73.933	11.1957	67.2	1	0	0	23	84.55	88	4.95	4	0	k__Bacteria	NOT CPR	100	Gemmatimonadetes							Gemmatimonas sp. SG8_23	Bacteria;Gemmatimonadetes;BD2-11 terrestrial group;
bin.CSSed11.39	SAMN08574782	PWWE00000000	Syntrophomonadaceae bacterium	CSSed11_39	2.56516	351	8.937	47.207	9.13037	45.4	0	0	0	22	88.98	96	1.69	2	40	k__Bacteria;p__Firmicutes	NOT CPR	100	Clostridia							Firmicutes bacterium ML8_F2	na
bin.CSSed11.41	SAMN08574783	PWWF00000000	Rhodobacteraceae bacterium	CSSed11_41	3.30844	440	10.292	31.544	7.73437	64.3	1	0	0	35	95.6	98	2.36	6	43.75	k__Bacteria;p__Proteobacteria	NOT CPR	100	Alphaproteobacteria							Natronohydrobacter thiooxidans	na
bin.CSSed11.44	SAMN08574784	PWWG00000000	Bacteroidales bacterium	CSSed11_44	1.77062	412	4.566	15.336	7.77237	45.6	1	1	0	26	63.7	72	0.6	3	33.33	k__Bacteria;p__Bacteroidetes	NOT CPR	95	Bacteroidetes	JQ738995 uncultured bacterium	Bacteria/Bacteroidetes/Bacteroidia_Bacteroidal es/ML635J-40 aquatic group	100	6e-58	123	92.6829	Lentimicrobium saccharophilum	Bacteria;Bacteroidetes;Bacteroidia;Bacteroidales;ML635J-40 aquatic group;
bin.CSSed11.47R1	SAMN08574785	PWWH00000000	Trueperaceae bacterium	CSSed11_47R1	2.92864	478	6.679	30.545	5.28135	70.6	1	0	0	39	71.69	71	2.4	1	14.29	k__Bacteria;p__Deinococcus-Thermus	NOT CPR	100	Deinococcus-Thermus							Truepera radiovictrix	Bacteria;Deinococcus-Thermus;Deinococci;Deinococcales;Trueperaceae;Truepera;
bin.CSSed11.48	SAMN08574786	PWWI00000000	Nitriliruptoraceae bacterium	CSSed11_48	3.50729	322	15.556	79.706	7.04505	71.2	1	1	0	36	87.83	78	2.42	1	75	k__Bacteria;p__Actinobacteria	NOT CPR	100	na	DQ432396 uncultured actinobacterium	Bacteria/Actinobacteria/Nitriliruptoria/Nitril iruptorales_Nitriliruptoraceae	97.7528	3e-86	213	83.5681	Nitriliruptor alkaliphilus	Bacteria;Actinobacteria;Nitriliruptoria;Nitriliruptorales;Nitriliruptoraceae;
bin.CSSed11.49R1	SAMN08574787	PWWJ00000000	Rhodobacteraceae bacterium	CSSed11_49R1	3.03212	372	10.78	32.474	2.12949	59.8	0	0	0	29	89.19	89	1.77	2	46.15	k__Bacteria;p__Proteobacteria	NOT CPR	97	Alphaproteobacteria							Roseinatronobacter thiooxidans	na
bin.CSSed11.5	SAMN08574788	PWWK00000000	Gammaproteobacteria bacterium	CSSed11_5	2.35693	514	4.786	27.23	20.2468	54.5	1	0	0	26	70.93	78	5.62	4	0	k__Bacteria;p__Proteobacteria	NOT CPR	97	Gammaproteobacteria							Candidatus Contendobacter odensis	na
bin.CSSed11.50	SAMN08574789	PWWL00000000	Balneolaceae bacterium	CSSed11_50	3.57183	408	13.039	66.875	11.4681	47.5	3	1	2	26	83.7	94	1.88	7	16.67	k__Bacteria;p__Bacteroidetes	NOT CPR	100	Bacteroidetes/Balneolaeota	ND	ND	ND	ND	<90	ND	Rhodohalobacter halophilus	na
bin.CSSed11.52R1	SAMN08574790	PWWM00000000	Gammaproteobacteria bacterium	CSSed11_52R1	2.54524	257	13.461	44.518	2.19602	60.2	0	0	0	28	74.97	80	0	0	0	k__Bacteria;p__Proteobacteria	NOT CPR	98	Gammaproteobacteria							Wenzhouxiangella marina	Bacteria;Proteobacteria;Gammaproteobacteria;Gammaproteobacteria Incertae Sedis;Unknown Family;Wenzhouxiangella;
bin.CSSed11.53R1	SAMN08574791	PWWN00000000	Trueperaceae bacterium	CSSed11_53R1	2.74472	518	5.766	23.901	14.7521	72.4	0	0	0	32	73.05	79	6.07	5	15	k__Bacteria;p__Deinococcus-Thermus	NOT CPR	98	na							Truepera radiovictrix	Bacteria;Deinococcus-Thermus;Deinococci;Deinococcales;Trueperaceae;Truepera;
bin.CSSed11.54R1	SAMN08574792	PWWO00000000	Balneolaceae bacterium	CSSed11_54R1	3.20417	315	15.061	58.736	16.4357	44	1	2	0	29	92.9	94	3.01	1	16.67	k__Bacteria;p__Bacteroidetes	NOT CPR	100	Bacteroidetes/Balneolaeota	ND	ND	ND	ND	<90	ND	Rhodohalobacter halophilus	na
bin.CSSed11.55	SAMN08574793	PWWP00000000	Gemmatimonadetes bacterium	CSSed11_55	3.59161	351	17.263	92.346	15.1485	64	1	1	0	44	92.31	95	5.59	3	0	k__Bacteria	NOT CPR	98	Gemmatimonadetes	KJ817584 uncultured bacterium	Bacteria/Gemmatimonadetes/BD2-11 terrestrial group	90.7652	1e-136	393	96.4377	Gemmatimonas sp. SG8_23	Bacteria;Gemmatimonadetes;BD2-11 terrestrial group;
bin.CSSed11.56	SAMN08574794	PWWQ00000000	Spirochaetaceae bacterium	CSSed11_56	4.0558	550	8.893	54.288	16.0125	58.5	2	0	0	34	91.33	88	3.2	4	0	k__Bacteria;p__Spirochaetes	NOT CPR	100	Spirochaetes							Spirochaeta americana	na
bin.CSSed11.58R1	SAMN08574795	PWWR00000000	Rhodobacteraceae bacterium	CSSed11_58R1	3.21104	311	14.376	52.77	17.4685	67.6	0	0	0	36	93.45	97	1.87	1	75	k__Bacteria;p__Proteobacteria	NOT CPR	100	Alphaproteobacteria							Rhodobaca barguzinensis	na
bin.CSSed11.60m	SAMN08574796	PWWS00000000	Desulfonatronospira sp.	CSSed11_60m	2.93028	365	12.613	64.125	10.0877	49.335	0	0	0	42	97.02	99	5.06	6	0	k__Bacteria;p__Proteobacteria	NOT CPR	100	Deltaproteobacteria							Desulfonatronospira thiodismutans	Bacteria;Proteobacteria;Deltaproteobacteria;Desulfovibrionales;Desulfohalobiaceae;Desulfonatronospira;	corrected 16S
bin.CSSed11.61	SAMN08574797	PWWT00000000	Planctomycetaceae bacterium	CSSed11_61	5.27948	1028	5.574	29.927	6.48983	62.6	0	1	0	36	83.77	73	5	4	80	k__Bacteria;p__Planctomycetes	NOT CPR	98	na	JQ738984 uncultured bacterium	Bacteria/Planctomycetes/Planctomycetacia_Planc tomycetales_Planctomycetaceae/Pirellula	93.0233	1e-63	187	91.9786	Pirellula staleyi	na
bin.CSSed11.64	SAMN08574798	PWWU00000000	Gemmatimonadetes bacterium	CSSed11_64	4.36837	524	11.705	61.902	8.63552	66.8	2	0	0	45	92.18	93	5.59	7	16.67	k__Bacteria	NOT CPR	100	Gemmatimonadetes							Gemmatimonas sp. SG8_23	Bacteria;Gemmatimonadetes;BD2-11 terrestrial group;
bin.CSSed11.66	SAMN08574799	PWWV00000000	Syntrophomonadaceae bacterium	CSSed11_66	1.35108	264	5.57	17.17	7.62134	46.1	0	0	0	19	54.44	54	2.12	2	0	k__Bacteria;p__Firmicutes	NOT CPR	97	na							Firmicutes bacterium ML8_F2	na
bin.CSSed11.69	SAMN08574800	PWWW00000000	Balneolia bacterium	CSSed11_69	2.76038	614	4.623	26.635	10.7869	53.6	0	0	0	17	73.11	72	6.01	4	41.67	k__Bacteria;p__Bacteroidetes	NOT CPR	100	na							Bacteroidetes bacterium HLUCCA01	na
bin.CSSed11.7	SAMN08574801	PWWX00000000	Nitriliruptoraceae bacterium	CSSed11_7	2.72713	391	8.516	35.193	4.6059	71.6	0	0	0	29	69.55	60	1.28	1	50	k__Bacteria;p__Actinobacteria	NOT CPR	100	na							Nitriliruptor alkaliphilus	Bacteria;Actinobacteria;Nitriliruptoria;Nitriliruptorales;Nitriliruptoraceae;
bin.CSSed11.70	SAMN08574802	PWWY00000000	Syntrophomonadaceae bacterium	CSSed11_70	1.22097	239	5.395	29.099	92.769	54.7	0	0	0	7	72.32	81	1.69	6	25	k__Bacteria;p__Firmicutes	NOT CPR	100	Clostridia							Dethiobacter alkaliphilus	na
bin.CSSed11.71	SAMN08574803	PWWZ00000000	Bacteroidales bacterium	CSSed11_71	3.25335	516	7.603	28.255	11.9035	46	0	0	0	25	88.58	86	2.44	5	20	k__Bacteria;p__Bacteroidetes	NOT CPR	97	Bacteroidetes							Lentimicrobium saccharophilum	Bacteria;Bacteroidetes;Bacteroidia;Bacteroidales;ML635J-40 aquatic group;
bin.CSSed11.73	SAMN08574804	PWXA00000000	Bacteroidetes bacterium	CSSed11_73	3.51412	759	4.805	22.144	4.64923	43.8	0	0	0	29	73.19	83	6.97	10	7.14	k__Bacteria;p__Bacteroidetes	NOT CPR	100	Bacteroidetes							Bacteroides sp. SM23_62_1	na
bin.CSSed11.75	SAMN08574805	PWXB00000000	Cyanobacteria bacterium CSSed11_75	CSSed11_75	4.20567	511	11.361	41.441	3.4027	55.5	2	0	0	30	87.19	93	2.9	8	40	k__Bacteria;p__Cyanobacteria	NOT CPR	100	Cyanobacteria							Leptolyngbya sp. KIOST-1	na
bin.CSSed11.79	SAMN08574806	PWXC00000000	Halanaerobiaceae bacterium	CSSed11_79	2.09597	239	11.413	52.502	7.88906	45.7	2	1	1	31	92.67	96	3.23	3	20	k__Bacteria;p__Firmicutes	NOT CPR	100	Firmicutes	ND	ND	ND	ND	<90	ND	Halarsenatibacter silvermanii	na
bin.CSSed11.8	SAMN08574807	PWXD00000000	Ignavibacteriales bacterium	CSSed11_8	3.62999	369	15.604	63.357	7.47339	44.1	0	0	0	39	88.6	96	1.37	0	0	k__Bacteria	NOT CPR	100	Ignavibacteriae							Candidatus Kryptonium thompsoni	Bacteria;Ignavibacteriae;Ignavibacteria;Ignavibacteriales;BSN166;
bin.CSSed11.80	SAMN08574808	PWXE00000000	Rhodobacteraceae bacterium	CSSed11_80	2.10696	515	4.201	23.848	4.79556	66.9	0	0	0	19	56.43	52	1.56	1	0	k__Bacteria;p__Proteobacteria	NOT CPR	92	na							Rhodobacteraceae bacterium HLUCCA12	na
bin.CSSed11.81R1	SAMN08574809	PWXF00000000	Balneolia bacterium	CSSed11_81R1	3.38082	678	5.389	30.028	3.57751	45.3	1	0	0	21	72.2	60	6.94	5	15	k__Bacteria;p__Bacteroidetes	NOT CPR	97	na							Rhodohalobacter halophilus	na
bin.CSSed11.83	SAMN08574810	PWXG00000000	Thermotogales bacterium	CSSed11_83	2.22339	278	9.953	73.28	11.2855	48.1	1	0	0	39	95.69	94	0	1	0	k__Bacteria;p__Thermotogae	NOT CPR	100	Thermotogae							Thermotogales bacterium 46_20	Bacteria;Thermotogae;Thermotogae;Kosmotogales;Kosmotogaceae;uncultured;
bin.CSSed11.84	SAMN08574811	PWXH00000000	Rhodobacteraceae bacterium	CSSed11_84	2.17446	535	3.916	16.025	5.53149	67.6	0	1	0	16	50.89	61	6.9	12	4.84	k__Bacteria;p__Proteobacteria	NOT CPR	83	Alphaproteobacteria	FBYC01000001 Rhodobacteraceae bacterium HL-91	Bacteria/Proteobacteria/Alphaproteobacteria/Rh odobacterales_Rhodobacteraceae_1/Roseibaca	100	2e-61	123	97.561	Rhodobacteraceae bacterium HLUCCA12	na
bin.CSSed11.88	SAMN08574812	PWXI00000000	Nitriliruptoraceae bacterium	CSSed11_88	3.42704	265	21.49	87.544	6.53143	69.7	1	1	1	44	95.54	94	1.99	0	100	k__Bacteria;p__Actinobacteria	NOT CPR	100	Actinobacteria	KF964613 uncultured bacterium	Bacteria/Actinobacteria/Nitriliruptoria/Nitril iruptorales_Nitriliruptoraceae/Egicoccus	93.617	1e-177	452	93.5841	Nitriliruptor alkaliphilus	Bacteria;Actinobacteria;Nitriliruptoria;Nitriliruptorales;Nitriliruptoraceae;
bin.CSSed11.89	SAMN08574813	PWXJ00000000	PVC group bacterium	CSSed11_89	2.3186	319	9.658	46.418	9.8733	64.2	0	0	0	35	69.03	79	2.75	5	22.22	k__Bacteria	NOT CPR	98	Planctomycetes							Methanosaeta sp. SDB	Bacteria;Chlamydiae;LD1-PA32;
bin.CSSed11.9	SAMN08574814	PWXK00000000	Syntrophomonadaceae bacterium	CSSed11_9	0.912835	213	4.453	10.506	39.2195	52.9	0	0	0	1	50.41	61	0.21	4	0	k__Bacteria;p__Firmicutes	NOT CPR	100	Clostridia							Dethiobacter alkaliphilus	na
bin.CSSed11.91	SAMN08574815	PWXL00000000	Atribacteria bacterium	CSSed11_91	1.8567	277	7.609	48.023	58.0762	49.6	1	0	0	25	88.71	77	0	0	0	k__Bacteria (root)	NOT CPR	97	Candidatus Atribacteria							Spirochaetes bacterium DG_61	Bacteria;Atribacteria;Atribacteria Incertae Sedis;Unknown Order;Unknown Family;Candidatus Caldatribacterium;
bin.CSSed11.93R1	SAMN08574816	PWXM00000000	Ignavibacteriales bacterium	CSSed11_93R1	2.95312	533	6.163	31.099	24.9611	45.8	0	1	0	26	75.61	80	2.13	1	25	k__Bacteria	NOT CPR	97	Ignavibacteriae	JQ428680 uncultured bacterium	Bacteria/Ignavibacteriae_Ignavibacteria_Ignavi bacteriales/BSN166	95.9276	1e-100	277	79.7834	Candidatus Kryptobacter tengchongensis	Bacteria;Ignavibacteriae;Ignavibacteria;Ignavibacteriales;BSN166;
bin.CSSed11.95	SAMN08574817	PWXN00000000	Syntrophobacteraceae bacterium	CSSed11_95	3.10059	429	9.427	31.051	4.39589	54.7	0	0	0	36	91.24	88	2.26	4	0	k__Bacteria;p__Proteobacteria	NOT CPR	100	Deltaproteobacteria							Syntrophobacter fumaroxidans	na
bin.CSSed11.96	SAMN08574818	PWXO00000000	Phycisphaerae bacterium	CSSed11_96	1.62597	359	4.704	16.922	7.91452	57.3	0	0	3	26	75.92	83	0.64	1	50	k__Bacteria	NOT CPR	89	Planctomycetes							Planctomycetales bacterium 4572_13	na
bin.CSSed11.97R1	SAMN08574819	PWXP00000000	Planctomycetaceae bacterium	CSSed11_97R1	4.63488	680	8.43	39.26	36.6383	65.3	1	1	2	41	91.18	91	0	5	0	k__Bacteria;p__Planctomycetes	NOT CPR	100	Planctomycetes	JN504346 uncultured organism	Bacteria/Planctomycetes/Planctomycetacia_Planc tomycetales_Planctomycetaceae/Pir4 lineage	96.53	1e-152	398	79.6482	Planctomycetes bacterium RBG_16_64_12	Bacteria;Planctomycetes;Planctomycetacia;Planctomycetales;Planctomycetaceae;Pir4 lineage;
bin.T1Sed10.1	SAMN08575051	PWIE00000000	Thioalkalivibrio sp.	T1Sed10_1	1.58406	343	4.851	18.675	77.9629	65	0	0	0	23	51.84	65	0.74	3	16.67	k__Bacteria;p__Proteobacteria	NOT CPR	91	Gammaproteobacteria							Thioalkalivibrio	Bacteria;Proteobacteria;Gammaproteobacteria;Chromatiales;Ectothiorhodospiraceae;Thioalkalivibrio;
bin.T1Sed10.100	SAMN08575052	PWID00000000	Balneolia bacterium	T1Sed10_100	3.11738	357	12.432	50.185	15.2889	47.3	3	0	0	32	90.71	95	1.84	2	50	k__Bacteria;p__Bacteroidetes	NOT CPR	100	Bacteroidetes/Balneolaeota							Bacteroidetes bacterium HLUCCA01	Bacteria;Bacteroidetes;Bacteroidetes Incertae Sedis;Order III;F1-37X2;
bin.T1Sed10.101	SAMN08575053	PWIC00000000	Natrialbaceae archaeon	T1Sed10_101	3.00401	397	9.799	31.948	32.4195	67.5	2	0	0	46	91.22	47	4.07	7	35.71	k__Archaea;p__Euryarchaeota	INCONCLUSIVE	55	Halobacteria							Natronobacterium	na
bin.T1Sed10.105	SAMN08575054	PWIB00000000	Candidatus Aenigmarchaeota archaeon	T1Sed10_105	0.631996	62	17.168	47.986	33.6784	46	1	1	0	19	79.44	43	3.27	4	75	k__Archaea (root)	INCONCLUSIVE	77	(Candidatus Nanohaloarchaeota)	AGBK01001752 hypersaline lake metagenome	Archaea/Aenigmarchaeota/Deep Sea Euryarchaeotic Group(DSEG)	92.6273	0	911	81.888	Candidatus Micrarchaeota archaeon RBG_16_36_9	na
bin.T1Sed10.106	SAMN08575055	PWIA00000000	Candidatus Zambryskibacteria bacterium	T1Sed10_106	0.959619	150	8.047	36.335	8.03199	45.8	1	1	6	31	75.84	73	3.45	2	50	k__Bacteria (root)	CPR	97	Candidatus Zambryskibacteria	KC432273 uncultured bacterium	Bacteria/Parcubacteria/Candidatus Campbellbacteria	84.8655	0	1601	55.7152	Candidatus Zambryskibacteria bacterium RIFCSPHIGHO2_01_FULL_43_25	na
bin.T1Sed10.108	SAMN08575056	PWHZ00000000	Dehalococcoidia bacterium	T1Sed10_108	0.934613	128	10.01	31.094	3.13636	47.3	1	1	1	25	73.36	58	0.99	2	0	k__Bacteria;p__Chloroflexi	NOT CPR	91	Chloroflexi	FJ517058 uncultured Chloroflexi bacterium	Bacteria/Chloroflexi/Dehalococcoidia/vadinBA26	96.5217	0	498	92.3695	Dehalococcoides mccartyi	na
bin.T1Sed10.109	SAMN08575057	PWHY00000000	Syntrophomonadaceae bacterium	T1Sed10_109	1.32657	289	4.868	13.807	3.31082	45.5	0	1	0	19	62.29	65	1.29	6	0	k__Bacteria;p__Firmicutes	NOT CPR	92	na	JX240659 uncultured Firmicutes bacterium	Bacteria/Firmicutes_Clostridia_2/Clostridiales _Syntrophomonadaceae/Dethiobacter	87	1e-104	408	98.0392	Firmicutes bacterium ML8_F2	na
bin.T1Sed10.110R1	SAMN08575058	PWHX00000000	Syntrophomonadaceae bacterium	T1Sed10_110R1	1.34063	155	11.096	83.99	32.6458	39.4	2	0	0	36	83.3	90	2.43	6	22.22	k__Bacteria;p__Firmicutes	NOT CPR	100	Clostridia							Dethiobacter alkaliphilus	na
bin.T1Sed10.111R1	SAMN08575059	PWHW00000000	Candidatus Nealsonbacteria bacterium	T1Sed10_111R1	0.609564	12	61.264	209.837	0.437962	40.3	1	1	1	41	82.89	76	3.45	1	0	k__Bacteria (root)	CPR	100	Candidatus Nealsonbacteria	FJ792449 uncultured bacterium	Bacteria/Parcubacteria/Candidatus Yanofskybacteria	90	9e-54	422	42.654	Parcubacteria bacterium DG_74_2	na
bin.T1Sed10.112	SAMN08575060	PWHV00000000	Methanomassiliicoccaceae archaeon	T1Sed10_112	1.40747	36	66.442	143.676	29.9856	62	4	0	1	44	96.8	50	0	2	0	k__Archaea;p__Euryarchaeota	INCONCLUSIVE	56	Thermoplasmata							Methanomassiliicoccus luminyensi	na
bin.T1Sed10.113R1	SAMN08575061	PWHU00000000	Thermoplasmata archaeon	T1Sed10_113R1	2.02501	193	15.856	55.183	39.5488	44.5	1	1	2	36	88.8	46	2.4	1	0	k__Archaea;p__Euryarchaeota	INCONCLUSIVE	61	Thermoplasmata	HE604515 uncultured archaeon	Archaea/Euryarchaeota_Thermoplasmata_Thermopla smatales/KTK 4A	90.4412	9e-90	275	98.9091	Euryarchaeota archaeon SG8-5	Archaea;Euryarchaeota;Thermoplasmata;Thermoplasmatales;KTK 4A;
bin.T1Sed10.114	SAMN08575062	PWHT00000000	Bacteroidales bacterium	T1Sed10_114	1.6093	226	9.12	33.969	4.20491	51.2	1	0	0	21	51.04	67	0.77	3	25	k__Bacteria;p__Bacteroidetes	INCONCLUSIVE	72	Bacteroidetes							Lentimicrobium saccharophilum	Bacteria;Bacteroidetes;Bacteroidia;Bacteroidales;ML635J-40 aquatic group;
bin.T1Sed10.117R1	SAMN08575063	PWHS00000000	Methanonatronarchaeia archaeon	T1Sed10_117R1	1.45659	136	20.117	60.668	44.3923	42.5	2	0	2	34	94.28	46	0.65	1	0	k__Archaea;p__Euryarchaeota	INCONCLUSIVE	69	Euryarchaeota							Euryarchaeota archaeon AMET1	Archaea;Euryarchaeota;Methanomicrobia;ST-12K10A;
bin.T1Sed10.119m	SAMN08575064	PWHR00000000	Thermoplasmata archaeon	T1Sed10_119m	2.33212	101	79.368	151.972	34.3776	42.733	1	2	2	46	97.6	48	1.72	4	0	k__Archaea;p__Euryarchaeota	INCONCLUSIVE	61	Thermoplasmata	DQ103683 uncultured euryarchaeote	Archaea/Euryarchaeota_Thermoplasmata_Thermoplas matales/KTK 4A	94.5493	0	529	90.1701	Euryarchaeota archaeon SG8-5	Archaea;Euryarchaeota;Thermoplasmata;Thermoplasmatales;KTK 4A;	corrected 16S
bin.T1Sed10.12	SAMN08575065	PWHQ00000000	Balneolia bacterium	T1Sed10_12	1.70776	215	10.257	50.633	76.9686	52.1	0	0	0	10	50.43	38	3.55	4	0	k__Bacteria;p__Bacteroidetes	INCONCLUSIVE	91	na							Bacteroidetes bacterium HLUCCA01	na
bin.T1Sed10.122R1	SAMN08575066	PWHP00000000	Candidatus Nealsonbacteria bacterium	T1Sed10_122R1	0.559835	125	4.351	16.873	10.461	36.6	1	2	1	20	47.26	57	13.45	10	0	k__Bacteria (root)	CPR	100	Candidatus Nealsonbacteria	AF507904 uncultured bacterium	Bacteria/Parcubacteria/Candidatus Yanofskybacteria	90.2439	8e-64	479	42.7975	Parcubacteria bacterium DG_74_2	na
bin.T1Sed10.123	SAMN08575067	PWHO00000000	Bacteroidales bacterium	T1Sed10_123	2.11433	342	7.261	45.823	28.9462	48.8	0	0	0	25	76.33	58	1.08	3	33.33	k__Bacteria;p__Bacteroidetes	NOT CPR	100	na							Lentimicrobium saccharophilum	na
bin.T1Sed10.126	SAMN08575068	PWHN00000000	bacterium	T1Sed10_126	2.20319	121	40.197	102.285	25.817	48.1	1	0	1	41	96.55	96	0	1	0	k__Bacteria (root)	NOT CPR	100	(Candidatus Acetothermia)							Candidatus Lindowbacteria bacterium RIFCSPLOWO2_12_FULL_62_27	na
bin.T1Sed10.127	SAMN08575069	PWHM00000000	Candidatus Nealsonbacteria bacterium	T1Sed10_127	0.908209	139	9.406	32.335	29.653	42.4	1	0	1	38	76.54	73	1.88	5	0	k__Bacteria (root)	CPR	94	Candidatus Nealsonbacteria							Parcubacteria group bacterium CG1_02_39_15	na
bin.T1Sed10.128	SAMN08575070	PWHL00000000	Natrialbaceae archaeon	T1Sed10_128	3.24107	138	34.797	103.378	27.3867	63.6	3	0	1	53	98.13	50	1.2	5	0	k__Archaea;p__Euryarchaeota	INCONCLUSIVE	52	Halobacteria							Natronococcus	na
bin.T1Sed10.130	SAMN08575071	PWHK00000000	Candidatus Aenigmarchaeota archaeon	T1Sed10_130	0.633124	20	56.657	134.519	31.9556	43.4	1	1	1	29	87.85	42	0	2	0	k__Archaea (root)	INCONCLUSIVE	77	(Candidatus Nanohaloarchaeota)	ND	ND	ND	ND	<90	ND	candidate divison MSBL1 archaeon SCGC-AAA382A20	na
bin.T1Sed10.131	SAMN08575072	PWHJ00000000	Bacteroidetes bacterium	T1Sed10_131	3.21487	243	31.403	186.397	35.4791	42.5	2	0	0	44	90.48	92	5.82	4	0	k__Bacteria;p__Bacteroidetes	NOT CPR	100	Bacteroidetes							Bacteroidetes bacterium GWE2_32_14	na
bin.T1Sed10.132	SAMN08575073	PWHI00000000	Clostridiales bacterium	T1Sed10_132	3.41097	528	7.612	31.231	3.53478	55.5	0	0	0	34	88.21	81	2.4	1	0	k__Bacteria;p__Firmicutes	NOT CPR	97	Firmicutes							Peptococcaceae bacterium 1109	na
bin.T1Sed10.133	SAMN08575074	PWHH00000000	Candidatus Nealsonbacteria bacterium	T1Sed10_133	0.732122	102	9.673	24.207	3.88725	40.2	0	0	1	35	75.29	76	1.72	3	0	k__Bacteria (root)	CPR	100	Candidatus Nealsonbacteria							Parcubacteria bacterium DG_74_2	na
bin.T1Sed10.134	SAMN08575075	PWHG00000000	Candidatus Falkowbacteria bacterium	T1Sed10_134	0.911345	86	30.069	62.297	25.7932	35.1	1	3	4	37	73.45	61	0	2	0	k__Bacteria (root)	INCONCLUSIVE	59	na	HM481382 uncultured bacterium	Bacteria/Parcubacteria/Candidatus Falkowbacteria	91.7921	0	803	91.0336	Candidatus Falkowbacteria bacterium GW2011_GWF2_43_32	na
bin.T1Sed10.135	SAMN08575076	PWHF00000000	Balneolia bacterium	T1Sed10_135	3.4512	509	8.279	41.948	10.0376	49.2	1	0	0	23	89.69	95	7.01	4	21.43	k__Bacteria;p__Bacteroidetes	NOT CPR	98	Bacteroidetes/Balneolaeota							Bacteroidetes bacterium HLUCCA01	Bacteria;Bacteroidetes;Bacteroidetes Incertae Sedis;Order III;F1-37X2;
bin.T1Sed10.136R1	SAMN08575077	PWHE00000000	Mollicutes bacterium	T1Sed10_136R1	1.29304	122	20.519	84.568	24.1161	49	0	0	0	17	75.51	79	0	1	0	k__Bacteria;p__Tenericutes	NOT CPR	100	Tenericutes							Candidatus Izimaplasma sp. HR2	Bacteria;Tenericutes;Mollicutes;NB1-n;
bin.T1Sed10.136R2	SAMN08575078	PWHD00000000	Mollicutes bacterium	T1Sed10_136R2	1.00985	72	101.266	216.675	15.9932	49.6	0	0	0	7	69.21	76	1.33	2	100	k__Bacteria;p__Tenericutes	NOT CPR	100	Tenericutes							Candidatus Izimaplasma sp. HR2	Bacteria;Tenericutes;Mollicutes;NB1-n;
bin.T1Sed10.137m	SAMN08575079	PWHC00000000	Syntrophomonadaceae bacterium	T1Sed10_137m	3.59642	726	5.113	43.485	19.3931	42.94	0	0	0	20	53.93	59	9.21	7	12.5	k__Bacteria;p__Firmicutes	NOT CPR	100	Clostridia							Firmicutes bacterium ML8_F2	na	corrected 16S
bin.T1Sed10.138	SAMN08575080	PWHB00000000	Syntrophobacteraceae bacterium	T1Sed10_138	2.66139	277	13.254	36.816	8.68959	55.1	0	0	0	42	88.23	93	2.19	4	0	k__Bacteria;p__Proteobacteria	NOT CPR	100	Deltaproteobacteria							Syntrophobacter fumaroxidans	na
bin.T1Sed10.139	SAMN08575081	PWHA00000000	Halanaerobiaceae bacterium	T1Sed10_139	2.54611	357	9.128	35.882	20.8939	44.6	1	1	2	26	85.16	80	3.23	3	83.33	k__Bacteria;p__Firmicutes	NOT CPR	100	na	JX240662 uncultured Firmicutes bacterium	Bacteria/Firmicutes_Clostridia_Halanaerobiales /Halanaerobiaceae/Halanaerobium	91.453	5e-31	126	92.8571	Halarsenatibacter silvermanii	na
bin.T1Sed10.143	SAMN08575082	PWGZ00000000	Loktanella sp.	T1Sed10_143	2.8345	519	5.92	24.272	6.67962	58.7	0	0	0	29	81.81	86	2.6	2	23.08	k__Bacteria;p__Proteobacteria	NOT CPR	98	Alphaproteobacteria							Loktanella vestfoldensis	Bacteria;Proteobacteria;Alphaproteobacteria;Rhodobacterales;Rhodobacteraceae;Loktanella;
bin.T1Sed10.144	SAMN08575083	PWGY00000000	Bacteroidales bacterium	T1Sed10_144	2.44986	301	10.461	47.863	9.5514	48.5	1	0	0	31	83.84	72	3.49	1	37.5	k__Bacteria;p__Bacteroidetes	NOT CPR	100	na							Lentimicrobium saccharophilum	na
bin.T1Sed10.145	SAMN08575084	PWGX00000000	Syntrophomonadaceae bacterium	T1Sed10_145	0.982902	56	47.648	103.629	21.9334	49	0	0	0	21	60.59	84	0	0	0	k__Bacteria;p__Firmicutes	NOT CPR	100	Clostridia							Firmicutes bacterium ML8_F2	na
bin.T1Sed10.147	SAMN08575085	PWGW00000000	Spirochaetaceae bacterium	T1Sed10_147	3.24242	415	9.795	43.158	11.7695	60.9	0	0	0	42	90.51	92	4.12	6	36.36	k__Bacteria;p__Spirochaetes	NOT CPR	100	Spirochaetes							Spirochaeta americana	na
bin.T1Sed10.148	SAMN08575086	PWGV00000000	Halobacteroidaceae bacterium	T1Sed10_148	2.88656	215	23.722	110.135	16.656	44.9	3	1	0	33	90.12	93	3.83	3	41.67	k__Bacteria;p__Firmicutes	NOT CPR	100	Firmicutes	ND	ND	ND	ND	<90	ND	Halothermothrix orenii	Bacteria;Firmicutes;Clostridia;Halanaerobiales;Halobacteroidaceae;uncultured;
bin.T1Sed10.15	SAMN08575087	PWGU00000000	Halorubrum sp.	T1Sed10_15	2.50274	246	14.097	72.099	54.0114	65.7	0	0	0	38	92.94	45	0.86	4	50	k__Archaea;p__Euryarchaeota	INCONCLUSIVE	55	Halobacteria							Halorubrum	Archaea;Euryarchaeota;Halobacteria;Halobacteriales;Halobacteriaceae;Halorubrum;
bin.T1Sed10.157	SAMN08575088	PWGT00000000	Syntrophomonadaceae bacterium	T1Sed10_157	2.05391	233	12.37	87.491	21.3881	41.2	1	4	0	26	56.9	40	0	2	0	k__Bacteria (root)	INCONCLUSIVE	95	na	ND	ND	ND	ND	<90	ND	Firmicutes bacterium ML8_F2	na
bin.T1Sed10.16	SAMN08575089	PWGS00000000	Desulfonatronospira sp.	T1Sed10_16	1.63923	306	6	28.46	68.2079	52.9	0	0	0	36	78.54	91	0.6	2	100	k__Bacteria;p__Proteobacteria	NOT CPR	100	Deltaproteobacteria							Desulfonatronospira thiodismutans	Bacteria;Proteobacteria;Deltaproteobacteria;Desulfovibrionales;Desulfohalobiaceae;Desulfonatronospira;
bin.T1Sed10.160	SAMN08575090	PWGR00000000	Clostridia bacterium	T1Sed10_160	2.44666	325	9.63	40.914	12.6739	58.4	2	0	0	37	81.19	93	0.99	2	0	k__Bacteria;p__Firmicutes	NOT CPR	100	Firmicutes							Natranaerobius thermophilus	na
bin.T1Sed10.164	SAMN08575091	PWGQ00000000	Methanosarcinaceae archaeon	T1Sed10_164	1.95472	183	18.358	98.071	12.3336	35	3	0	0	34	93.14	48	2.75	6	0	k__Archaea;p__Euryarchaeota	INCONCLUSIVE	50	Methanomicrobia							Methanosalsum zhilinae	Archaea;Euryarchaeota;Methanomicrobia;Methanosarcinales;Methanosarcinaceae;Methanosalsum;
bin.T1Sed10.166	SAMN08575092	PWGP00000000	Syntrophomonadaceae bacterium	T1Sed10_166	3.34722	456	9.342	50.189	18.0282	49	0	0	0	35	83.84	86	9.05	9	47.62	k__Bacteria;p__Firmicutes	NOT CPR	100	Clostridia							Dethiobacter alkaliphilus	na
bin.T1Sed10.174R1	SAMN08575093	PWGO00000000	Syntrophomonadaceae bacterium	T1Sed10_174R1	2.30557	190	17.372	55.336	17.3368	46.2	1	0	0	43	95.19	99	6.25	4	28.57	k__Bacteria;p__Firmicutes	NOT CPR	100	Clostridia							Firmicutes bacterium ML8_F2	na
bin.T1Sed10.175	SAMN08575094	PWGN00000000	Halanaerobiaceae bacterium	T1Sed10_175	1.68187	435	3.787	17.543	8.87983	35.5	0	0	0	10	53.26	45	2.8	1	0	k__Bacteria;p__Firmicutes	INCONCLUSIVE	98	na							Halothermothrix orenii	na
bin.T1Sed10.176m	SAMN08575095	PWGM00000000	Mollicutes bacterium	T1Sed10_176m	1.40325	182	9.025	52.69	14.9502	42.374	0	0	0	21	90.67	88	6	2	100	k__Bacteria;p__Tenericutes	NOT CPR	97	Tenericutes							Candidatus Izimaplasma sp. HR2	Bacteria;Tenericutes;Mollicutes;NB1-n;	corrected 16S
bin.T1Sed10.179m	SAMN08575096	PWGL00000000	Candidatus Pacearchaeota	T1Sed10_179m	0.860798	152	6.324	33.82	17.0073	38.02	0	1	2	28	53.43	38	0.54	3	0	k__Archaea (root)	INCONCLUSIVE	70	Candidatus Pacearchaeota	AB243808 uncultured euryarchaeote	Archaea/Woesearchaeota (DHVEG-6)	85.9307	1e-105	565	81.7699	Candidatus Pacearchaeota archaeon RBG_13_36_9	na	corrected 16S
bin.T1Sed10.184R1	SAMN08575097	PWGK00000000	candidate division MSBL1 archaeon	T1Sed10_184R1	1.12328	54	27.776	87.267	13.2376	44.1	0	1	1	23	68.36	33	4.8	2	0	k__Archaea;p__Euryarchaeota	INCONCLUSIVE	72	Euryarchaeota	LHXL01000004 candidate divison MSBL1 archaeon SCGC-AAA259D14	Archaea/MSBL1	94.2529	0	1480	99.9324	candidate divison MSBL1	na
bin.T1Sed10.186	SAMN08575098	PWGJ00000000	Candidatus Nealsonbacteria bacterium	T1Sed10_186	0.955265	121	12.894	60.933	22.223	39.9	1	2	1	44	78.74	79	3.45	4	0	k__Bacteria (root)	CPR	100	Candidatus Nealsonbacteria	ND	ND	ND	ND	<90	ND	Parcubacteria bacterium DG_74_2	na
bin.T1Sed10.187	SAMN08575099	PWGI00000000	Rhodothermaceae bacterium	T1Sed10_187	3.51759	374	13.564	53.487	13.4368	62	1	0	1	42	95.2	96	1.15	5	12.5	k__Bacteria;p__Bacteroidetes	NOT CPR	100	Rhodothermaeota							Rhodothermaceae bacterium RA	na
bin.T1Sed10.188	SAMN08575100	PWGH00000000	Thioalkalivibrio sp.	T1Sed10_188	3.18753	328	14.317	51.888	15.7278	66	1	0	1	36	91.8	91	5.61	7	18.18	k__Bacteria;p__Proteobacteria	NOT CPR	100	Gammaproteobacteria							Thioalkalivibrio	Bacteria;Proteobacteria;Gammaproteobacteria;Chromatiales;Ectothiorhodospiraceae;Thioalkalivibrio;
bin.T1Sed10.190R1	SAMN08575101	PWGG00000000	Nitriliruptoraceae bacterium	T1Sed10_190R1	2.99575	594	5.405	26.439	13.0843	67.7	0	0	0	29	51.37	60	0.47	4	0	k__Bacteria;p__Actinobacteria	NOT CPR	95	Actinobacteria							Nitriliruptor alkaliphilus	Bacteria;Actinobacteria;Nitriliruptoria;Nitriliruptorales;Nitriliruptoraceae;
bin.T1Sed10.196	SAMN08575102	PWGF00000000	Spirochaetaceae bacterium	T1Sed10_196	4.25297	559	9.32	49.421	12.0524	61	2	0	1	39	75.28	62	4.83	5	0	k__Bacteria;p__Spirochaetes	NOT CPR	97	(Bacteroidetes-not correctly placed)							Spirochaeta africana	na
bin.T1Sed10.198m	SAMN08575103	PWGE00000000	candidate division BRC1	T1Sed10_198m	2.55513	454	6.374	25.715	9.86582	42.372	1	0	0	44	82.45	86	2.59	6	50	k__Bacteria (root)	NOT CPR	100	candidate division BRC1							candidate division BRC1 bacterium SM23_51	na	corrected 16S
bin.T1Sed10.2	SAMN08575104	PWGD00000000	Syntrophomonadaceae bacterium	T1Sed10_2	1.8877	201	13.663	137.587	62.57	50.8	0	0	0	29	84.53	94	2.05	1	16.67	k__Bacteria;p__Firmicutes	NOT CPR	100	Clostridia							Firmicutes bacterium ML8_F2	na
bin.T1Sed10.200	SAMN08575105	PWGC00000000	Candidatus Nealsonbacteria bacterium	T1Sed10_200	0.780797	103	11.609	68.359	24.7689	40.8	2	2	1	38	82.89	76	4.31	8	0	k__Bacteria (root)	CPR	100	Candidatus Nealsonbacteria	FJ792449 uncultured bacterium	Bacteria/Parcubacteria/Candidatus Yanofskybacteria	90.5063	8e-48	410	38.5366	Parcubacteria bacterium DG_74_2	na
bin.T1Sed10.208R1	SAMN08575106	PWGB00000000	Candidatus Woesearchaeota archaeon	T1Sed10_208R1	1.37277	261	5.717	20.733	9.71085	35.9	1	0	1	21	56.45	41	3.74	7	0	k__Archaea (root)	INCONCLUSIVE	64	Candidatus Woesearchaeota							Candidatus Woesearchaeota archaeon CG1_02_33_12	Archaea;Woesearchaeota (DHVEG-6);
bin.T1Sed10.210R1	SAMN08575107	PWGA00000000	Halovenus sp.	T1Sed10_210R1	1.99088	393	5.635	19.689	9.69987	54.7	0	0	0	25	66.42	35	2.11	9	6.67	k__Archaea;p__Euryarchaeota	INCONCLUSIVE	86	Halobacteria							Halovenus	Archaea;Euryarchaeota;Halobacteria;Halobacteriales;Halobacteriaceae;Halovenus;
bin.T1Sed10.211R1	SAMN08575108	PWFZ00000000	Balneolaceae bacterium	T1Sed10_211R1	2.66227	474	6.246	22.281	8.22897	41.7	0	0	0	18	77.37	73	5.46	4	20	k__Bacteria;p__Bacteroidetes	NOT CPR	100	Bacteroidetes/Balneolaeota							Rhodohalobacter halophilus	na
bin.T1Sed10.213	SAMN08575109	PWFY00000000	Candidatus Aenigmarchaeota archaeon	T1Sed10_213	0.560648	91	7.947	16.575	9.84513	43.8	1	1	0	18	76.25	38	1.87	3	0	k__Archaea (root)	INCONCLUSIVE	69	(Candidatus Nanohaloarchaeota)	JN798473 uncultured euryarchaeote	Archaea/Aenigmarchaeota/Deep Sea Euryarchaeotic Group(DSEG)	88.0795	6e-32	236	63.9831	candidate divison MSBL1 archaeon SCGC-AAA382A20	na
bin.T1Sed10.22	SAMN08575110	PWFX00000000	Firmicutes bacterium	T1Sed10_22	2.11673	204	15.14	104.874	7.03222	43.9	3	1	0	27	80.1	73	1.15	0	0	k__Bacteria;p__Firmicutes	NOT CPR	100	na	ND	ND	ND	ND	<90	ND	Halothermothrix orenii	na
bin.T1Sed10.23	SAMN08575111	PWFW00000000	Halanaerobiaceae bacterium	T1Sed10_23	1.93412	304	7.215	45.753	33.1525	46.3	0	0	0	22	74.48	88	1.08	1	0	k__Bacteria;p__Firmicutes	NOT CPR	98	Firmicutes							Halarsenatibacter silvermanii	na
bin.T1Sed10.231	SAMN08575112	PWFV00000000	Candidatus Nanohaloarchaeota archaeon	T1Sed10_231	0.92723	225	4.084	13.794	27.4085	39.1	0	1	1	23	50.93	16	5.61	1	0	k__Archaea (root)	INCONCLUSIVE	53	na	KJ882185 uncultured archaeon	Archaea/Nanohaloarchaeota	86.854	0	1480	74.527	Nanohaloarchaea archaeon SG9	na
bin.T1Sed10.24	SAMN08575113	PWFU00000000	Candidatus Dojkabacteria bacterium	T1Sed10_24	1.14521	119	19.705	67.796	83.2774	36.2	1	1	1	44	67.95	78	3.45	4	0	k__Bacteria (root)	CPR	86	Candidatus Dojkabacteria	JX240618 uncultured bacterium	Bacteria/WS6	97.5415	0	1554	96.8468	candidate division WS6 bacterium GW2011_GWF2_39_15	na
bin.T1Sed10.25	SAMN08575114	PWFT00000000	Mollicutes bacterium	T1Sed10_25	1.46002	84	49.904	128.947	19.188	55.7	1	1	2	43	98.67	98	2.91	3	0	k__Bacteria;p__Tenericutes	NOT CPR	100	Tenericutes	KP174585 bacterium YC-ZSS-LKJ80	Bacteria/Tenericutes_Mollicutes/NB1-n	89.759	0	1554	96.139	Candidatus Izimaplasma sp. HR1	Bacteria;Tenericutes;Mollicutes;NB1-n;
bin.T1Sed10.26	SAMN08575115	PWFS00000000	Halobacteroidaceae bacterium	T1Sed10_26	2.1035	259	11.229	71.35	23.5315	48.3	2	2	1	43	91.16	94	0.89	2	0	k__Bacteria;p__Firmicutes	NOT CPR	100	Firmicutes	JX240605 uncultured Firmicutes bacterium	Bacteria/Firmicutes_Clostridia_Halanaerobiales /Halobacteroidaceae/uncultured	98.9305	2e-96	202	92.5743	Halothermothrix orenii	Bacteria;Firmicutes;Clostridia;Halanaerobiales;Halobacteroidaceae;uncultured;
bin.T1Sed10.27	SAMN08575116	PWFR00000000	Bacteroidales bacterium	T1Sed10_27	1.9267	342	6.406	36.057	33.1869	48.7	0	0	0	19	66.51	63	1.46	4	62.5	k__Bacteria;p__Bacteroidetes	NOT CPR	98	Bacteroidetes							Lentimicrobium saccharophilum	Bacteria;Bacteroidetes;Bacteroidia;Bacteroidales;ML635J-40 aquatic group;
bin.T1Sed10.28	SAMN08575117	PWFQ00000000	Clostridiaceae bacterium	T1Sed10_28	1.73059	81	66.214	190.372	12.9121	41.9	1	0	0	18	73.43	86	1.4	0	0	k__Bacteria;p__Firmicutes	NOT CPR	100	Firmicutes							Alkaliphilus metalliredigens	na
bin.T1Sed10.3	SAMN08575118	PWFP00000000	Thioalkalivibrio sp.	T1Sed10_3	3.52362	500	8.795	69.513	15.7132	64.7	1	0	1	27	89.49	92	2.95	8	10	k__Bacteria;p__Proteobacteria	NOT CPR	100	Gammaproteobacteria							Thioalkalivibrio	Bacteria;Proteobacteria;Gammaproteobacteria;Chromatiales;Ectothiorhodospiraceae;Thioalkalivibrio;
bin.T1Sed10.33	SAMN08575119	PWFO00000000	Rhodobacteraceae bacterium	T1Sed10_33	4.31145	429	14.723	62.43	13.8796	59.4	0	0	0	35	96.72	94	1.53	2	45.45	k__Bacteria;p__Proteobacteria	NOT CPR	100	Alphaproteobacteria							Roseinatronobacter thiooxidans	na
bin.T1Sed10.34R1	SAMN08575120	PWFN00000000	Halorhodospira sp.	T1Sed10_34R1	1.41729	300	5.062	18.473	5.5306	68.8	2	0	0	23	52.29	42	9.27	9	69.77	k__Bacteria;p__Proteobacteria	INCONCLUSIVE	97	na							Halorhodospira halophila	Bacteria;Proteobacteria;Gammaproteobacteria;Chromatiales;Ectothiorhodospiraceae;Halorhodospira;
bin.T1Sed10.36	SAMN08575121	PWFM00000000	Syntrophomonadaceae bacterium	T1Sed10_36	1.76789	216	11.711	47.166	24.7592	50.5	1	0	0	24	74.76	84	1.23	1	16.67	k__Bacteria;p__Firmicutes	NOT CPR	98	Clostridia							Firmicutes bacterium ML8_F2	na
bin.T1Sed10.39R1	SAMN08575122	PWFL00000000	Candidatus Diapherotrites archaeon	T1Sed10_39R1	0.473849	59	10.828	25.198	133.33	38.4	1	1	1	29	78.04	40	0	2	0	k__Archaea (root)	INCONCLUSIVE	75	Candidatus Diapherotrites	AB019748 unidentified archaeon	Archaea/Diapherotrites	89.6175	3e-53	388	47.1649	archaeon GW2011_AR10	na
bin.T1Sed10.40	SAMN08575124	PWFJ00000000	Bacteroidales bacterium	T1Sed10_40	1.578	304	5.559	21.388	101.695	35	2	0	0	10	51.72	48	1.72	3	0	k__Bacteria;p__Bacteroidetes	INCONCLUSIVE	98	na							Bacteroidetes bacterium CG2_30_32_10	Bacteria;Bacteroidetes;Bacteroidia;Bacteroidales;ML635J-40 aquatic group;
bin.T1Sed10.48R1	SAMN08575125	PWFI00000000	Halanaerobiaceae bacterium	T1Sed10_48R1	1.76698	258	8.826	43.627	95.7976	47.5	2	0	0	35	62.93	72	3.88	3	80	k__Bacteria;p__Firmicutes	NOT CPR	92	Firmicutes							Halarsenatibacter silvermanii	na
bin.T1Sed10.49	SAMN08575126	PWFH00000000	Egibacter sp.	T1Sed10_49	3.12851	231	21.761	109.457	11.0538	74.2	0	1	1	45	98.29	98	0.85	1	0	k__Bacteria;p__Actinobacteria	NOT CPR	100	Actinobacteria	KR605111 Egibacter rhizosphaerae	Bacteria/Actinobacteria/Nitriliruptoria/Euzebya les_Euzebyaceae/Egibacter	94.6647	0	1401	99.0007	Nitriliruptor alkaliphilus	Bacteria;Actinobacteria;Nitriliruptoria;Euzebyales;Euzebyaceae;Egibacter;
bin.T1Sed10.4m	SAMN08575123	PWFK00000000	Balneolaceae bacterium	T1Sed10_4m	1.97851	424	4.838	18.966	190.455	45.089	0	1	0	12	71.49	83	0.6	1	0	k__Bacteria;p__Bacteroidetes	NOT CPR	100	Bacteroidetes/Balneolaeota	ND	ND	ND	ND	<90	ND	Rhodohalobacter halophilus	na	corrected 16S
bin.T1Sed10.50	SAMN08575127	PWFG00000000	Syntrophomonadaceae bacterium	T1Sed10_50	1.55203	256	6.924	30.565	17.787	44.5	0	0	0	13	52.87	49	3.39	4	25	k__Bacteria;p__Firmicutes	INCONCLUSIVE	94	na							Firmicutes bacterium ML8_F2	na
bin.T1Sed10.53	SAMN08575128	PWFF00000000	Bacteroidales bacterium	T1Sed10_53	3.30377	216	34.486	134.481	8.77008	35.8	0	0	0	39	97.58	97	2.15	5	14.29	k__Bacteria;p__Bacteroidetes	NOT CPR	100	Bacteroidetes							Bacteroidetes bacterium CG2_30_32_10	Bacteria;Bacteroidetes;Bacteroidia;Bacteroidales;ML635J-40 aquatic group;
bin.T1Sed10.55R1	SAMN08575129	PWFE00000000	Halorubraceae archaeon	T1Sed10_55R1	1.50625	166	11.187	38.219	29.9914	58.8	0	0	0	37	61.81	37	0.65	1	66.67	k__Archaea;p__Euryarchaeota	INCONCLUSIVE	52	Halobacteria							Halohasta	na
bin.T1Sed10.56	SAMN08575130	PWFD00000000	Syntrophomonadaceae bacterium	T1Sed10_56	2.19904	118	48.076	128.177	29.2778	46.6	1	0	0	34	77.47	88	3.39	2	0	k__Bacteria;p__Firmicutes	NOT CPR	100	Clostridia							Firmicutes bacterium ML8_F2	na
bin.T1Sed10.57	SAMN08575131	PWFC00000000	Mollicutes bacterium	T1Sed10_57	1.507	85	48.371	155.871	65.1054	48.6	1	1	1	25	96.36	90	0.67	1	100	k__Bacteria;p__Tenericutes	NOT CPR	100	Tenericutes	JF514272 uncultured bacterium	Bacteria/Tenericutes_Mollicutes/NB1-n	88.2199	0	778	98.2005	Candidatus Izimaplasma sp. HR2	Bacteria;Tenericutes;Mollicutes;NB1-n;
bin.T1Sed10.59	SAMN08575132	PWFB00000000	Desulfonatronospira sp.	T1Sed10_59	2.03511	209	12.305	84.775	7.56139	52.7	1	0	0	41	94.05	96	0	0	0	k__Bacteria;p__Proteobacteria	NOT CPR	100	Deltaproteobacteria							Desulfonatronospira thiodismutans	Bacteria;Proteobacteria;Deltaproteobacteria;Desulfovibrionales;Desulfohalobiaceae;Desulfonatronospira;
bin.T1Sed10.60	SAMN08575133	PWFA00000000	Halanaerobiaceae bacterium	T1Sed10_60	1.69096	224	9.93	60.988	12.1288	45.5	2	2	0	17	80.97	86	0.71	1	100	k__Bacteria;p__Firmicutes	NOT CPR	100	Firmicutes	KP174496 bacterium YC-ZSS-LKJ81	Bacteria/Firmicutes_Clostridia_Halanaerobiales /Halanaerobiaceae/Halanaerobium	97.1698	2e-45	368	28.8043	Halarsenatibacter silvermanii	na
bin.T1Sed10.61	SAMN08575134	PWEZ00000000	Nitriliruptoraceae bacterium	T1Sed10_61	2.85098	573	5.226	18.911	4.96594	69.5	0	0	0	31	72.36	74	5.13	4	28.57	k__Bacteria;p__Actinobacteria	NOT CPR	97	Actinobacteria							Nitriliruptor alkaliphilus	Bacteria;Actinobacteria;Nitriliruptoria;Nitriliruptorales;Nitriliruptoraceae;
bin.T1Sed10.66	SAMN08575135	PWEY00000000	Candidatus Aenigmarchaeota archaeon	T1Sed10_66	0.995233	89	27.001	94.034	29.7139	44.5	1	0	0	33	81.93	45	6.54	4	0	k__Archaea (root)	INCONCLUSIVE	95	(Candidatus Nanohaloarchaeota)							Candidatus Micrarchaeota archaeon RBG_16_36_9	na
bin.T1Sed10.67	SAMN08575136	PWEX00000000	Syntrophomonadaceae bacterium	T1Sed10_67	1.27215	182	9.217	51.879	36.0829	44.5	1	0	0	25	67.34	77	1.91	3	0	k__Bacteria;p__Firmicutes	NOT CPR	97	Clostridia							Dethiobacter alkaliphilus	na
bin.T1Sed10.68	SAMN08575137	PWEW00000000	Syntrophomonadaceae bacterium	T1Sed10_68	2.26371	215	17.518	118.832	15.3525	42.6	2	0	0	35	91.71	99	4.38	4	0	k__Bacteria;p__Firmicutes	NOT CPR	100	Clostridia							Firmicutes bacterium ML8_F2	nd
bin.T1Sed10.69	SAMN08575138	PWEV00000000	Halomonas sp.	T1Sed10_69	3.10922	335	12.821	68.854	11.087	65.8	1	0	0	57	92.69	98	2.01	0	16.67	k__Bacteria;p__Proteobacteria	NOT CPR	100	Gammaproteobacteria							Halomonas shengliensis	Bacteria;Proteobacteria;Gammaproteobacteria;Oceanospirillales;Halomonadaceae;Halomonas;
bin.T1Sed10.7	SAMN08575139	PWEU00000000	Nitriliruptoraceae bacterium	T1Sed10_7	3.03829	421	9.333	43.605	31.6419	71.3	0	1	0	38	85.8	92	0.88	1	66.67	k__Bacteria;p__Actinobacteria	NOT CPR	100	Actinobacteria	DQ432396 uncultured actinobacterium	Bacteria/Actinobacteria/Nitriliruptoria/Nitril iruptorales_Nitriliruptoraceae	98.1107	0	750	98.8	Nitriliruptor alkaliphilus	Bacteria;Actinobacteria;Nitriliruptoria;Nitriliruptorales;Nitriliruptoraceae;
bin.T1Sed10.71R1	SAMN08575140	PWET00000000	Syntrophomonadaceae bacterium	T1Sed10_71R1	2.2134	284	10.885	51.335	18.0648	47.5	0	1	0	26	72.43	83	4.45	4	20	k__Bacteria;p__Firmicutes	NOT CPR	98	Clostridia	KP174494 bacterium YC-ZSS-LKJ141	Bacteria/Firmicutes_Clostridia_2/Clostridiales _Syntrophomonadaceae/uncultured	95.6268	1e-158	356	96.3483	Firmicutes bacterium ML8_F2	na
bin.T1Sed10.71R2	SAMN08575141	PWES00000000	Syntrophomonadaceae bacterium	T1Sed10_71R2	2.53172	285	12.476	115.051	20.6824	48.4	1	0	0	35	76.21	83	8.26	5	33.33	k__Bacteria;p__Firmicutes	NOT CPR	100	Clostridia							Firmicutes bacterium ML8_F2	na
bin.T1Sed10.73	SAMN08575142	PWER00000000	Nitriliruptoria bacterium	T1Sed10_73	2.83749	207	32.077	113.558	51.9171	72.7	1	0	0	37	98.2	98	2.14	1	0	k__Bacteria;p__Actinobacteria	NOT CPR	100	Actinobacteria							Nitriliruptor alkaliphilus	na
bin.T1Sed10.75	SAMN08575143	PWEQ00000000	Candidatus Aenigmarchaeota archaeon	T1Sed10_75	0.659201	34	47.269	76.21	62.7709	46.1	1	3	0	26	82.71	42	7.48	4	0	k__Archaea (root)	INCONCLUSIVE	77	(Candidatus Nanohaloarchaeota)	AGBK01001752 hypersaline lake metagenome	Archaea/Aenigmarchaeota/Deep Sea Euryarchaeotic Group(DSEG)	93.5875	0	766	75.3264	candidate divison MSBL1 archaeon SCGC-AAA382A20	na
bin.T1Sed10.76	SAMN08575144	PWEP00000000	Spiribacter sp.	T1Sed10_76	1.3668	252	6.45	33.73	27.5425	63.8	0	0	0	26	67.48	53	4.28	1	59.09	k__Bacteria;p__Proteobacteria	NOT CPR	100	na							Spiribacter salinus	Bacteria;Proteobacteria;Gammaproteobacteria;Chromatiales;Ectothiorhodospiraceae;Spiribacter;
bin.T1Sed10.77m	SAMN08575145	PWEO00000000	Clostridiaceae bacterium	T1Sed10_77m	2.68702	225	18.484	77.755	50.7823	42.019	1	0	0	31	97.2	99	3.85	2	0	k__Bacteria;p__Firmicutes	NOT CPR	100	Firmicutes							Alkaliphilus metalliredigens	na	corrected 16S
bin.T1Sed10.78	SAMN08575146	PWEN00000000	Candidatus Nealsonbacteria bacterium	T1Sed10_78	0.810365	70	27.781	93.742	105.194	41.9	1	1	1	42	21.37	56	0	1	0	k__Archaea (root)	CPR	88	na	FJ792449 uncultured bacterium	Bacteria/Parcubacteria/Candidatus Yanofskybacteria	92.7711	1e-59	412	40.2913	Parcubacteria bacterium DG_74_1	na
bin.T1Sed10.80R1	SAMN08575147	PWEM00000000	Syntrophomonadaceae bacterium	T1Sed10_80R1	1.72635	381	4.589	22.219	8.84164	45.7	1	0	1	17	61.52	79	3.88	2	25	k__Bacteria;p__Firmicutes	NOT CPR	100	Clostridia							Firmicutes bacterium ML8_F2	na
bin.T1Sed10.81	SAMN08575148	PWEL00000000	Mollicutes bacterium	T1Sed10_81	1.17057	48	49.831	107.525	43.2507	53	1	1	2	20	73.33	64	0	0	0	k__Bacteria;p__Tenericutes	NOT CPR	100	na	KP174585 bacterium YC-ZSS-LKJ80	Bacteria/Tenericutes_Mollicutes/NB1-n	90.5585	0	1554	96.7825	Candidatus Izimaplasma sp. HR2	Bacteria;Tenericutes;Mollicutes;NB1-n;
bin.T1Sed10.83R1	SAMN08575149	PWEK00000000	Elusimicrobia bacterium	T1Sed10_83R1	2.22091	142	32.94	78.323	2.55664	42.4	1	1	2	44	94.83	94	0.69	4	0	k__Bacteria (root)	NOT CPR	98	Elusimicrobia	AM943601 uncultured bacterium	Bacteria/Elusimicrobia_Elusimicrobia/Rs-M47	87.5421	0	1553	57.3728	Elusimicrobia bacterium RIFOXYA12_FULL_49_49	Bacteria/Elusimicrobia_Elusimicrobia/Rs-M47
bin.T1Sed10.84	SAMN08575150	PWEJ00000000	Halanaerobiaceae bacterium	T1Sed10_84	2.8397	172	42.333	133.067	12.2373	40	2	1	0	37	94.83	99	1.29	2	0	k__Bacteria;p__Firmicutes	NOT CPR	100	Firmicutes	ND	ND	ND	ND	<90	ND	Halarsenatibacter silvermanii	na
bin.T1Sed10.85	SAMN08575151	PWEI00000000	Balneolia bacterium	T1Sed10_85	3.27105	139	49.861	146.402	2.25129	50.4	0	1	0	38	97.54	100	2.46	1	0	k__Bacteria;p__Bacteroidetes	NOT CPR	100	Bacteroidetes/Balneolaeota	JX240587 uncultured Bacteroidetes bacterium	Bacteria/Bacteroidetes/Bacteroidetes Incertae Sedis/Order III/F1-37X2	99.7409	0	395	97.7215	Bacteroidetes bacterium HLUCCA01	Bacteria;Bacteroidetes;Bacteroidetes Incertae Sedis;Order III;F1-37X2;
bin.T1Sed10.86	SAMN08575152	PWEH00000000	Bacteroidales bacterium	T1Sed10_86	2.44856	386	7.4	49.947	9.61646	49.7	0	0	0	25	78.06	79	4.03	2	75	k__Bacteria;p__Bacteroidetes	NOT CPR	100	na							Lentimicrobium saccharophilum	Bacteria;Bacteroidetes;Bacteroidia;Bacteroidales;ML635J-40 aquatic group;
bin.T1Sed10.89	SAMN08575153	PWEG00000000	Mollicutes bacterium	T1Sed10_89	1.23587	198	7.004	24.585	2.20833	54.5	0	0	0	20	88.67	94	3.82	8	11.11	k__Bacteria;p__Tenericutes	NOT CPR	100	Tenericutes							Candidatus Izimaplasma sp. HR2	Bacteria;Tenericutes;Mollicutes;NB1-n;
bin.T1Sed10.8R1	SAMN08575154	PWEF00000000	Thermoplasmata archaeon	T1Sed10_8R1	2.01182	182	17.325	68.776	10.408	43.8	1	2	2	39	92	48	2.58	8	0	k__Archaea;p__Euryarchaeota	INCONCLUSIVE	64	Thermoplasmata	HE604545 uncultured archaeon	Archaea/Euryarchaeota_Thermoplasmata_Thermopla smatales/KTK 4A	89.1304	4e-67	233	98.7124	Euryarchaeota archaeon SG8-5	Archaea;Euryarchaeota;Thermoplasmata;Thermoplasmatales;KTK 4A;
bin.T1Sed10.90m	SAMN08575155	PWEE00000000	Desulfonatronospira sp.	T1Sed10_90m	1.93917	362	6.038	25.567	18.2979	51.935	1	1	1	22	67.47	78	5.72	12	23.81	k__Bacteria;p__Proteobacteria	NOT CPR	100	Deltaproteobacteria	KR605111 Egibacter rhizosphaerae	Bacteria/Actinobacteria/Nitriliruptoria/Euzebya les_Euzebyaceae/Egibacter	98.2533	1e-116	233	98.2833	Desulfonatronospira thiodismutans	Bacteria;Proteobacteria;Deltaproteobacteria;Desulfovibrionales;Desulfohalobiaceae;Desulfonatronospira;	corrected 16S
bin.T1Sed10.91R1	SAMN08575156	PWED00000000	Desulfobacteraceae bacterium	T1Sed10_91R1	1.4765	337	4.523	19.627	29.4561	56.5	0	3	2	10	53.06	50	3.23	1	57.14	k__Bacteria;p__Proteobacteria	NOT CPR	89	Deltaproteobacteria	ND	ND	ND	ND	<90	ND	Desulfobacteraceae bacterium IS3	Bacteria;Proteobacteria;Deltaproteobacteria;Desulfobacterales;Desulfobacteraceae;uncultured;
bin.T1Sed10.92	SAMN08575157	PWEC00000000	Thermoplasmata archaeon	T1Sed10_92	1.81704	214	12.17	81.357	9.73187	46	2	1	0	29	80	40	2.4	2	33.33	k__Archaea;p__Euryarchaeota	INCONCLUSIVE	70	Thermoplasmata	ND	ND	ND	ND	<90	ND	Euryarchaeota archaeon SG8-5	Archaea;Euryarchaeota;Thermoplasmata;Thermoplasmatales;KTK 4A;
bin.T1Sed10.93	SAMN08575158	PWEB00000000	Syntrophomonadaceae bacterium	T1Sed10_93	1.79409	306	6.475	31.573	44.4749	45.1	1	0	0	20	71.88	59	2.97	4	20	k__Bacteria;p__Firmicutes	NOT CPR	100	na							Firmicutes bacterium ML8_F2	na
bin.T1Sed10.94	SAMN08575159	PWEA00000000	Candidatus Aenigmarchaeota archaeon	T1Sed10_94	0.702328	36	38.976	78.05	65.5352	41.5	1	0	1	30	83.64	40	0	3	0	k__Archaea (root)	INCONCLUSIVE	100	(Candidatus Nanohaloarchaeota)							Candidatus Micrarchaeota archaeon RBG_16_36_9	na
bin.T1Sed10.95R1	SAMN08575160	PWDZ00000000	Candidatus Nealsonbacteria bacterium	T1Sed10_95R1	0.45281	32	51.925	118.17	55.3082	42.5	1	0	2	25	50.29	50	4.31	4	0	k__Bacteria (root)	INCONCLUSIVE	100	Candidatus Nealsonbacteria							Parcubacteria bacterium DG_74_2	na
bin.T1Sed10.96	SAMN08575161	PWDY00000000	Halanaerobiaceae bacterium	T1Sed10_96	2.56075	422	7.383	27.31	10.9234	36.2	2	0	2	29	79.1	80	7.89	6	57.14	k__Bacteria;p__Firmicutes	NOT CPR	100	Firmicutes							Halarsenatibacter silvermanii	na
bin.T1Sed10.97	SAMN08575162	PWDX00000000	Phycisphaerae bacterium	T1Sed10_97	2.39107	260	12.623	48.366	8.96808	47.4	1	1	1	49	99.8	95	2.38	1	100	k__Bacteria;p__Planctomycetes	NOT CPR	100	Planctomycetes	JN509742 uncultured organism	Bacteria/Planctomycetes/Phycisphaerae/MSBL9	91.5415	0	1301	97.2329	Phycisphaerae bacterium SM1_79	Bacteria;Planctomycetes;Phycisphaerae;MSBL9;
bin.T1Sed10.99	SAMN08575163	PWDW00000000	Halanaerobiaceae bacterium	T1Sed10_99	2.86568	269	16.973	100.518	50.8238	40	1	0	0	49	95.08	96	4.11	5	0	k__Bacteria;p__Firmicutes	NOT CPR	100	Firmicutes							Halothermothrix orenii	na
bin.T3Sed10.10	SAMN08574821	PWXQ00000000	Nitriliruptoraceae bacterium	T3Sed10_10	3.39088	388	12.512	50.989	3.7754	71.7	0	0	0	46	89.1	91	3.87	6	77.78	k__Bacteria;p__Actinobacteria	NOT CPR	100	Actinobacteria							Nitriliruptor alkaliphilus	Bacteria;Actinobacteria;Nitriliruptoria;Nitriliruptorales;Nitriliruptoraceae;
bin.T3Sed10.100	SAMN08574822	PWXR00000000	Spirochaetaceae bacterium	T3Sed10_100	2.55281	281	14.666	84.989	8.94195	59.9	1	0	4	37	80.05	61	3.6	2	0	k__Bacteria;p__Spirochaetes	NOT CPR	95	na							Spirochaeta americana	na
bin.T3Sed10.102R1	SAMN08574823	PWXS00000000	Candidatus Nealsonbacteria bacterium	T3Sed10_102R1	0.427505	50	11.29	58.748	4.13063	37.9	0	1	2	26	61.34	65	0	0	0	k__Bacteria (root)	INCONCLUSIVE	75	Candidatus Nealsonbacteria	JQ088375 uncultured bacterium	Bacteria/Parcubacteria	91.0891	3e-26	124	81.4516	Parcubacteria group bacterium CG2_30_36_18	na
bin.T3Sed10.105m	SAMN08574824	PWXT00000000	Mollicutes bacterium	T3Sed10_105m	1.29095	187	9.394	59.255	9.54297	51.142	1	0	4	22	84.67	90	1.33	1	0	k__Bacteria;p__Tenericutes	NOT CPR	100	Tenericutes							Candidatus Izimaplasma sp. HR2	Bacteria;Tenericutes;Mollicutes;NB1-n;	corrected 16S
bin.T3Sed10.108R1	SAMN08574825	PWXU00000000	Balneolaceae bacterium	T3Sed10_108R1	2.53447	412	6.761	53.857	53.2985	42.9	0	1	0	23	78.36	81	1.22	6	0	k__Bacteria;p__Bacteroidetes	NOT CPR	98	Bacteroidetes/Balneolaeota	ND	ND	ND	ND	<90	ND	Rhodohalobacter halophilus	na
bin.T3Sed10.11	SAMN08574826	PWXV00000000	Ignavibacteriales bacterium	T3Sed10_11	3.98778	342	20.025	135.057	5.6141	44.2	2	0	0	36	93.42	98	1.64	1	0	k__Bacteria	NOT CPR	100	Ignavibacteriae							Candidatus Kryptobacter tengchongensis	Bacteria;Ignavibacteriae;Ignavibacteria;Ignavibacteriales;BSN166;
bin.T3Sed10.110R1	SAMN08574827	PWXW00000000	Actinobacteria bacterium	T3Sed10_110R1	1.63628	186	11.75	35.211	4.70311	42.6	2	1	2	29	89.66	92	0.86	4	100	k__Bacteria (root)	NOT CPR	100	Actinobacteria	EU592434 uncultured bacterium	Bacteria/Actinobacteria/OPB41	95.8621	6e-62	161	90.0621	Actinobacteria bacterium RBG_19FT_COMBO_36_27	Bacteria;Actinobacteria;OPB41;
bin.T3Sed10.114R1	SAMN08574828	PWXX00000000	Bacteroidetes bacterium	T3Sed10_114R1	1.65777	174	12.327	49.45	1.09571	42.8	0	0	0	27	74.65	83	2.54	0	33.33	k__Bacteria;p__Bacteroidetes	NOT CPR	97	Bacteroidetes							Bacteroides sp. SM23_62_1	na
bin.T3Sed10.116	SAMN08574829	PWXY00000000	Syntrophomonadaceae bacterium	T3Sed10_116	1.54287	250	6.74	56.452	13.4599	54.9	1	1	2	7	57.85	68	3.39	1	12.5	k__Bacteria;p__Firmicutes	NOT CPR	88	Clostridia	JN173137 uncultured Clostridiales bacterium	Bacteria/Firmicutes_Clostridia_2/Clostridiales_ Syntrophomonadaceae/Dethiobacter	95.1294	0	666	98.6486	Dethiobacter alkaliphilus	na
bin.T3Sed10.117	SAMN08574830	PWXZ00000000	Mollicutes bacterium	T3Sed10_117	1.06031	265	3.991	16.256	6.94662	46.2	0	0	0	14	51.52	58	0.67	1	0	k__Bacteria;p__Tenericutes	NOT CPR	77	Tenericutes							Candidatus Izimaplasma sp. HR2	Bacteria;Tenericutes;Mollicutes;NB1-n;
bin.T3Sed10.118	SAMN08574831	PWYA00000000	Bacteroidales bacterium	T3Sed10_118	2.4288	364	8.532	38.465	21.2726	44.9	2	0	1	24	82.47	81	4.57	6	22.22	k__Bacteria;p__Bacteroidetes	NOT CPR	100	Bacteroidetes							Lentimicrobium saccharophilum	Bacteria;Bacteroidetes;Bacteroidia;Bacteroidales;ML635J-40 aquatic group;
bin.T3Sed10.119	SAMN08574832	PWYB00000000	Halomonas sp.	T3Sed10_119	2.00533	505	3.963	14.631	5.06688	65.9	1	0	0	28	55.86	36	4.64	1	88.24	k__Bacteria;p__Proteobacteria	INCONCLUSIVE	86	na							Halomonas shengliensis	Bacteria;Proteobacteria;Gammaproteobacteria;Oceanospirillales;Halomonadaceae;Halomonas;
bin.T3Sed10.12	SAMN08574833	PWYC00000000	Dehalococcoidia bacterium	T3Sed10_12	1.86943	144	17.738	170.836	8.81154	58.2	1	1	2	48	95.21	94	1.98	2	100	k__Bacteria;p__Chloroflexi	NOT CPR	95	Chloroflexi	JQ738973 uncultured bacterium	Bacteria/Chloroflexi/Dehalococcoidia/GIF9	96.9863	0	402	90.796	Chloroflexi bacterium RBG_13_51_36	Bacteria;Chloroflexi;Dehalococcoidia;GIF9;
bin.T3Sed10.121	SAMN08574834	PWYD00000000	Desulfobacteraceae bacterium	T3Sed10_121	2.81678	330	12.414	45.598	6.69838	56.4	1	0	1	29	67.56	60	6.13	4	26.67	k__Bacteria;p__Proteobacteria	NOT CPR	94	na							Desulfobacteraceae bacterium IS3	na
bin.T3Sed10.122	SAMN08574835	PWYE00000000	Clostridiaceae bacterium	T3Sed10_122	1.85736	372	5.167	35.357	9.18303	44.9	0	0	0	20	54.88	54	5.07	4	81.82	k__Bacteria;p__Firmicutes	NOT CPR	94	na							Tindallia magadiensis	na
bin.T3Sed10.123	SAMN08574836	PWYF00000000	Thiotrichales bacterium	T3Sed10_123	2.32015	270	11.758	45.701	9.14119	61.1	1	1	1	44	90.68	96	2.67	3	18.75	k__Bacteria;p__Proteobacteria	NOT CPR	100	Gammaproteobacteria	FJ152889 uncultured bacterium	Bacteria/Proteobacteria/Gammaproteobacteria_2/ HOC36	98.3678	0	969	94.84	Aquisalimonas asiatica	na
bin.T3Sed10.124	SAMN08574837	PWYG00000000	Syntrophomonadaceae bacterium	T3Sed10_124	1.47128	283	5.639	27.414	20.3795	55.1	0	0	0	19	71.12	86	2.61	1	22.22	k__Bacteria;p__Firmicutes	NOT CPR	100	Clostridia							Dethiobacter alkaliphilus	na
bin.T3Sed10.125	SAMN08574838	PWYH00000000	Gammaproteobacteria bacterium	T3Sed10_125	1.42613	295	4.508	72.438	54.5301	61.9	0	0	0	12	50.96	43	1.72	4	100	k__Bacteria;p__Proteobacteria	INCONCLUSIVE	100	na							Wenzhouxiangella marina	Bacteria;Proteobacteria;Gammaproteobacteria;Gammaproteobacteria Incertae Sedis;Unknown Family;Wenzhouxiangella;
bin.T3Sed10.126R1	SAMN08574839	PWYI00000000	Desulfatiglans sp.	T3Sed10_126R1	1.62617	375	4.349	15.455	21.869	56.1	1	1	1	21	58.14	72	6.92	6	50	k__Bacteria;p__Proteobacteria	NOT CPR	88	Deltaproteobacteria	JQ245553 uncultured bacterium	Bacteria/Proteobacteria/Deltaproteobacteria/Des ulfarculales_Desulfarculaceae/Desulfatiglans	97.1831	0	1557	91.201	Desulfatiglans anilini	Bacteria;Proteobacteria;Deltaproteobacteria;Desulfarculales;Desulfarculaceae;Desulfatiglans;
bin.T3Sed10.127	SAMN08574840	PWYJ00000000	Syntrophomonadaceae bacterium	T3Sed10_127	2.28015	416	5.934	41.471	15.0863	45.6	0	0	0	16	72.88	83	9.07	8	19.05	k__Bacteria;p__Firmicutes	NOT CPR	98	Clostridia							Firmicutes bacterium ML8_F2	na
bin.T3Sed10.129	SAMN08574841	PWYK00000000	Cyanobacteria bacterium T3Sed10_129	T3Sed10_129	1.71311	343	5.566	17.762	55.8717	38.4	0	0	0	21	52.34	40	1.31	1	66.67	k__Bacteria;p__Cyanobacteria	INCONCLUSIVE	86	na							Cyanobacterium stanieri PCC 7202	Bacteria;Cyanobacteria;Cyanobacteria;SubsectionI;FamilyI;Cyanobacterium;
bin.T3Sed10.131	SAMN08574842	PWYL00000000	Mollicutes bacterium	T3Sed10_131	1.40891	83	39.565	128.728	2.77418	54.5	1	1	1	41	96	97	0	0	0	k__Bacteria;p__Tenericutes	NOT CPR	100	Tenericutes	ND	ND	ND	ND	<90	ND	Candidatus Izimaplasma sp. HR2	Bacteria;Tenericutes;Mollicutes;NB1-n;
bin.T3Sed10.137	SAMN08574843	PWYM00000000	Gammaproteobacteria bacterium	T3Sed10_137	3.50358	302	19.616	80.584	8.19875	66.8	1	0	0	39	84.77	83	2.23	4	35.71	k__Bacteria;p__Proteobacteria	NOT CPR	100	Gammaproteobacteria							Gammaproteobacteria bacterium SG8_31	Bacteria;Proteobacteria;Gammaproteobacteria;Xanthomonadales;uncultured;
bin.T3Sed10.138	SAMN08574844	PWYN00000000	Bacteroidales bacterium	T3Sed10_138	2.20655	297	9.399	69.778	9.17405	44.4	0	0	0	17	83.55	84	1.88	1	20	k__Bacteria;p__Bacteroidetes	NOT CPR	100	Bacteroidetes							Lentimicrobium saccharophilum	Bacteria;Bacteroidetes;Bacteroidia;Bacteroidales;ML635J-40 aquatic group;
bin.T3Sed10.139	SAMN08574845	PWYO00000000	Actinobacteria bacterium	T3Sed10_139	1.91211	351	5.869	26.583	9.4168	45.2	1	0	0	33	80.68	82	0.16	2	100	k__Bacteria (root)	NOT CPR	100	Actinobacteria							Actinobacteria bacterium RBG_19FT_COMBO_36_27	Bacteria;Actinobacteria;OPB41;
bin.T3Sed10.140	SAMN08574846	PWYP00000000	PVC group bacterium	T3Sed10_140	1.3079	144	13.542	71.765	38.8027	50.5	1	0	0	19	55.74	55	0.68	0	0	k__Bacteria	NOT CPR	84	na							Lentisphaerae bacterium RIFOXYA12_FULL_48_11	na
bin.T3Sed10.141	SAMN08574847	PWYQ00000000	Balneolia bacterium	T3Sed10_141	2.85765	390	9.159	43.383	8.29874	47.3	3	0	0	28	89.07	94	1.37	0	33.33	k__Bacteria;p__Bacteroidetes	NOT CPR	100	Bacteroidetes/Balneolaeota							Bacteroidetes bacterium HLUCCA01	Bacteria;Bacteroidetes;Bacteroidetes Incertae Sedis;Order III;F1-37X2;
bin.T3Sed10.143	SAMN08574848	PWYR00000000	Ignavibacteriales bacterium	T3Sed10_143	2.27743	168	25.436	73.346	8.31326	45	1	0	1	28	63.92	74	1.37	1	33.33	k__Bacteria	NOT CPR	94	Ignavibacteriae							Candidatus Kryptobacter tengchongensis	Bacteria;Ignavibacteriae;Ignavibacteria;Ignavibacteriales;BSN166;
bin.T3Sed10.145	SAMN08574849	PWYS00000000	Desulfonatronospira sp.	T3Sed10_145	3.09114	532	6.614	22.808	5.27906	51.2	1	0	1	33	90.86	86	0.3	4	100	k__Bacteria;p__Proteobacteria	NOT CPR	100	Deltaproteobacteria							Desulfonatronospira thiodismutans	Bacteria;Proteobacteria;Deltaproteobacteria;Desulfovibrionales;Desulfohalobiaceae;Desulfonatronospira;
bin.T3Sed10.147R1	SAMN08574850	PWYT00000000	Candidatus Nealsonbacteria bacterium	T3Sed10_147R1	0.737835	71	16.849	39.879	1.03134	33.9	1	2	1	39	75.99	78	5.52	4	0	k__Bacteria (root)	CPR	100	Candidatus Nealsonbacteria	FJ792202 uncultured bacterium	Bacteria/Parcubacteria/Candidatus Yanofskybacteria	91.0569	2e-36	363	33.8843	Parcubacteria bacterium DG_74_2	na
bin.T3Sed10.148R1	SAMN08574851	PWYU00000000	Syntrophomonadaceae bacterium	T3Sed10_148R1	2.3887	127	42.875	121.068	1.62051	44.7	1	0	0	32	87.08	97	3.74	3	0	k__Bacteria;p__Firmicutes	NOT CPR	100	Clostridia							Firmicutes bacterium ML8_F2	na
bin.T3Sed10.15	SAMN08574852	PWYV00000000	Syntrophomonadaceae bacterium	T3Sed10_15	1.7029	127	27.89	179.725	12.9704	53.6	0	1	0	29	82.81	90	0.42	4	0	k__Bacteria;p__Firmicutes	NOT CPR	100	Clostridia	JX240659 uncultured Firmicutes bacterium	Bacteria/Firmicutes_Clostridia_2/Clostridiales _Syntrophomonadaceae/Dethiobacter	94.4276	0	998	98.8978	Firmicutes bacterium ML8_F2	na
bin.T3Sed10.151R1	SAMN08574853	PWYW00000000	Gammaproteobacteria bacterium	T3Sed10_151R1	2.73555	107	54.902	135.381	39.9228	61.7	2	0	0	41	97.41	99	1.72	0	25	k__Bacteria;p__Proteobacteria	NOT CPR	100	Gammaproteobacteria							Wenzhouxiangella marina	Bacteria;Proteobacteria;Gammaproteobacteria;Gammaproteobacteria Incertae Sedis;Unknown Family;Wenzhouxiangella;
bin.T3Sed10.153R1	SAMN08574854	PWYX00000000	Balneolia bacterium	T3Sed10_153R1	1.89034	225	10.897	42.952	2.68708	49.3	2	0	0	22	57.83	76	3.16	10	71.43	k__Bacteria;p__Bacteroidetes	NOT CPR	100	Bacteroidetes/Balneolaeota							Bacteroidetes bacterium HLUCCA01	Bacteria;Bacteroidetes;Bacteroidetes Incertae Sedis;Order III;F1-37X2;
bin.T3Sed10.154	SAMN08574855	PWYY00000000	Gammaproteobacteria bacterium	T3Sed10_154	4.41482	681	7.651	59.708	20.5184	59.2	2	1	1	37	63.03	69	4.69	3	18.18	k__Bacteria;p__Proteobacteria	NOT CPR	92	Gammaproteobacteria	ND	ND	ND	ND	<90	ND	Wenzhouxiangella marina	Bacteria;Proteobacteria;Gammaproteobacteria;Gammaproteobacteria Incertae Sedis;Unknown Family;Wenzhouxiangella;
bin.T3Sed10.155	SAMN08574856	PWYZ00000000	Spirochaetaceae bacterium	T3Sed10_155	3.06174	481	7.856	30.695	15.199	57.3	1	1	0	32	86.04	83	7.49	8	41.67	k__Bacteria;p__Spirochaetes	NOT CPR	100	Spirochaetes	JN451090 uncultured organism	Bacteria/Spirochaetae_Spirochaetes_Spirochaeta les/Spirochaetaceae/Spirochaeta 2	90.7216	1e-132	408	95.098	Spirochaeta africana	na
bin.T3Sed10.156R1	SAMN08574857	PWZA00000000	Dehalococcoidia bacterium	T3Sed10_156R1	2.0657	233	12.122	55.469	12.8937	54.8	1	1	1	46	89.93	92	3.96	6	0	k__Bacteria;p__Chloroflexi	NOT CPR	95	Chloroflexi	JQ738973 uncultured bacterium	Bacteria/Chloroflexi/Dehalococcoidia/GIF9	95.8904	1e-171	402	90.796	Chloroflexi bacterium RBG_13_51_36	Bacteria;Chloroflexi;Dehalococcoidia;GIF9;
bin.T3Sed10.157R1	SAMN08574858	PWZB00000000	Bacteroidales bacterium	T3Sed10_157R1	2.37798	199	18.242	63.971	18.3665	37.5	1	1	1	36	86.02	90	2.69	1	40	k__Bacteria;p__Bacteroidetes	NOT CPR	100	Bacteroidetes	DQ432230 uncultured Bacteroidetes bacterium	Bacteria/Bacteroidetes/Bacteroidia_Bacteroidal es/ML635J-40 aquatic group	93	0	811	98.6436	Bacteroidetes bacterium CG2_30_32_10	Bacteria;Bacteroidetes;Bacteroidia;Bacteroidales;ML635J-40 aquatic group;
bin.T3Sed10.16	SAMN08574859	PWZC00000000	Gemmatimonadetes bacterium	T3Sed10_16	2.62165	477	5.887	51.707	99.4222	67.1	0	0	0	15	76.75	78	3.3	4	33.33	k__Bacteria	NOT CPR	100	Gemmatimonadetes							Gemmatimonas sp. SG8_23	Bacteria;Gemmatimonadetes;BD2-11 terrestrial group;
bin.T3Sed10.160	SAMN08574860	PWZD00000000	PVC group bacterium	T3Sed10_160	2.84623	199	25.375	68.129	2.14811	57.8	1	2	2	42	92.74	97	6.79	5	0	k__Bacteria	NOT CPR	100	Lentisphaerae	EU491342 uncultured bacterium	Bacteria/Verrucomicrobia/WCHB1-41	90.4908	0	989	98.8878	Lentisphaerae bacterium GWF2_57_35	Bacteria;Verrucomicrobia;WCHB1-41;
bin.T3Sed10.162	SAMN08574861	PWZE00000000	Bacteroidales bacterium	T3Sed10_162	1.814	400	4.62	19.007	8.10394	48.8	0	0	0	13	65.73	70	1.99	2	80	k__Bacteria;p__Bacteroidetes	NOT CPR	98	Bacteroidetes							Lentimicrobium saccharophilum	Bacteria;Bacteroidetes;Bacteroidia;Bacteroidales;ML635J-40 aquatic group;
bin.T3Sed10.163	SAMN08574862	PWZF00000000	Clostridia bacterium	T3Sed10_163	1.68559	268	7.21	28.559	2.25996	62.9	1	1	0	30	84.67	81	1.98	1	0	k__Bacteria;p__Firmicutes	NOT CPR	100	Firmicutes	HF558541 uncultured bacterium	Bacteria/Firmicutes/Negativicutes_Selenomonadal es/uncultured	87.747	0	1537	82.3032	Thermaerobacter subterraneus	na
bin.T3Sed10.164	SAMN08574863	PWZG00000000	PVC group bacterium	T3Sed10_164	4.03458	630	7.517	33.207	10.9336	56.9	1	0	1	36	87.84	91	5.11	4	36.36	k__Bacteria	NOT CPR	97	Lentisphaerae							Lentisphaerae bacterium RIFOXYC12_FULL_60_16	Bacteria;Verrucomicrobia;WCHB1-41;
bin.T3Sed10.165R1	SAMN08574864	PWZH00000000	Dehalococcoidia bacterium	T3Sed10_165R1	1.91167	218	10.941	53.51	0.542519	56.3	1	1	0	38	85.81	82	4.95	8	16.67	k__Bacteria;p__Chloroflexi	NOT CPR	94	Chloroflexi	GU302443 uncultured bacterium	Bacteria/Chloroflexi/Dehalococcoidia/GIF9	95.2955	0	846	97.9905	Chloroflexi bacterium RBG_13_51_36	Bacteria;Chloroflexi;Dehalococcoidia;GIF9;
bin.T3Sed10.166R1	SAMN08574865	PWZI00000000	Planctomycetaceae bacterium	T3Sed10_166R1	9.4677	817	17.172	93.58	1.17574	60	1	1	2	58	94.05	94	1.18	3	0	k__Bacteria;p__Planctomycetes	NOT CPR	100	Planctomycetes	JX504377 uncultured bacterium	Bacteria/Planctomycetes/Planctomycetacia_Planct omycetales_Planctomycetaceae/Rhodopirellula	97.4227	2e-93	202	96.0396	Pirellula staleyi	na
bin.T3Sed10.167	SAMN08574866	PWZJ00000000	Syntrophomonadaceae bacterium	T3Sed10_167	1.80895	381	5.01	15.009	2.49723	46.8	1	1	1	23	81.36	84	5.62	10	8	k__Bacteria;p__Firmicutes	NOT CPR	98	Clostridia	HQ183812 uncultured Clostridia bacterium	Bacteria/Firmicutes_Clostridia_2/Clostridiales _Syntrophomonadaceae/Dethiobacter	87.4439	7e-57	331	67.3716	Firmicutes bacterium ML8_F2	na
bin.T3Sed10.170	SAMN08574867	PWZK00000000	Candidatus Brocadiaceae bacterium	T3Sed10_170	2.15934	387	6.371	19.748	5.41648	52.3	0	1	0	34	90.34	84	1.2	1	0	k__Bacteria;p__Planctomycetes	NOT CPR	98	Planctomycetes	HE604774 uncultured bacterium	Bacteria/Planctomycetes/Planctomycetacia_Broca diales_Brocadiaceae/PB79	90.0298	0	951	70.6625	Phycisphaerae bacterium SM23_33	Bacteria;Planctomycetes;Planctomycetacia;Brocadiales;Brocadiaceae;PB79;
bin.T3Sed10.171R1	SAMN08574868	PWZL00000000	Gammaproteobacteria bacterium	T3Sed10_171R1	3.05804	102	53.541	129.751	1.6345	66.6	1	0	0	40	91.24	99	1.5	1	0	k__Bacteria;p__Proteobacteria	NOT CPR	100	Gammaproteobacteria							Gammaproteobacteria bacterium SG8_31	Bacteria;Proteobacteria;Gammaproteobacteria;Xanthomonadales;uncultured;
bin.T3Sed10.172R1	SAMN08574869	PWZM00000000	Bacteroidales bacterium	T3Sed10_172R1	2.42374	209	17.782	57.488	4.864	39.9	0	2	0	21	75.81	62	5.38	4	16.67	k__Bacteria;p__Bacteroidetes	NOT CPR	98	na	ND	ND	ND	ND	<90	ND	Lentimicrobium saccharophilum	Bacteria;Bacteroidetes;Bacteroidia;Bacteroidales;ML635J-40 aquatic group;
bin.T3Sed10.173	SAMN08574870	PWZN00000000	Anaerolineaceae bacterium	T3Sed10_173	2.54452	192	29.308	109.763	7.03043	48.9	1	0	1	32	75.45	86	3.64	1	25	k__Bacteria;p__Chloroflexi	NOT CPR	98	Chloroflexi							Anaerolineaceae bacterium CAMBI-1	Bacteria;Chloroflexi;Anaerolineae;Anaerolineales;Anaerolineaceae;uncultured;
bin.T3Sed10.174	SAMN08574871	PWZO00000000	Bacteroidales bacterium	T3Sed10_174	2.19348	471	4.91	25.734	1.85337	48.4	2	0	0	18	65.35	68	0.32	1	0	k__Bacteria;p__Bacteroidetes	NOT CPR	95	Bacteroidetes							Lentimicrobium saccharophilum	Bacteria;Bacteroidetes;Bacteroidia;Bacteroidales;ML635J-40 aquatic group;
bin.T3Sed10.177R1	SAMN08574872	PWZP00000000	Rhodobacteraceae bacterium	T3Sed10_177R1	2.82863	299	11.995	50.44	5.22584	66.7	0	0	0	22	77.61	86	1.97	3	62.5	k__Bacteria;p__Proteobacteria	NOT CPR	100	Alphaproteobacteria							Rhodobaca barguzinensis	na
bin.T3Sed10.179	SAMN08574873	PWZQ00000000	Candidatus Nealsonbacteria bacterium	T3Sed10_179	0.674817	140	4.918	15.307	11.779	40	1	0	2	34	58.35	60	7.05	5	33.33	k__Bacteria (root)	CPR	86	Candidatus Nealsonbacteria							Parcubacteria bacterium DG_74_1	na
bin.T3Sed10.18	SAMN08574874	PWZR00000000	Balneolia bacterium	T3Sed10_18	2.59327	391	8.213	61.562	26.6414	54.4	0	0	0	23	87.07	83	4.37	1	54.55	k__Bacteria;p__Bacteroidetes	NOT CPR	100	Bacteroidetes/Balneolaeota							Bacteroidetes bacterium HLUCCA01	Bacteria;Bacteroidetes;Bacteroidetes Incertae Sedis;Order III;F1-37X2;
bin.T3Sed10.181	SAMN08574875	PWZS00000000	Dehalococcoidia bacterium	T3Sed10_181	1.69359	224	9.592	56.379	4.42444	57.8	0	1	1	32	84.82	83	1.98	6	0	k__Bacteria;p__Chloroflexi	NOT CPR	94	Chloroflexi	GU302443 uncultured bacterium	Bacteria/Chloroflexi/Dehalococcoidia/GIF9	94.7945	1e-162	383	95.3003	Chloroflexi bacterium RBG_13_51_36	Bacteria;Chloroflexi;Dehalococcoidia;GIF9;
bin.T3Sed10.182R1	SAMN08574876	PWZT00000000	Rhodobacteraceae bacterium	T3Sed10_182R1	2.84159	102	55.101	248.848	26.1135	63.5	0	0	0	38	93.61	76	1.62	1	25	k__Bacteria;p__Proteobacteria	NOT CPR	100	na							Rhodobaca barguzinensis	na
bin.T3Sed10.182R2m	SAMN08574877	PWZU00000000	Rhodobacteraceae bacterium	T3Sed10_182R2m	1.68094	80	34.753	69.485	14.8715	65.546	0	0	0	18	50.24	55	0	0	0	k__Bacteria;p__Proteobacteria	NOT CPR	98	Alphaproteobacteria							Roseinatronobacter thiooxidans	na	corrected 16S
bin.T3Sed10.182R4	SAMN08574878	PWZV00000000	Rhodobacteraceae bacterium	T3Sed10_182R4	1.79844	142	23.807	134.53	13.2148	64	0	0	0	16	51.72	35	6.9	4	20	k__Bacteria;p__Proteobacteria	INCONCLUSIVE	84	na							Natronohydrobacter thiooxidans	na
bin.T3Sed10.183	SAMN08574879	PWZW00000000	Puniceicoccaceae bacterium	T3Sed10_183	1.93785	325	6.832	29.765	31.5323	55	0	0	0	25	74.91	81	2.2	1	25	k__Bacteria;p__Verrucomicrobia	NOT CPR	86	Verrucomicrobia							Opitutaceae bacterium BACL24 MAG-120322-bin51	Bacteria;Verrucomicrobia;Opitutae;Puniceicoccales;Puniceicoccaceae;uncultured;
bin.T3Sed10.184	SAMN08574880	PWZX00000000	Spirochaetaceae bacterium	T3Sed10_184	3.35612	319	18.269	105.618	19.3	55.3	2	0	0	39	98.4	96	6.4	4	16.67	k__Bacteria;p__Spirochaetes	NOT CPR	100	Spirochaetes							Spirochaeta americana	na
bin.T3Sed10.187	SAMN08574881	PWZY00000000	PVC group bacterium	T3Sed10_187	1.71681	200	10.919	41.454	2.30832	70	0	0	0	26	58.28	73	1.35	1	33.33	k__Bacteria	NOT CPR	97	Lentisphaerae							Lentisphaerae bacterium GWF2_57_35	Bacteria;Verrucomicrobia;WCHB1-41;
bin.T3Sed10.190	SAMN08574882	PWZZ00000000	Bradymonadales bacterium	T3Sed10_190	2.8271	599	5.047	16.138	2.29096	64.2	0	1	0	26	63.07	68	4.84	6	11.11	k__Bacteria;p__Proteobacteria	NOT CPR	86	Deltaproteobacteria	KC853002 uncultured bacterium	Bacteria/Proteobacteria/Deltaproteobacteria/Br adymonadales	94.9561	0	1007	90.566	Deltaproteobacteria bacterium CG2_30_63_29	Bacteria;Proteobacteria;Deltaproteobacteria;Bradymonadales;
bin.T3Sed10.192R1	SAMN08574883	PXAA00000000	Bacteroidales bacterium	T3Sed10_192R1	1.72463	145	18.403	79.88	1.95133	47.7	1	1	1	22	82.37	71	0	1	0	k__Bacteria;p__Bacteroidetes	NOT CPR	100	Bacteroidetes	ND	ND	ND	ND	<90	ND	Lentimicrobium saccharophilum	Bacteria;Bacteroidetes;Bacteroidia;Bacteroidales;ML635J-40 aquatic group;
bin.T3Sed10.195R1	SAMN08574884	PXAB00000000	Candidatus Handelsmanbacteria bacterium	T3Sed10_195R1	3.44115	150	37.243	87.446	1.03142	62.7	1	0	1	37	81.25	83	4.13	7	8.33	k__Bacteria	NOT CPR	100	Candidatus Latescibacteria/Candidatus Poribacteria							Candidatus Handelsmanbacteria bacterium RIFCSPLOWO2_12_FULL_64_10	na
bin.T3Sed10.198R1	SAMN08574885	PXAC00000000	Rhodobacteraceae bacterium	T3Sed10_198R1	2.79697	222	21.415	95.704	4.01006	62.8	0	0	0	38	81.64	66	1.56	2	54.55	k__Bacteria;p__Proteobacteria	NOT CPR	98	na							Natronohydrobacter thiooxidans	na
bin.T3Sed10.198R2	SAMN08574886	PXAD00000000	Rhodobacteraceae bacterium	T3Sed10_198R2	3.1756	405	10.636	49.04	36.902	63	0	0	0	32	76.64	55	1.01	1	75	k__Bacteria;p__Proteobacteria	NOT CPR	94	na							Natronohydrobacter thiooxidans	na
bin.T3Sed10.199R1	SAMN08574887	PXAE00000000	Clostridiales bacterium	T3Sed10_199R1	1.7322	258	8.43	42.525	10.4005	52.9	0	0	0	45	79.8	82	6.21	6	25	k__Bacteria;p__Firmicutes	NOT CPR	100	Firmicutes							Anaerobranca gottschalkii DSM 13577	Bacteria;Firmicutes;Clostridia;Clostridiales;Family XIV;uncultured;
bin.T3Sed10.199R2	SAMN08574888	PXAF00000000	Clostridiales bacterium	T3Sed10_199R2	0.980903	84	17.217	64.536	2.11426	53.8	0	0	0	34	65.79	76	0	1	0	k__Bacteria;p__Firmicutes	NOT CPR	98	Firmicutes							Anaerobranca gottschalkii DSM 13577	Bacteria;Firmicutes;Clostridia;Clostridiales;Family XIV;uncultured;
bin.T3Sed10.200m	SAMN08574889	PXAG00000000	Candidatus Acetothermia bacterium	T3Sed10_200m	1.68711	190	18.887	117.017	18.1631	60.087	1	0	2	38	65.52	73	1.72	1	0	k__Bacteria (root)	NOT CPR	86	Candidatus Acetothermia							Acetothermia bacterium 64_32	na	corrected 16S
bin.T3Sed10.202R1	SAMN08574890	PXAH00000000	Candidatus Omnitrophica bacterium	T3Sed10_202R1	1.19456	146	11.104	53.795	21.9663	39.5	1	1	1	23	84.48	87	2.59	3	50	k__Bacteria (root)	NOT CPR	89	Candidatus Omnitrophica	KM019005 uncultured Omnitrophica bacterium	Bacteria/Omnitrophica	88.9908	1e-130	444	98.1982	Candidatus Omnitrophica bacterium 4484_70.1	Bacteria;Omnitrophica;
bin.T3Sed10.203R1	SAMN08574891	PXAI00000000	Balneolia bacterium	T3Sed10_203R1	3.00004	398	9.803	42.512	25.1149	48.4	0	0	0	33	82.07	63	2	1	0	k__Bacteria;p__Bacteroidetes	NOT CPR	100	na							Bacteroidetes bacterium HLUCCA01	Bacteria;Bacteroidetes;Bacteroidetes Incertae Sedis;Order III;F1-37X2;
bin.T3Sed10.204	SAMN08574892	PXAJ00000000	Bradymonadales bacterium	T3Sed10_204	5.76412	389	26.929	131.603	6.95852	64.6	0	0	0	42	82.65	91	2.82	4	0	k__Bacteria;p__Proteobacteria	NOT CPR	100	Deltaproteobacteria							Deltaproteobacteria bacterium CG2_30_63_29	Bacteria;Proteobacteria;Deltaproteobacteria;Bradymonadales;
bin.T3Sed10.207m	SAMN08574893	PXAK00000000	Saprospirales bacterium	T3Sed10_207m	4.2345	585	10.049	47.164	10.8756	40.331	0	2	0	31	88.39	86	7.95	5	5.56	k__Bacteria;p__Bacteroidetes	NOT CPR	100	Bacteroidetes	ND	ND	ND	ND	<90	ND	Phaeodactylibacter xiamenensis	Bacteria;Bacteroidetes;Sphingobacteriia;Sphingobacteriales;Saprospiraceae;uncultured;	corrected 16S
bin.T3Sed10.208	SAMN08574894	PXAL00000000	Rhodobacteraceae bacterium	T3Sed10_208	2.16948	481	4.686	22.082	3.07899	69.6	0	0	0	19	60.51	54	2.97	5	0	k__Bacteria;p__Proteobacteria	NOT CPR	100	Alphaproteobacteria							Rhodobaca barguzinensis	na
bin.T3Sed10.209R1	SAMN08574895	PXAM00000000	PVC group bacterium	T3Sed10_209R1	2.00569	126	24.523	75.953	1.82381	58.6	1	1	1	29	68.72	71	1.72	1	0	k__Bacteria	NOT CPR	98	Lentisphaerae	ND	ND	ND	ND	<90	ND	Lentisphaerae bacterium GWF2_57_35	Bacteria;Verrucomicrobia;WCHB1-41;
bin.T3Sed10.21	SAMN08574896	PXAN00000000	Bacteroidales bacterium	T3Sed10_21	2.4008	184	20.94	110.387	16.3821	50.3	1	0	0	28	91.76	97	0	1	0	k__Bacteria;p__Bacteroidetes	NOT CPR	100	Bacteroidetes							Lentimicrobium saccharophilum	Bacteria;Bacteroidetes;Bacteroidia;Bacteroidales;ML635J-40 aquatic group;
bin.T3Sed10.210R1	SAMN08574897	PXAO00000000	Verrucomicrobiaceae bacterium	T3Sed10_210R1	1.65475	170	13.464	34.212	13.1529	61.8	1	0	1	18	50.26	49	0.68	1	0	k__Bacteria;p__Verrucomicrobia	INCONCLUSIVE	83	Verrucomicrobia							Haloferula sp. BvORR071	na
bin.T3Sed10.212R1	SAMN08574898	PXAP00000000	Bacteroidetes bacterium	T3Sed10_212R1	2.64712	363	9.468	47.489	11.071	42.9	0	0	0	25	76.34	81	0.09	6	20	k__Bacteria;p__Bacteroidetes	NOT CPR	94	Bacteroidetes							Bacteroides sp. SM23_62_1	na
bin.T3Sed10.213	SAMN08574899	PXAQ00000000	Phycisphaerae bacterium	T3Sed10_213	1.48401	278	5.82	19.768	15.481	56.3	1	0	0	33	66.43	73	0	2	0	k__Bacteria;p__Planctomycetes	NOT CPR	86	Planctomycetes							Planctomycetales bacterium 4572_13	na
bin.T3Sed10.214	SAMN08574900	PXAR00000000	Spirochaetaceae bacterium	T3Sed10_214	1.76377	315	6.472	19.822	5.29031	53.2	1	0	0	16	72.08	78	6.72	9	9.09	k__Bacteria;p__Spirochaetes	NOT CPR	100	Spirochaetes							Spirochaetes bacterium GWC2_52_13	na
bin.T3Sed10.216	SAMN08574901	PXAS00000000	PVC group bacterium	T3Sed10_216	3.65548	500	9.418	33.377	25.2591	57.3	0	1	1	46	85.27	88	4.76	1	27.27	k__Bacteria	NOT CPR	98	Lentisphaerae	KC358209 uncultured bacterium	Bacteria/Verrucomicrobia/WCHB1-41	98.0247	0	520	77.8846	Lentisphaerae bacterium GWF2_57_35	Bacteria;Verrucomicrobia;WCHB1-41;
bin.T3Sed10.218	SAMN08574902	PXAT00000000	Ectothiorhodospiraceae bacterium	T3Sed10_218	3.20438	215	34.177	115.732	18.5597	63.1	0	1	0	37	97.7	98	2.7	4	18.75	k__Bacteria;p__Proteobacteria	NOT CPR	100	Gammaproteobacteria	GQ464373 uncultured Methylonatrum sp.	Bacteria/Proteobacteria/Gammaproteobacteria_2/ Gammaproteobacteria Incertae Sedis_Unknown Family_Methylonatrum	99.4253	0	358	97.2067	Aquisalimonas asiatica	na
bin.T3Sed10.220R1	SAMN08574904	PXAV00000000	Methanosarcinaceae archaeon	T3Sed10_220R1	2.05669	180	14.808	39.008	2.14736	40.7	2	0	0	39	98.66	48	1.96	4	0	k__Archaea;p__Euryarchaeota	INCONCLUSIVE	50	Methanomicrobia							Methanolobus profundi	na
bin.T3Sed10.223R1	SAMN08574905	PXAW00000000	Rhizobiales bacterium	T3Sed10_223R1	3.18664	641	5.342	19.469	9.40097	65.2	0	0	0	26	72.84	77	3.01	5	85.71	k__Bacteria;p__Proteobacteria	NOT CPR	97	Alphaproteobacteria							Rhizobiales bacterium HL-109	na
bin.T3Sed10.224	SAMN08574906	PXAX00000000	Verrucomicrobiaceae bacterium	T3Sed10_224	2.46785	143	35.034	115.498	18.7999	63.9	1	0	0	21	62.38	76	1.51	4	0	k__Bacteria;p__Verrucomicrobia	NOT CPR	97	Verrucomicrobia							Verrucomicrobiae-Tous-C5FEB	na
bin.T3Sed10.226R1	SAMN08574907	PXAY00000000	Thioalkalivibrio sp.	T3Sed10_226R1	2.11571	260	9.853	40.834	21.2355	64.7	0	0	0	20	50.44	46	1.72	4	100	k__Bacteria;p__Proteobacteria	INCONCLUSIVE	94	na							Thioalkalivibrio nitratireducens	Bacteria;Proteobacteria;Gammaproteobacteria;Chromatiales;Ectothiorhodospiraceae;Thioalkalivibrio;
bin.T3Sed10.228m	SAMN08574908	PXAZ00000000	PVC group bacterium	T3Sed10_228m	1.64912	421	3.906	14.062	9.77239	58.701	0	0	0	18	57	65	3.32	1	27.27	k__Bacteria	NOT CPR	89	Lentisphaerae							Lentisphaerae bacterium GWF2_57_3	Bacteria;Verrucomicrobia;WCHB1-41;	corrected 16S
bin.T3Sed10.22m	SAMN08574903	PXAU00000000	Trueperaceae bacterium	T3Sed10_22m	2.72046	418	8.012	40.464	28.8272	70.082	0	1	1	27	81.62	92	1.34	4	40	k__Bacteria;p__Deinococcus-Thermus	NOT CPR	100	Deinococcus-Thermus	JN178228 uncultured bacterium	Bacteria/Deinococcus- Thermus_Deinococci/Deinococcales/Trueperaceae_Truepera	96.5753	1e-137	302	96.6887	Truepera radiovictrix	Bacteria;Deinococcus-Thermus;Deinococci;Deinococcales;Trueperaceae;Truepera;	corrected 16S
bin.T3Sed10.23	SAMN08574909	PXBA00000000	Desulfonatronospira sp.	T3Sed10_23	1.67923	327	5.525	24.897	3.08215	53.3	1	0	0	28	78.04	88	2.08	7	71.43	k__Bacteria;p__Proteobacteria	NOT CPR	100	Deltaproteobacteria							Desulfonatronospira thiodismutans	Bacteria;Proteobacteria;Deltaproteobacteria;Desulfovibrionales;Desulfohalobiaceae;Desulfonatronospira;
bin.T3Sed10.232R1	SAMN08574910	PXBB00000000	Bacteroidales bacterium	T3Sed10_232R1	2.63747	168	31.725	84.706	19.3985	38.2	0	0	0	33	79.3	88	2.24	2	0	k__Bacteria;p__Bacteroidetes	NOT CPR	98	Bacteroidetes							Bacteroidetes bacterium CG2_30_32_10	Bacteria;Bacteroidetes;Bacteroidia;Bacteroidales;ML635J-40 aquatic group;
bin.T3Sed10.233m	SAMN08574911	PXBC00000000	Candidatus Zambryskibacteria bacterium	T3Sed10_233m	1.11574	189	7.17	30.98	7.47772	45.035	1	0	8	33	71.37	71	4.83	6	0	k__Bacteria (root)	CPR	97	Candidatus Zambryskibacteria							Candidatus Zambryskibacteria bacterium RIFCSPHIGHO2_01_FULL_43_25	na	corrected RNA
bin.T3Sed10.234R1	SAMN08574912	PXBD00000000	Gammaproteobacteria bacterium	T3Sed10_234R1	2.80627	95	63.053	122.606	23.7385	63.6	1	0	0	34	96.26	99	1.53	4	0	k__Bacteria;p__Proteobacteria	NOT CPR	100	Gammaproteobacteria							Wenzhouxiangella marina	Bacteria;Proteobacteria;Gammaproteobacteria;Gammaproteobacteria Incertae Sedis;Unknown Family;Wenzhouxiangella;
bin.T3Sed10.235	SAMN08574913	PXBE00000000	bacterium	T3Sed10_235	2.56487	539	4.918	27.286	3.3935	44.4	0	1	0	25	60.33	73	1.77	3	0	k__Bacteria	NOT CPR	86	Candidatus Schekmanbacteria/ ca. div. KSB3	GQ134876 uncultured bacterium	Bacteria/Nitrospinae/MD2898-B26	93.8525	0	499	97.7956	Candidatus Schekmanbacteria bacterium RBG_13_48_7	na
bin.T3Sed10.236R1	SAMN08574914	PXBF00000000	PVC group bacterium	T3Sed10_236R1	3.7014	199	32.072	171.793	20.9676	51.6	1	1	0	39	84.29	83	4.08	4	0	k__Bacteria	NOT CPR	92	Lentisphaerae	KC852957 uncultured bacterium	Bacteria/Verrucomicrobia/WCHB1-41	94.8229	1e-163	378	97.0899	Lentisphaerae bacterium RIFOXYC12_FULL_60_16	Bacteria;Verrucomicrobia;WCHB1-41;
bin.T3Sed10.239	SAMN08574915	PXBG00000000	Syntrophobacteraceae bacterium	T3Sed10_239	3.043	159	34.796	104.823	5.15241	55.3	2	0	0	40	95.84	96	1.29	3	0	k__Bacteria;p__Proteobacteria	NOT CPR	100	Deltaproteobacteria							Syntrophobacter fumaroxidans	na
bin.T3Sed10.241	SAMN08574916	PXBH00000000	Cryomorphaceae bacterium	T3Sed10_241	3.72308	237	30.743	160.032	19.0273	53.5	1	1	1	33	97.85	98	0	0	0	k__Bacteria;p__Bacteroidetes	NOT CPR	100	Bacteroidetes	FJ152979 uncultured bacterium	Bacteria/Bacteroidetes/Flavobacteriia_Flavobact eriales/Cryomorphaceae_1/Cryomorpha	98.4513	0	1404	96.5812	Flavobacteriales bacterium BRH_c54	Bacteria;Bacteroidetes;Flavobacteriia;Flavobacteriales;Cryomorphaceae;Cryomorpha;
bin.T3Sed10.243R1	SAMN08574917	PXBI00000000	Balneolia bacterium	T3Sed10_243R1	3.09578	455	8.133	35.304	21.8305	49.3	0	0	0	24	80.05	88	6.03	7	31.25	k__Bacteria;p__Bacteroidetes	NOT CPR	100	Bacteroidetes/Balneolaeota							Bacteroidetes bacterium HLUCCA01	Bacteria;Bacteroidetes;Bacteroidetes Incertae Sedis;Order III;F1-37X2;
bin.T3Sed10.245	SAMN08574918	PXBJ00000000	Mollicutes bacterium	T3Sed10_245	0.891334	207	4.403	14.254	3.33958	40.5	0	1	0	14	60.95	65	0.24	1	0	k__Bacteria;p__Tenericutes	NOT CPR	78	Tenericutes	JX521579 uncultured bacterium	Bacteria/Proteobacteria/Gammaproteobacteria_Ch romatiales_Halothiobacillaceae/Thiofaba	93.0693	2e-33	115	87.8261	Candidatus Izimaplasma sp. HR2	Bacteria;Tenericutes;Mollicutes;NB1-n;
bin.T3Sed10.248	SAMN08574919	PXBK00000000	Halanaerobiales bacterium	T3Sed10_248	2.00005	280	8.496	54.765	5.01146	45.2	2	0	0	32	70.69	80	0.59	1	0	k__Bacteria;p__Firmicutes	NOT CPR	83	Firmicutes							Halothermothrix orenii	Bacteria;Firmicutes;Clostridia;Halanaerobiales;Halobacteroidaceae;uncultured;
bin.T3Sed10.24R1	SAMN08574920	PXBL00000000	Halanaerobiaceae bacterium	T3Sed10_24R1	1.38124	165	10.511	36.152	1.15487	35	1	0	1	20	79.31	86	7.71	19	10.53	k__Bacteria;p__Firmicutes	NOT CPR	98	Firmicutes							Halarsenatibacter silvermanii	na
bin.T3Sed10.25	SAMN08574921	PXBM00000000	Syntrophomonadaceae bacterium	T3Sed10_25	1.49271	286	5.798	29.719	42.4593	46.4	0	0	0	17	69.84	68	0.66	1	0	k__Bacteria;p__Firmicutes	NOT CPR	98	na							Firmicutes bacterium ML8_F2	na
bin.T3Sed10.253	SAMN08574922	PXBN00000000	Puniceicoccaceae bacterium	T3Sed10_253	2.29379	419	6.136	31.173	8.13167	56.5	1	1	1	30	82.21	93	8.41	5	17.65	k__Bacteria;p__Verrucomicrobia	NOT CPR	100	Verrucomicrobia	JN440342 uncultured organism	Bacteria/Verrucomicrobia/Opitutae/Puniceicocca les_Puniceicoccaceae/Puniceicoccus	89.6552	4e-86	326	88.9571	Coraliomargarita akajimensis	na
bin.T3Sed10.256R1	SAMN08574923	PXBO00000000	Opitutae bacterium	T3Sed10_256R1	2.50688	119	32.227	94.175	14.1309	59.3	0	0	0	27	68	75	0	0	0	k__Bacteria;p__Verrucomicrobia	NOT CPR	100	Verrucomicrobia							Verrucomicrobiae bacterium DG1235	Bacteria;Verrucomicrobia;Opitutae;BC-COM435;
bin.T3Sed10.256R2	SAMN08574924	PXBP00000000	Opitutae bacterium	T3Sed10_256R2	1.41122	284	5.223	22.515	23.719	60.2	0	0	0	17	55.5	67	3.14	5	87.5	k__Bacteria;p__Verrucomicrobia	NOT CPR	95	Verrucomicrobia							Opitutus terrae	Bacteria;Verrucomicrobia;Opitutae;BC-COM435;
bin.T3Sed10.257	SAMN08574925	PXBQ00000000	Spirochaetaceae bacterium	T3Sed10_257	2.99162	567	5.746	26.628	6.50062	59.8	2	0	0	33	82.23	79	0.71	2	33.33	k__Bacteria;p__Spirochaetes	NOT CPR	100	Spirochaetes							Spirochaeta africana	na
bin.T3Sed10.258	SAMN08574926	PXBR00000000	Ignavibacteriales bacterium	T3Sed10_258	4.24534	619	9.303	63.276	7.91317	44.5	1	1	1	47	79.33	71	7.66	7	29.17	k__Bacteria	NOT CPR	100	na	JQ428680 uncultured bacterium	Bacteria/Ignavibacteriae_Ignavibacteria_Ignavi bacteriales/BSN166	96.124	1e-54	183	70.4918	Candidatus Kryptonium thompsoni	na
bin.T3Sed10.260	SAMN08574928	PXBT00000000	Caldiserica bacterium	T3Sed10_260	1.865	220	12.997	44.259	5.30753	40.8	1	0	0	46	94.83	91	0	1	0	k__Bacteria (root)	NOT CPR	83	Caldiserica							Caldisericum exile	Bacteria;Caldiserica;Caldisericia;Caldisericales;WCHB1-02;
bin.T3Sed10.261	SAMN08574929	PXBU00000000	Puniceicoccaceae bacterium	T3Sed10_261	3.10484	461	8.092	38.247	19.9529	56.4	1	0	2	54	92.91	93	6.42	3	40	k__Bacteria;p__Verrucomicrobia	NOT CPR	100	Verrucomicrobia							Opitutaceae bacterium BACL24 MAG-120322-bin51	na
bin.T3Sed10.262	SAMN08574930	PXBV00000000	Psychroflexus sp.	T3Sed10_262	2.60267	393	7.92	35.795	20.3799	35.5	2	0	0	37	81.54	94	0.99	3	66.67	k__Bacteria;p__Bacteroidetes	NOT CPR	100	Bacteroidetes							Psychroflexus sediminis	Bacteria;Bacteroidetes;Flavobacteriia;Flavobacteriales;Flavobacteriaceae;Psychroflexus;
bin.T3Sed10.264	SAMN08574931	PXBW00000000	candidate division WS1 bacterium	T3Sed10_264	4.41162	368	20.304	117.532	12.8901	61.8	1	1	2	47	92.73	97	1.82	1	0	k__Bacteria	NOT CPR	100	(Candidatus Acetothermia)	HQ183991 uncultured bacterium	Bacteria/WS1	94.8253	0	1546	96.2484	Armatimonadetes bacterium CG2_30_66_41	Bacteria;WS1;
bin.T3Sed10.265	SAMN08574932	PXBX00000000	Actinobacteria bacterium	T3Sed10_265	1.72085	266	8.087	39.675	6.5402	40.6	1	1	1	42	60.88	64	4.37	4	33.33	k__Bacteria;p__Actinobacteria	NOT CPR	88	na	HM128169 uncultured bacterium	Bacteria/Actinobacteria/OPB41	93.7824	1e-164	419	92.1241	Actinobacteria bacterium RBG_19FT_COMBO_36_27	Bacteria;Actinobacteria;OPB41;
bin.T3Sed10.266R1	SAMN08574933	PXBY00000000	Elusimicrobia bacterium	T3Sed10_266R1	1.13782	137	10.525	25.179	1.15375	44.1	1	0	1	34	70.06	61	1.72	1	0	k__Bacteria (root)	NOT CPR	86	na							Elusimicrobia bacterium RIFOXYA12_FULL_49_49	Bacteria/Elusimicrobia_Elusimicrobia/Rs-M47
bin.T3Sed10.268	SAMN08574934	PXBZ00000000	Candidatus Saccharibacteria bacterium	T3Sed10_268	0.932268	168	5.949	24.99	9.88641	45.5	1	1	0	26	69.2	70	2.32	8	0	k__Bacteria (root)	CPR	77	Candidatus Saccharibacteria	KF836207 uncultured bacterium	Bacteria/Saccharibacteria	96.3824	0	398	97.2362	Candidatus Saccharibacteria bacterium RIFCSPHIGHO2_02_FULL_47_12	na
bin.T3Sed10.269R1	SAMN08574935	PXCA00000000	Bacteroidales bacterium	T3Sed10_269R1	3.30852	740	4.573	39.615	13.0017	37.1	1	0	0	33	56.93	71	8.94	9	4	k__Bacteria;p__Bacteroidetes	NOT CPR	98	Bacteroidetes							Bacteroidetes bacterium CG2_30_32_10	Bacteria;Bacteroidetes;Bacteroidia;Bacteroidales;ML635J-40 aquatic group;
bin.T3Sed10.269R2	SAMN08574936	PXCB00000000	Bacteroidales bacterium	T3Sed10_269R2	1.50196	187	9.237	27.409	0.865737	35.4	0	0	0	11	50	30	8.62	7	0	k__Bacteria;p__Bacteroidetes	INCONCLUSIVE	92	na							Lentimicrobium saccharophilum	Bacteria;Bacteroidetes;Bacteroidia;Bacteroidales;ML635J-40 aquatic group;
bin.T3Sed10.26m	SAMN08574927	PXBS00000000	Balneolia bacterium	T3Sed10_26m	1.45938	214	8.983	40.931	15.2929	53.605	1	0	1	19	56.51	58	1.64	1	25	k__Bacteria;p__Bacteroidetes	NOT CPR	100	na							Bacteroidetes bacterium HLUCCA01	na	corrected 16S
bin.T3Sed10.27	SAMN08574937	PXCC00000000	Bacteroidales bacterium	T3Sed10_27	1.59426	351	4.61	19.803	59.464	48	0	0	0	16	58.06	65	0.56	2	75	k__Bacteria;p__Bacteroidetes	NOT CPR	97	Bacteroidetes							Lentimicrobium saccharophilum	Bacteria;Bacteroidetes;Bacteroidia;Bacteroidales;ML635J-40 aquatic group;
bin.T3Sed10.270	SAMN08574938	PXCD00000000	Candidatus Hydrogenedentes	T3Sed10_270	3.19891	587	5.95	24.616	3.12658	56.1	0	1	0	26	75.47	79	2.07	3	50	k__Bacteria (root)	NOT CPR	88	Candidatus Hydrogenedentes	ND	ND	ND	ND	<90	ND	Omnitrophica bacterium OLB16	Bacteria;Hydrogenedentes;
bin.T3Sed10.271R1	SAMN08574939	PXCE00000000	Gammaproteobacteria bacterium	T3Sed10_271R1	4.25263	361	22.657	74.735	14.3278	64.5	2	0	0	40	83.16	94	3.15	0	0	k__Bacteria;p__Proteobacteria	NOT CPR	100	Gammaproteobacteria							Gammaproteobacteria bacterium TMED30	na
bin.T3Sed10.273	SAMN08574940	PXCF00000000	Cryomorphaceae bacterium	T3Sed10_273	2.46317	153	27.367	116.325	13.2905	45	0	1	0	34	96.77	96	1.08	1	0	k__Bacteria;p__Bacteroidetes	NOT CPR	97	Bacteroidetes	KC358326 uncultured bacterium	Bacteria/Bacteroidetes/Flavobacteriia_Flavobact eriales/Cryomorphaceae_3	97.3806	0	1407	92.253	Schleiferia thermophila	Bacteria;Bacteroidetes;Flavobacteriia;Flavobacteriales;Cryomorphaceae;
bin.T3Sed10.280	SAMN08574941	PXCG00000000	Bacteroidetes bacterium	T3Sed10_280	2.43754	505	4.988	18.504	11.2716	45.9	0	0	0	9	57.89	48	3.57	4	16.67	k__Bacteria;p__Bacteroidetes	INCONCLUSIVE	94	na							Bacteroidetes bacterium GWA2_33_15	na
bin.T3Sed10.281	SAMN08574942	PXCH00000000	Candidatus Zambryskibacteria bacterium	T3Sed10_281	0.875053	59	39.491	62.28	17.9858	45	1	2	4	47	86.49	81	3.45	4	0	k__Bacteria (root)	CPR	94	Candidatus Zambryskibacteria	JX105709 uncultured bacterium	Bacteria/Parcubacteria/Candidatus Azambacteria	95.7447	2e-82	484	38.843	Candidatus Zambryskibacteria bacterium RIFCSPHIGHO2_01_FULL_43_25	na
bin.T3Sed10.282	SAMN08574943	PXCI00000000	Clostridia bacterium	T3Sed10_282	3.38726	365	13.545	57.366	11.6738	58.3	1	2	2	50	83.66	92	1.85	3	40	k__Bacteria;p__Firmicutes	NOT CPR	100	Firmicutes	KC852987 uncultured bacterium	Bacteria/Firmicutes_Clostridia_2/Clostridiales_ Syntrophomonadaceae/Dethiobacter	88.975	0	1518	76.4822	Thermaerobacter subterraneus	na
bin.T3Sed10.283R1	SAMN08574944	PXCJ00000000	Balneolia bacterium	T3Sed10_283R1	3.29497	398	11.314	48.267	13.4296	42.5	0	0	0	31	84.97	91	5.46	4	33.33	k__Bacteria;p__Bacteroidetes	NOT CPR	100	Bacteroidetes/Balneolaeota							Bacteroidetes bacterium HLUCCA01	Bacteria;Bacteroidetes;Bacteroidetes Incertae Sedis;Order III;F1-37X2;
bin.T3Sed10.283R2	SAMN08574945	PXCK00000000	Balneolia bacterium	T3Sed10_283R2	2.85369	246	16.452	67.353	11.4192	39.5	2	0	0	22	77.49	87	1.07	9	0	k__Bacteria;p__Bacteroidetes	NOT CPR	97	Bacteroidetes/Balneolaeota							Bacteroidetes bacterium HLUCCA01	Bacteria;Bacteroidetes;Bacteroidetes Incertae Sedis;Order III;F1-37X2;
bin.T3Sed10.284R1	SAMN08574946	PXCL00000000	Rhodobacteraceae bacterium	T3Sed10_284R1	2.40551	414	6.646	22.404	10.4055	67.5	0	0	0	24	70.87	65	3.88	3	55.56	k__Bacteria;p__Proteobacteria	NOT CPR	97	na							Rhodobacteraceae bacterium HLUCCA12	na
bin.T3Sed10.284R2	SAMN08574947	PXCM00000000	Rhodobacteraceae bacterium	T3Sed10_284R2	3.35304	392	13.44	52.908	14.3781	67.7	0	0	0	35	70.32	60	5.93	5	39.39	k__Bacteria;p__Proteobacteria	NOT CPR	92	na							Rhodobacteraceae bacterium HLUCCA12	na
bin.T3Sed10.293	SAMN08574948	PXCN00000000	Trueperaceae bacterium	T3Sed10_293	3.4286	874	3.836	19.685	10.7913	66.3	0	0	0	31	50.8	51	6.07	4	9.52	k__Bacteria;p__Deinococcus-Thermus	NOT CPR	86	Deinococcus-Thermus							Truepera radiovictrix	Bacteria;Deinococcus-Thermus;Deinococci;Deinococcales;Trueperaceae;Truepera;
bin.T3Sed10.297R1m	SAMN08574949	PXCO00000000	Cyclobacteriaceae bacterium	T3Sed10_297R1m	5.61923	403	25.388	119.744	14.2165	44.022	0	1	0	37	97.92	98	2.07	4	30.77	k__Bacteria;p__Bacteroidetes	NOT CPR	100	Bacteroidetes	GQ263881 uncultured bacterium	Bacteria/Bacteroidetes/Cytophagia_Cytophagales /Cyclobacteriaceae/uncultured	89.3491	1e-151	517	98.0658	Lunatimonas lonarensis	na	corrected 16S
bin.T3Sed10.298	SAMN08574950	PXCP00000000	Proteobacteria bacterium	T3Sed10_298	1.8316	398	4.755	21.216	6.69965	38.5	0	0	0	25	64.59	67	3.57	3	0	k__Bacteria;p__Proteobacteria	NOT CPR	100	na							Deltaproteobacteria bacterium RIFOXYA12_FULL_58_15	na
bin.T3Sed10.299R1	SAMN08574951	PXCQ00000000	Spirochaetaceae bacterium	T3Sed10_299R1	3.37814	285	18.905	60.362	10.5435	56.6	1	1	1	40	92.37	88	5.6	6	0	k__Bacteria;p__Spirochaetes	NOT CPR	100	Spirochaetes	JN451090 uncultured organism	Bacteria/Spirochaetae_Spirochaetes_Spirochaeta les/Spirochaetaceae/Spirochaeta 2	90.5882	1e-113	361	94.1828	Spirochaeta africana	na
bin.T3Sed10.30	SAMN08574952	PXCR00000000	Bacteroidetes bacterium	T3Sed10_30	1.66332	202	11.513	38.94	10.1142	46.9	0	1	0	28	50.62	42	0.12	1	0	k__Bacteria;p__Bacteroidetes	INCONCLUSIVE	92	na	HQ681962 uncultured bacterium	Bacteria/Bacteroidetes/Sphingobacteriia_Sphing obacteriales_2/Chitinophagaceae/uncultured	92.381	2e-33	118	88.9831	Phaeodactylibacter xiamenensis	na
bin.T3Sed10.300	SAMN08574953	PXCS00000000	Candidatus Nealsonbacteria bacterium	T3Sed10_300	0.72398	174	4.027	21.587	12.6609	46.4	1	3	6	28	54.21	58	1.72	1	100	k__Bacteria (root)	CPR	95	Candidatus Nealsonbacteria	LAZR01000136 marine sediment metagenome	Bacteria/Parcubacteria/Candidatus Yanofskybacteria	86.3768	1e-176	787	87.6747	Parcubacteria group bacterium CG1_02_39_15	na
bin.T3Sed10.301R1	SAMN08574954	PXCT00000000	Ectothiorhodospiraceae bacterium	T3Sed10_301R1	2.23455	529	4.383	12.341	6.60549	61.9	0	0	0	23	63.36	72	1.85	5	7.69	k__Bacteria;p__Proteobacteria	NOT CPR	100	Gammaproteobacteria							Aquisalimonas asiatica	na
bin.T3Sed10.302	SAMN08574955	PXCU00000000	PVC group bacterium	T3Sed10_302	3.82465	711	6.017	25.319	10.562	55.5	0	0	0	43	83.39	90	9.49	4	5.26	k__Bacteria	NOT CPR	98	Lentisphaerae							Lentisphaerae bacterium GWF2_57_35	Bacteria;Verrucomicrobia;WCHB1-41;
bin.T3Sed10.304	SAMN08574956	PXCV00000000	Cyanobacteria bacterium T3Sed10_304	T3Sed10_304	4.14326	748	6.378	33.127	9.78197	52	2	1	0	39	84.05	91	2.84	6	25	k__Bacteria;p__Cyanobacteria	NOT CPR	98	Cyanobactera	EF654088 Phormidiaceae cyanobacterium SAG 31.92	Bacteria/Cyanobacteria/Cyanobacteria_Subsection III_FamilyI/Lyngbya_2	99.2578	0	1501	98.7342	Phormidium sp. OSCR	Bacteria;Cyanobacteria;Cyanobacteria;SubsectionIII;FamilyI;Lyngbya;
bin.T3Sed10.306R1	SAMN08574957	PXCW00000000	Candidatus Nealsonbacteria bacterium	T3Sed10_306R1	0.576895	49	17.399	78.171	12.3452	38.3	1	0	1	40	72.54	73	4.39	6	25	k__Bacteria (root)	CPR	100	Candidatus Nealsonbacteria							Parcubacteria bacterium DG_74_1	na
bin.T3Sed10.310R1	SAMN08574958	PXCX00000000	PVC group bacterium	T3Sed10_310R1	2.38526	349	8.109	33.039	10.0611	55.9	1	0	1	34	87.84	91	1.01	3	50	k__Bacteria	NOT CPR	100	Lentisphaerae							Lentisphaerae bacterium GWF2_57_35	Bacteria;Verrucomicrobia;WCHB1-41;
bin.T3Sed10.310R2	SAMN08574959	PXCY00000000	PVC group bacterium	T3Sed10_310R2	2.87491	538	6.154	26.9	9.39031	57.2	2	1	2	38	81.86	82	10.39	6	9.09	k__Bacteria	NOT CPR	97	Lentisphaerae	ND	ND	ND	ND	<90	ND	Lentisphaerae bacterium GWF2_57_35	Bacteria;Verrucomicrobia;WCHB1-41;
bin.T3Sed10.311	SAMN08574960	PXCZ00000000	Candidatus Kaiserbacteria bacterium	T3Sed10_311	0.82689	141	6.599	25.02	20.0893	49.7	1	0	3	20	45.61	50	5.96	8	75	k__Bacteria (root)	CPR	95	Candidatus Kaiserbacteria							Candidatus Kaiserbacteria bacterium RIFOXYD1_FULL_42_15	na
bin.T3Sed10.313R1	SAMN08574961	PXDA00000000	Mollicutes bacterium	T3Sed10_313R1	0.560145	94	6.903	27.386	7.89461	31.8	0	1	0	15	75.16	72	0.67	0	0	k__Bacteria;p__Tenericutes	INCONCLUSIVE	73	Tenericutes	KF841722 uncultured bacterium	Bacteria/Tenericutes_Mollicutes/Mollicutes RF9	91.2371	2e-62	205	94.6341	Acholeplasma sp. CAG:878	Bacteria;Tenericutes;Mollicutes;Mollicutes RF9;
bin.T3Sed10.318R1	SAMN08574962	PXDB00000000	Nitriliruptoraceae bacterium	T3Sed10_318R1	3.51902	129	49.819	147.232	18.925	72.1	0	0	0	38	72.41	56	0	2	0	k__Bacteria;p__Actinobacteria	NOT CPR	100	na							Nitriliruptor alkaliphilus	Bacteria;Actinobacteria;Nitriliruptoria;Nitriliruptorales;Nitriliruptoraceae;
bin.T3Sed10.319	SAMN08574963	PXDC00000000	Verrucomicrobia bacterium	T3Sed10_319	4.23119	538	10.632	46.051	10.2545	61.6	0	0	0	39	66.85	55	1.72	1	100	k__Bacteria;p__Verrucomicrobia	NOT CPR	95	na							Verrucomicrobia bacterium RIFCSPLOW02_12_FULL_64_8	na
bin.T3Sed10.32	SAMN08574964	PXDD00000000	Bacteroidales bacterium	T3Sed10_32	3.06921	199	25.044	93.974	8.55599	45.6	1	0	0	31	88.81	89	3.57	1	8.33	k__Bacteria;p__Bacteroidetes	NOT CPR	98	Bacteroidetes							Lentimicrobium saccharophilum	Bacteria;Bacteroidetes;Bacteroidia;Bacteroidales;ML635J-40 aquatic group;
bin.T3Sed10.321R1	SAMN08574965	PXDE00000000	PVC group bacterium	T3Sed10_321R1	4.41934	625	8.664	32.806	10.5673	69.5	1	1	2	41	89.11	88	1.76	4	20	k__Bacteria	NOT CPR	98	Lentisphaerae	EU652671 uncultured bacterium	Bacteria/Verrucomicrobia/WCHB1-41	88.4939	0	1598	96.8085	Lentisphaerae bacterium GWF2_57_35	Bacteria;Verrucomicrobia;WCHB1-41;
bin.T3Sed10.324	SAMN08574966	PXDF00000000	Desulfonatronovibrio sp.	T3Sed10_324	2.75299	245	22.726	101.237	14.0468	47.2	2	0	0	48	94.05	97	2.71	0	0	k__Bacteria;p__Proteobacteria	NOT CPR	100	Deltaproteobacteria							Desulfonatronovibrio hydrogenovorans	Bacteria;Proteobacteria;Deltaproteobacteria;Desulfovibrionales;Desulfohalobiaceae;Desulfonatronovibrio;
bin.T3Sed10.326m	SAMN08574967	PXDG00000000	Parcubacteria group bacterium	T3Sed10_326m	1.16449	189	7.29	31.777	13.9597	39.66	1	1	2	38	80.17	81	0.86	1	0	k__Bacteria (root)	INCONCLUSIVE	67	CPR 5	EU245242 uncultured organism	Bacteria/Parcubacteria	93.4618	0	1512	96.0979	na	na	corrected 16S
bin.T3Sed10.328	SAMN08574968	PXDH00000000	Gammaproteobacteria bacterium	T3Sed10_328	2.85781	417	8.013	34.606	12.9125	65.1	1	1	1	31	84.13	96	9.61	4	9.43	k__Bacteria;p__Proteobacteria	NOT CPR	100	Gammaproteobacteria	HM127665 uncultured bacterium	Bacteria/Proteobacteria/Gammaproteobacteria_2/ Xanthomonadales/uncultured	97.3913	1e-174	379	91.029	Gammaproteobacteria bacterium SG8_31	Bacteria;Proteobacteria;Gammaproteobacteria;Xanthomonadales;uncultured;
bin.T3Sed10.329R1	SAMN08574969	PXDI00000000	PVC group bacterium	T3Sed10_329R1	3.22772	410	10.44	38.055	11.2843	54.2	1	1	1	36	93.24	97	2.7	1	25	k__Bacteria	NOT CPR	100	Lentisphaerae	ND	ND	ND	ND	<90	ND	Lentisphaerae bacterium RIFOXYA12_FULL_48_11	Bacteria;Verrucomicrobia;WCHB1-41;
bin.T3Sed10.33	SAMN08574970	PXDJ00000000	Halobacteroidaceae bacterium	T3Sed10_33	2.77108	281	13.724	65.699	3.95894	43.9	2	1	0	46	92.89	97	2.23	1	50	k__Bacteria;p__Firmicutes	NOT CPR	100	Firmicutes	ND	ND	ND	ND	<90	ND	Halothermothrix orenii	Bacteria;Firmicutes;Clostridia;Halanaerobiales;Halobacteroidaceae;uncultured;
bin.T3Sed10.332R1	SAMN08574971	PXDK00000000	Candidatus Nealsonbacteria bacterium	T3Sed10_332R1	0.801795	169	4.818	18.808	9.04605	36.5	1	0	1	30	59.56	62	0.16	4	0	k__Bacteria (root)	CPR	98	Candidatus Nealsonbacteria							Parcubacteria bacterium DG_74_2	na
bin.T3Sed10.333R1	SAMN08574972	PXDL00000000	Balneolia bacterium	T3Sed10_333R1	3.99364	599	8.316	32.889	11.3762	48.9	2	0	0	32	88.25	91	6.83	3	17.65	k__Bacteria;p__Bacteroidetes	NOT CPR	100	Bacteroidetes/Balneolaeota							Bacteroidetes bacterium HLUCCA01	Bacteria;Bacteroidetes;Bacteroidetes Incertae Sedis;Order III;F1-37X2;
bin.T3Sed10.335	SAMN08574973	PXDM00000000	Rhodobacteraceae bacterium	T3Sed10_335	3.41908	557	6.955	35.831	12.5645	62.3	0	0	0	32	87.36	84	2.11	1	30.77	k__Bacteria;p__Proteobacteria	NOT CPR	100	Alphaproteobacteria							Natronohydrobacter thiooxidans	na
bin.T3Sed10.336	SAMN08574974	PXDN00000000	Opitutae bacterium	T3Sed10_336	3.59892	422	11.522	58.635	11.5146	60.6	1	1	1	40	89.19	91	3.07	3	12.5	k__Bacteria;p__Verrucomicrobia	NOT CPR	100	Verrucomicrobia	JN178044 uncultured bacterium	Bacteria/Verrucomicrobia/Opitutae/BC-COM435	94.0729	0	663	99.2459	Opitutus terrae	Bacteria;Verrucomicrobia;Opitutae;BC-COM435;
bin.T3Sed10.337	SAMN08574975	PXDO00000000	Syntrophomonadaceae bacterium	T3Sed10_337	1.40431	382	3.546	11.302	9.24228	50.9	0	0	0	12	57.88	64	8.32	19	10.53	k__Bacteria;p__Firmicutes	NOT CPR	100	Clostridia							Firmicutes bacterium ML8_F2	na
bin.T3Sed10.339R1	SAMN08574976	PXDP00000000	PVC group bacterium	T3Sed10_339R1	3.88573	526	9.276	36.189	11.3863	58.2	0	1	0	45	89.02	97	4.76	4	33.33	k__Bacteria	NOT CPR	100	Lentisphaerae	JN454077 uncultured organism	Bacteria/Verrucomicrobia/WCHB1-41	86.5385	1e-132	570	91.2281	Lentisphaerae bacterium GWF2_57_35	Bacteria;Verrucomicrobia;WCHB1-41;
bin.T3Sed10.340	SAMN08574977	PXDQ00000000	PVC group bacterium	T3Sed10_340	3.09324	675	4.691	19.101	8.73282	49.8	1	0	1	29	76.76	67	6.34	2	25	k__Bacteria	NOT CPR	100	Lentisphaerae							Lentisphaerae bacterium GWF2_57_35	Bacteria;Verrucomicrobia;WCHB1-41;
bin.T3Sed10.344R1	SAMN08574978	PXDR00000000	Cyanobacteria bacterium T3Sed10_344R1	T3Sed10_344R1	3.17483	643	5.203	29.176	12.0593	56.6	0	0	0	29	71.42	62	3.12	6	81.25	k__Bacteria;p__Cyanobacteria	NOT CPR	98	na							Leptolyngbya sp. PCC 6406	na
bin.T3Sed10.347R1	SAMN08574979	PXDS00000000	Candidatus Omnitrophica bacterium	T3Sed10_347R1	1.43741	307	4.923	15.964	8.38431	51.9	0	0	0	32	80.4	81	0.54	3	0	k__Bacteria	NOT CPR	95	Candidatus Omnitrophica							Lentisphaerae bacterium GWF2_44_16	na
bin.T3Sed10.348R1	SAMN08574980	PXDT00000000	Gammaproteobacteria bacterium	T3Sed10_348R1	3.05867	468	7.643	33.579	8.34101	63.3	0	0	0	30	67.74	77	2.59	2	0	k__Bacteria;p__Proteobacteria	NOT CPR	98	Gammaproteobacteria							Gammaproteobacteria bacterium TMED30	na
bin.T3Sed10.348R2	SAMN08574981	PXDU00000000	Ectothiorhodospiraceae bacterium	T3Sed10_348R2	2.26008	229	12.018	59.105	9.75787	63	0	0	0	25	74.95	58	1.53	0	20	k__Bacteria;p__Proteobacteria	NOT CPR	98	na							Aquisalimonas asiatica	na
bin.T3Sed10.35	SAMN08574982	PXDV00000000	Desulfobacteraceae bacterium	T3Sed10_35	4.41039	414	17.267	119.94	8.99917	45.6	2	0	0	49	97.42	97	3.14	6	0	k__Bacteria;p__Proteobacteria	NOT CPR	100	Deltaproteobacteria							Desulfobacteraceae bacterium IS3	Bacteria;Proteobacteria;Deltaproteobacteria;Desulfobacterales;Desulfobacteraceae;uncultured;
bin.T3Sed10.350R1	SAMN08574983	PXDW00000000	Candidatus Woesearchaeota archaeon	T3Sed10_350R1	0.883406	119	9.211	32.355	8.20782	32	1	0	1	14	69.72	34	0.93	3	0	k__Archaea (root)	INCONCLUSIVE	52	na							Candidatus Woesearchaeota archaeon CG1_02_33_12	na
bin.T3Sed10.354	SAMN08574984	PXDX00000000	candidate division WWE3 bacterium	T3Sed10_354	0.950173	136	9.276	45.145	14.5055	43	1	1	1	47	70.69	71	1.72	1	0	k__Bacteria (root)	CPR	100	Candidatus Katanobacteria	KM071721 uncultured bacterium	Bacteria/WWE3	93.9895	0	1469	90.6059	candidate division WWE3 bacterium GW2011_GWB1_41_6	na
bin.T3Sed10.356	SAMN08574985	PXDY00000000	PVC group bacterium	T3Sed10_356	2.72804	536	5.42	18.876	9.48497	53.9	0	0	0	38	67.21	81	5.14	5	20	k__Bacteria	NOT CPR	91	Lentisphaerae							Lentisphaerae bacterium GWF2_57_35	Bacteria;Verrucomicrobia;WCHB1-41;
bin.T3Sed10.357R1m	SAMN08574986	PXDZ00000000	Candidatus Cloacimonetes bacterium	T3Sed10_357R1m	1.16111	202	6.628	42.871	8.39467	43.565	0	1	0	19	56.21	57	6.59	6	0	k__Bacteria	NOT CPR	88	Candidatus Cloacimonetes	ND	ND	ND	ND	<90	ND	Candidatus Delongbacteria bacterium GWF2_40_14	na	corrected 16S
bin.T3Sed10.360R1	SAMN08574987	PXEA00000000	Candidatus Cloacimonetes bacterium	T3Sed10_360R1	1.83509	402	4.629	17.957	7.34986	41.9	1	0	0	18	66.57	69	1.83	3	33.33	k__Bacteria	NOT CPR	92	Candidatus Cloacimonetes							Candidatus Cloacimonas sp. SDB	na
bin.T3Sed10.361R1	SAMN08574988	PXEB00000000	Candidatus Pacearchaeota archaeon	T3Sed10_361R1	0.517022	111	4.877	13.988	7.04215	33.2	0	0	0	15	52.92	29	3.35	1	0	k__Archaea (root)	INCONCLUSIVE	77	Candidatus Pacearchaeota							Candidatus Pacearchaeota archaeon RBG_16_35_8	na
bin.T3Sed10.362m	SAMN08574989	PXEC00000000	Candidatus Peregrinibacteria bacterium	T3Sed10_362m	0.891615	182	5.174	23.582	9.50406	44.09	1	1	1	27	79.31	71	4.31	3	33.33	k__Bacteria (root)	INCONCLUSIVE	72	na	JN476691 uncultured organism	Bacteria/Gracilibacteria	92.17	0	1481	90.5469	Candidatus Peregrinibacteria bacterium RIFCSPLOWO2_01_FULL_39_12	na	corrected 16S
bin.T3Sed10.365	SAMN08574990	PXED00000000	Anaerolineae bacterium	T3Sed10_365	1.98451	467	4.234	17.317	11.1081	60.6	1	0	0	16	50.39	57	1.54	3	75	k__Bacteria;p__Chloroflexi	NOT CPR	95	Chloroflexi							Anaerolineaceae bacterium 4572_32.2	na
bin.T3Sed10.368	SAMN08574991	PXEE00000000	PVC group bacterium	T3Sed10_368	1.95151	397	5.235	21.049	9.46677	52	0	0	0	29	54.44	67	3.63	1	0	k__Bacteria	NOT CPR	94	Lentisphaerae							Lentisphaerae bacterium RIFOXYA12_FULL_48_11	Bacteria;Verrucomicrobia;WCHB1-41;
bin.T3Sed10.36R1	SAMN08574992	PXEF00000000	Cyanobacteria bacterium T3Sed10_36R1	T3Sed10_36R1	2.97536	525	6.397	26.809	63.3004	55.5	1	0	0	22	64.53	80	0.68	4	66.67	k__Bacteria;p__Cyanobacteria	NOT CPR	97	Cyanobacteria							Leptolyngbya sp. KIOST-1	na
bin.T3Sed10.37	SAMN08574993	PXEG00000000	Clostridiaceae bacterium	T3Sed10_37	1.49595	158	14.833	54.716	7.96187	41.4	1	0	0	9	50.12	72	0.7	1	0	k__Bacteria;p__Firmicutes	INCONCLUSIVE	66	Firmicutes							Natronincola ferrireducens	na
bin.T3Sed10.370	SAMN08574994	PXEH00000000	Candidatus Kaiserbacteria bacterium	T3Sed10_370	1.05556	197	5.727	18.605	10.9927	41.7	2	0	3	30	72.04	68	6.18	7	0	k__Bacteria (root)	CPR	92	Candidatus Kaiserbacteria							Parcubacteria bacterium OLB19	na
bin.T3Sed10.372	SAMN08574995	PXEI00000000	Spirochaetaceae bacterium	T3Sed10_372	2.87414	496	6.369	31.606	9.90431	55	0	0	0	24	87.72	71	3.87	5	12.5	k__Bacteria;p__Spirochaetes	NOT CPR	100	Spirochaetes							Spirochaeta africana	na
bin.T3Sed10.376R1m	SAMN08574996	PXEJ00000000	Cyanobacteria bacterium T3Sed10_376R1m	T3Sed10_376R1m	2.14215	431	5.449	15.064	9.74327	36.013	0	0	0	27	65.14	59	2.46	4	15.38	k__Bacteria;p__Cyanobacteria	NOT CPR	98	na							Cyanobacterium stanieri PCC 7202	Bacteria;Cyanobacteria;Cyanobacteria;SubsectionI;FamilyI;Cyanobacterium;	corrected 16S
bin.T3Sed10.378	SAMN08574997	PXEK00000000	Cryomorphaceae bacterium	T3Sed10_378	2.29271	406	6.108	26.509	7.83875	42.7	1	0	0	20	81.15	87	0.45	1	0	k__Bacteria;p__Bacteroidetes	NOT CPR	98	Bacteroidetes							Flavobacteriales bacterium BRH_c54	Bacteria;Bacteroidetes;Flavobacteriia;Flavobacteriales;Cryomorphaceae;
bin.T3Sed10.38	SAMN08574998	PXEL00000000	Syntrophomonadaceae bacterium	T3Sed10_38	1.66944	279	6.521	33.737	5.61106	46.1	0	0	0	16	74.72	88	0.42	1	0	k__Bacteria;p__Firmicutes	NOT CPR	100	Clostridia							Firmicutes bacterium ML8_F2	na
bin.T3Sed10.41	SAMN08574999	PXEM00000000	Balneolaceae bacterium	T3Sed10_41	2.43217	431	6.324	26.795	23.0282	44.6	0	0	0	19	68.74	64	3.01	1	42.86	k__Bacteria;p__Bacteroidetes	NOT CPR	100	na							Rhodohalobacter halophilus	na
bin.T3Sed10.44	SAMN08575000	PXEN00000000	Bacteroidales bacterium	T3Sed10_44	1.56825	354	4.622	20.352	3.60883	49.6	0	1	0	20	59.13	63	0.56	2	0	k__Bacteria;p__Bacteroidetes	NOT CPR	92	Bacteroidetes	JQ738995 uncultured bacterium	Bacteria/Bacteroidetes/Bacteroidia_Bacteroidal es/ML635J-40 aquatic group	91.9668	1e-135	370	97.5676	Lentimicrobium saccharophilum	Bacteria;Bacteroidetes;Bacteroidia;Bacteroidales;ML635J-40 aquatic group;
bin.T3Sed10.46	SAMN08575001	PXEO00000000	Bacteroidales bacterium	T3Sed10_46	1.75653	328	5.653	38.212	13.8038	49.4	0	0	0	13	59.67	59	2.33	6	37.5	k__Bacteria;p__Bacteroidetes	NOT CPR	100	na							Lentimicrobium saccharophilum	Bacteria;Bacteroidetes;Bacteroidia;Bacteroidales;ML635J-40 aquatic group;
bin.T3Sed10.47	SAMN08575002	PXEP00000000	Candidatus Acetothermia bacterium	T3Sed10_47	1.92985	236	11.744	77.202	20.4124	61.2	1	1	1	38	84.48	84	0	1	0	k__Bacteria (root)	NOT CPR	84	Candidatus Acetothermia	LDZS01002347 terrestrial metagenome	Bacteria/Acetothermia	88.6747	1e-123	422	98.3412	Acetothermia bacterium 64_32	Bacteria;Acetothermia;
bin.T3Sed10.48	SAMN08575003	PXEQ00000000	Trueperaceae bacterium	T3Sed10_48	3.64407	410	12.867	103.698	11.842	70.6	0	0	0	43	89.19	95	6.14	1	16.67	k__Bacteria;p__Deinococcus-Thermus	NOT CPR	100	Deinococcus-Thermus							Truepera radiovictrix	Bacteria;Deinococcus-Thermus;Deinococci;Deinococcales;Trueperaceae;Truepera;
bin.T3Sed10.51	SAMN08575004	PXER00000000	Bacteroidales bacterium	T3Sed10_51	1.98881	438	4.65	19.689	7.29547	45	0	0	0	19	69.12	53	3.45	4	100	k__Bacteria;p__Bacteroidetes	NOT CPR	97	na							Lentimicrobium saccharophilum	Bacteria;Bacteroidetes;Bacteroidia;Bacteroidales;ML635J-40 aquatic group;
bin.T3Sed10.52m	SAMN08575005	PXES00000000	Rhodobacteraceae bacterium	T3Sed10_52m	3.2079	418	10.51	33.29	118.093	66.453	0	0	0	38	88.02	92	3.61	1	12.5	k__Bacteria;p__Proteobacteria	NOT CPR	100	Alphaproteobacteria							Natronohydrobacter thiooxidans	na	corrected 16S
bin.T3Sed10.55	SAMN08575006	PXET00000000	Balneolaceae bacterium	T3Sed10_55	3.28156	395	11.854	55.368	6.89044	47.5	1	0	1	25	78.07	86	1.74	2	0	k__Bacteria;p__Bacteroidetes	NOT CPR	100	Bacteroidetes/Balneolaeota							Rhodohalobacter halophilus	na
bin.T3Sed10.56	SAMN08575007	PXEU00000000	Rhodobacteraceae bacterium	T3Sed10_56	3.45786	159	35.686	132.359	3.75093	59.6	0	0	0	36	97.46	99	0.17	1	50	k__Bacteria;p__Proteobacteria	NOT CPR	100	Alphaproteobacteria							Roseinatronobacter thiooxidans	na
bin.T3Sed10.57m	SAMN08575008	PXEV00000000	Balneolaceae bacterium	T3Sed10_57m	2.31759	344	8.873	39.841	12.3255	45.283	0	1	3	19	68.63	68	1.69	1	0	k__Bacteria;p__Bacteroidetes	NOT CPR	89	Bacteroidetes/Balneolaeota	ND	ND	ND	ND	<90	ND	Rhodohalobacter halophilus	na	corrected 16S
bin.T3Sed10.58R1	SAMN08575009	PXEW00000000	Gammaproteobacteria bacterium	T3Sed10_58R1	3.17615	215	22.172	86.587	1.82511	60.3	0	0	0	34	82.23	83	9.77	6	5.56	k__Bacteria;p__Proteobacteria	NOT CPR	100	na							Wenzhouxiangella marina	Bacteria;Proteobacteria;Gammaproteobacteria;Gammaproteobacteria Incertae Sedis;Unknown Family;Wenzhouxiangella;
bin.T3Sed10.60m	SAMN08575010	PXEX00000000	Rhodobacteraceae bacterium	T3Sed10_60m	3.03306	515	6.95	33.565	20.3622	66.477	0	0	0	32	80.05	94	3.15	6	37.5	k__Bacteria;p__Proteobacteria	NOT CPR	100	Alphaproteobacteria							Rhodobaca barguzinensis	na	corrected 16S
bin.T3Sed10.62m	SAMN08575011	PXEY00000000	Spirochaetaceae bacterium	T3Sed10_62m	3.84393	405	13.688	71.867	2.6722	59.269	1	1	0	43	97.53	93	4.27	4	0	k__Bacteria;p__Spirochaetes	NOT CPR	100	Spirochaetes	JX240727 uncultured spirochete	Bacteria/Spirochaetae_Spirochaetes_Spirochaeta les/Spirochaetaceae/Spirochaeta 2	95.6835	0	429	97.2028	Spirochaeta africana	na	corrected 16S
bin.T3Sed10.63R1	SAMN08575012	PXEZ00000000	Bacteroidales bacterium	T3Sed10_63R1	2.76587	540	5.385	24.203	13.9108	40.7	0	0	0	29	70.66	68	5.51	4	28.57	k__Bacteria;p__Bacteroidetes	NOT CPR	100	na							Lentimicrobium saccharophilum	Bacteria;Bacteroidetes;Bacteroidia;Bacteroidales;ML635J-40 aquatic group;
bin.T3Sed10.65R1	SAMN08575013	PXFA00000000	Desulfonatronospira sp.	T3Sed10_65R1	2.23976	165	23.994	93.923	9.61615	49.2	2	0	0	43	97.92	98	2.38	3	14.29	k__Bacteria;p__Proteobacteria	NOT CPR	100	Deltaproteobacteria							Desulfonatronospira thiodismutans	Bacteria;Proteobacteria;Deltaproteobacteria;Desulfovibrionales;Desulfohalobiaceae;Desulfonatronospira;
bin.T3Sed10.66	SAMN08575014	PXFB00000000	Gemmatimonadetes bacterium	T3Sed10_66	2.37883	218	16.317	76.076	5.35293	65.9	2	0	0	24	73.08	82	4.4	2	25	k__Bacteria	NOT CPR	98	Gemmatimonadetes							Gemmatimonas sp. SG8_23	Bacteria;Gemmatimonadetes;BD2-11 terrestrial group;
bin.T3Sed10.69R1	SAMN08575015	PXFC00000000	Balneolia bacterium	T3Sed10_69R1	1.95417	287	8.065	30.966	7.90371	54.2	0	0	0	16	58.2	57	2.84	1	57.14	k__Bacteria;p__Bacteroidetes	NOT CPR	98	na							Bacteroidetes bacterium HLUCCA01	na
bin.T3Sed10.7	SAMN08575016	PXFD00000000	Syntrophomonadaceae bacterium	T3Sed10_7	1.07741	204	5.699	18.809	21.5858	44.9	0	0	0	19	53.76	53	0	1	0	k__Bacteria;p__Firmicutes	NOT CPR	98	na							Firmicutes bacterium ML8_F2	na
bin.T3Sed10.75	SAMN08575017	PXFE00000000	Bacteroidetes bacterium	T3Sed10_75	4.11636	553	9.887	55.22	13.5025	43.6	0	0	0	36	91.61	94	8.27	9	3.33	k__Bacteria;p__Bacteroidetes	NOT CPR	100	Bacteroidetes							Bacteroides sp. SM23_62_1	na
bin.T3Sed10.76	SAMN08575018	PXFF00000000	Trueperaceae bacterium	T3Sed10_76	1.79992	375	5.095	16.881	7.87029	71.8	0	0	0	14	58.12	49	2.75	1	57.14	k__Bacteria;p__Deinococcus-Thermus	INCONCLUSIVE	92	na							Truepera radiovictrix	Bacteria;Deinococcus-Thermus;Deinococci;Deinococcales;Trueperaceae;Truepera;
bin.T3Sed10.80	SAMN08575019	PXFG00000000	Trueperaceae bacterium	T3Sed10_80	3.25814	496	8.256	47.68	8.54212	69.5	1	0	0	32	51.02	44	1.72	1	100	k__Bacteria;p__Deinococcus-Thermus	INCONCLUSIVE	100	na							Truepera radiovictrix	Bacteria;Deinococcus-Thermus;Deinococci;Deinococcales;Trueperaceae;Truepera;
bin.T3Sed10.82	SAMN08575020	PXFH00000000	Syntrophomonadaceae bacterium	T3Sed10_82	1.94536	369	5.547	25.911	4.57003	45.7	0	0	0	25	62.73	66	6.04	6	33.33	k__Bacteria;p__Firmicutes	NOT CPR	100	na							Firmicutes bacterium ML8_F2	na
bin.T3Sed10.83R1m	SAMN08575021	PXFI00000000	Gemmatimonadetes bacterium	T3Sed10_83R1m	3.34064	369	12.873	65.323	15.1727	65.198	1	0	1	41	95.6	96	4.95	2	40	k__Bacteria	NOT CPR	100	Gemmatimonadetes							Gemmatimonas sp. SG8_23	Bacteria;Gemmatimonadetes;BD2-11 terrestrial group;	corrected 16S
bin.T3Sed10.84	SAMN08575022	PXFJ00000000	Desulfonatronospira sp.	T3Sed10_84	2.04784	196	14.991	79.508	3.39493	52.7	1	0	0	43	91.67	91	0.6	0	100	k__Bacteria;p__Proteobacteria	NOT CPR	98	Deltaproteobacteria							Desulfonatronospira thiodismutans	Bacteria;Proteobacteria;Deltaproteobacteria;Desulfovibrionales;Desulfohalobiaceae;Desulfonatronospira;
bin.T3Sed10.85R1	SAMN08575023	PXFK00000000	Syntrophomonadaceae bacterium	T3Sed10_85R1	1.63417	61	82.166	164.396	1.59521	46.1	0	0	0	21	61.21	53	3.45	1	0	k__Bacteria;p__Firmicutes	NOT CPR	100	na							Firmicutes bacterium ML8_F2	na
bin.T3Sed10.86	SAMN08575024	PXFL00000000	Halanaerobiaceae bacterium	T3Sed10_86	2.59937	259	14.742	73.284	4.09053	44.4	3	2	2	46	96.23	97	2.25	4	62.5	k__Bacteria;p__Firmicutes	NOT CPR	100	Firmicutes	FJ536430 uncultured bacterium	Bacteria/Firmicutes_Clostridia_Halanaerobiales /Halanaerobiaceae_Halarsenatibacter	91.1681	0	998	70.3407	Halarsenatibacter silvermanii	na
bin.T3Sed10.87	SAMN08575025	PXFM00000000	Thermotogales bacterium	T3Sed10_87	2.29755	253	13.309	51.257	2.22989	47.8	2	0	0	41	96.55	96	2.59	1	50	k__Bacteria;p__Thermotogae	NOT CPR	100	Thermotogae							Thermotogales bacterium 46_20	Bacteria;Thermotogae;Thermotogae;Kosmotogales;Kosmotogaceae;uncultured;
bin.T3Sed10.88R1	SAMN08575026	PXFN00000000	Bacteroidales bacterium	T3Sed10_88R1	2.26959	374	7.083	31.141	68.31	41.3	0	0	0	29	61.37	71	2.15	5	22.22	k__Bacteria;p__Bacteroidetes	NOT CPR	95	Bacteroidetes							Lentimicrobium saccharophilum	Bacteria;Bacteroidetes;Bacteroidia;Bacteroidales;ML635J-40 aquatic group;
bin.T3Sed10.89	SAMN08575027	PXFO00000000	Nitriliruptoraceae bacterium	T3Sed10_89	3.07994	473	7.727	26.633	3.71142	69.5	1	1	0	41	84.12	84	1.88	3	100	k__Bacteria;p__Actinobacteria	NOT CPR	100	Actinobacteria	JQ427534 uncultured bacterium	Bacteria/Actinobacteria/Nitriliruptoria/Nitril iruptorales_Nitriliruptoraceae	97.526	0	817	94.0024	Nitriliruptor alkaliphilus	Bacteria;Actinobacteria;Nitriliruptoria;Nitriliruptorales;Nitriliruptoraceae;
bin.T3Sed10.9	SAMN08575028	PXFP00000000	Gammaproteobacteria bacterium	T3Sed10_9	2.15615	411	5.684	34.357	19.2587	54.8	1	0	0	32	81.61	88	1.15	1	50	k__Bacteria;p__Proteobacteria	NOT CPR	100	Gammaproteobacteria							Candidatus Contendobacter odensis	na
bin.T3Sed10.91	SAMN08575029	PXFQ00000000	PVC group bacterium	T3Sed10_91	3.13249	406	11.257	47.954	13.7626	57.4	1	1	1	45	94.09	97	9.27	8	4.35	k__Bacteria	NOT CPR	100	Lentisphaerae	ND	ND	ND	ND	<90	ND	Lentisphaerae bacterium GWF2_57_35	Bacteria;Verrucomicrobia;WCHB1-41;
bin.T3Sed10.95	SAMN08575030	PXFR00000000	PVC group bacterium	T3Sed10_95	1.84192	367	5.443	22.587	4.74765	64.4	0	0	0	24	65.29	71	5.28	4	61.54	k__Bacteria	NOT CPR	94	Planctomycetes							Methanosaeta sp. SDB	Bacteria;Chlamydiae;LD1-PA32;
bin.T3Sed10.96	SAMN08575031	PXFS00000000	Flavobacteriaceae bacterium	T3Sed10_96	2.63444	173	27.582	91.016	64.0047	33.9	0	0	0	30	94.28	98	1.14	1	60	k__Bacteria;p__Bacteroidetes	NOT CPR	100	Bacteroidetes							Psychroflexus tropicus	Bacteria;Bacteroidetes;Flavobacteriia;Flavobacteriales;Flavobacteriaceae;Psychroflexus;
bin.T3Sed10.97	SAMN08575032	PXFT00000000	Planctomycetaceae bacterium	T3Sed10_97	4.88276	730	8.022	32.405	11.9062	65.3	1	1	3	39	88.82	94	4.71	11	50	k__Bacteria;p__Planctomycetes	NOT CPR	100	Planctomycetes	JN504346 uncultured organism	Bacteria/Planctomycetes/Planctomycetacia_Planc tomycetales_Planctomycetaceae/Pir4 lineage	95.339	1e-104	317	74.4479	Planctomycetes bacterium RBG_16_64_12	Bacteria;Planctomycetes;Planctomycetacia;Planctomycetales;Planctomycetaceae;Pir4 lineage;
bin.T3Sed10.98	SAMN08575033	PXFU00000000	Phycisphaerae bacterium	T3Sed10_98	1.24557	290	4.317	14.755	7.14712	57.1	0	0	0	16	56.37	75	0.1	3	100	k__Bacteria;p__Planctomycetes	NOT CPR	86	Planctomycetes							Planctomycetales bacterium 4572_13	na

## Sheet: MAGs-16S-summary
MAG_ID	16S rRNA_ID	Query length	Besthit Silva	Taxonomy hit	Hitname	Length	Identity (%)	Query coverage (%)	e-value
bin.CSSed10.201	CS-Sed10-C2278-16S_rRNA-1|CS-Sed10-C2278	1744	EF018956 uncultured bacterium	Bacteria/Parcubacteria/Candidatus Azambacteria	silvaseq511029	silvaseq511029	87.2727	37.844	1e-178
bin.B1Sed10.141	B1-Sed10-C1331-16S_rRNA-1|B1-Sed10-C1331	1601	KC432273 uncultured bacterium	Bacteria/Parcubacteria/Candidatus Campbellbacteria	silvaseq650415	silvaseq650415	84.8655	55.7152	0
bin.T1Sed10.106	T1-Sed10-C3523-16S_rRNA-1|T1-Sed10-C3523	1601	KC432273 uncultured bacterium	Bacteria/Parcubacteria/Candidatus Campbellbacteria	silvaseq650415	silvaseq650415	84.8655	55.7152	0
bin.B1Sed10.231	B1-Sed10-C9279-16S_rRNA-1|B1-Sed10-C9279	1598	LJUE01000134 Planctomycetes bacterium SM23_32	Bacteria/Planctomycetes/Planctomycetacia_Brocad iales_Brocadiaceae/PB79	silvaseq13808	silvaseq13808	90.1998	100.25	0
bin.T3Sed10.321R1	T3-Sed10-C19730-16S_rRNA-1|T3-Sed10-C19730	1598	EU652671 uncultured bacterium	Bacteria/Verrucomicrobia/WCHB1-41	silvaseq476735	silvaseq476735	88.4939	96.8085	0
bin.CSSed10.192R1	CS-Sed10-C6201-16S_rRNA-1|CS-Sed10-C6201	1575	JN535711 uncultured organism	Bacteria/Planctomycetes/Phycisphaerae/Phycispha erales/Phycisphaeraceae/SM1A02	silvaseq625451	silvaseq625451	86.0987	42.4762	1e-161
bin.B1Sed10.156	B1-Sed10-C32317-16S_rRNA-1|B1-Sed10-C32317	1573	AY532554 uncultured bacterium	Bacteria/Parcubacteria	silvaseq396960	silvaseq396960	88.7352	64.3357	0
bin.CSSed10.250	CS-Sed10-C42652-16S_rRNA-1|CS-Sed10-C42652	1573	AY532554 uncultured bacterium	Bacteria/Parcubacteria	silvaseq396960	silvaseq396960	88.6364	64.3357	0
bin.B1Sed10.114	B1-Sed10-C7314-16S_rRNA-1|B1-Sed10-C7314	1570	GU553761 uncultured bacterium	Bacteria/Planctomycetes/vadinHA49	silvaseq150340	silvaseq150340	86.1601	46.9427	1e-170
bin.CSSed10.184	CS-Sed10-C5814-16S_rRNA-1|CS-Sed10-C5814	1567	JN464995 uncultured organism	Bacteria/Verrucomicrobia/Opitutae/Puniceicoccal es_Puniceicoccaceae/uncultured	silvaseq605428	silvaseq605428	91.8579	86.2157	0
bin.B1Sed10.206R1	B1-Sed10-C9972-16S_rRNA-1|B1-Sed10-C9972	1566	JN123508 uncultured bacterium	Bacteria/Planctomycetes/Phycisphaerae/Phycispha erales/ODP1230B30.02 sediment group	silvaseq562693	silvaseq562693	90.12	90.4853	0
bin.T3Sed10.126R1	T3-Sed10-C9559-16S_rRNA-1|T3-Sed10-C9559	1557	JQ245553 uncultured bacterium	Bacteria/Proteobacteria/Deltaproteobacteria/Des ulfarculales_Desulfarculaceae/Desulfatiglans	silvaseq657403	silvaseq657403	97.1831	91.201	0
bin.B1Sed10.209R1	B1-Sed10-C47773-16S_rRNA-1|B1-Sed10-C47773	1554	JN509742 uncultured organism	Bacteria/Planctomycetes/Phycisphaerae/MSBL9	silvaseq626275	silvaseq626275	92.1371	95.7529	0
bin.T1Sed10.24	T1-Sed10-C2195-16S_rRNA-1|T1-Sed10-C2195	1554	JX240618 uncultured bacterium	Bacteria/WS6	silvaseq578081	silvaseq578081	97.5415	96.8468	0
bin.T1Sed10.25	T1-Sed10-C27-16S_rRNA-1|T1-Sed10-C27	1554	KP174585 bacterium YC-ZSS-LKJ80	Bacteria/Tenericutes_Mollicutes/NB1-n	silvaseq67875	silvaseq67875	89.759	96.139	0
bin.T1Sed10.81	T1-Sed10-C571-16S_rRNA-1|T1-Sed10-C571	1554	KP174585 bacterium YC-ZSS-LKJ80	Bacteria/Tenericutes_Mollicutes/NB1-n	silvaseq67875	silvaseq67875	90.5585	96.7825	0
bin.B1Sed10.90R1	B1-Sed10-C677-16S_rRNA-1|B1-Sed10-C677	1553	AM943601 uncultured bacterium	Bacteria/Elusimicrobia_Elusimicrobia/Rs-M47	silvaseq386272	silvaseq386272	87.5421	57.3728	0
bin.T1Sed10.83R1	T1-Sed10-C1437-16S_rRNA-1|T1-Sed10-C1437	1553	AM943601 uncultured bacterium	Bacteria/Elusimicrobia_Elusimicrobia/Rs-M47	silvaseq386272	silvaseq386272	87.5421	57.3728	0
bin.B1Sed10.237	B1-Sed10-C6892-16S_rRNA-1|B1-Sed10-C6892	1546	KC631491 uncultured bacterium	Bacteria/Parcubacteria/Candidatus Falkowbacteria	silvaseq648629	silvaseq648629	87.3846	84.088	0
bin.T3Sed10.264	T3-Sed10-C31012-16S_rRNA-1|T3-Sed10-C31012	1546	HQ183991 uncultured bacterium	Bacteria/WS1	silvaseq254843	silvaseq254843	94.8253	96.2484	0
bin.CSSed11.154	CS-Sed11-C1149-16S_rRNA-1|CS-Sed11-C1149	1537	HF558541 uncultured bacterium	Bacteria/Firmicutes/Negativicutes_Selenomonadal es/uncultured	silvaseq505873	silvaseq505873	87.7276	82.1731	0
bin.T3Sed10.163	T3-Sed10-C34680-16S_rRNA-1|T3-Sed10-C34680	1537	HF558541 uncultured bacterium	Bacteria/Firmicutes/Negativicutes_Selenomonadal es/uncultured	silvaseq505873	silvaseq505873	87.747	82.3032	0
bin.CSSed10.7	CS-Sed10-C10205-16S_rRNA-1|CS-Sed10-C10205	1530	JQ738973 uncultured bacterium	Bacteria/Chloroflexi/Dehalococcoidia/GIF9	silvaseq541411	silvaseq541411	95.2735	96.7974	0
bin.B1Sed10.135	B1-Sed10-C56-16S_rRNA-1|B1-Sed10-C56	1525	GU302443 uncultured bacterium	Bacteria/Chloroflexi/Dehalococcoidia/GIF9	silvaseq404341	silvaseq404341	95.2216	94.6885	0
bin.CSSed10.336	CS-Sed10-C30673-16S_rRNA-1|CS-Sed10-C30673	1524	GU302443 uncultured bacterium	Bacteria/Chloroflexi/Dehalococcoidia/GIF9	silvaseq404341	silvaseq404341	95.9834	94.7507	0
bin.CSSed10.344R1	CS-Sed10-C1781-16S_rRNA-1|CS-Sed10-C1781	1519	FJ792202 uncultured bacterium	Bacteria/Parcubacteria/Candidatus Yanofskybacteria	silvaseq630217	silvaseq630217	85.0492	73.5352	0
bin.T3Sed10.282	T3-Sed10-C8696-16S_rRNA-1|T3-Sed10-C8696	1518	KC852987 uncultured bacterium	Bacteria/Firmicutes_Clostridia_2/Clostridiales_ Syntrophomonadaceae/Dethiobacter	silvaseq657442	silvaseq657442	88.975	76.4822	0
bin.B1Sed10.130R1	B1-Sed10-C12663-16S_rRNA-1|B1-Sed10-C12663	1513	HQ183888 uncultured Chloroflexi bacterium	Bacteria/Chloroflexi/Dehalococcoidia/vadinBA26	silvaseq254588	silvaseq254588	95.6879	96.5631	0
bin.CSSed11.197	CS-Sed11-C16694-16S_rRNA-1|CS-Sed11-C16694	1512	FJ517058 uncultured Chloroflexi bacterium	Bacteria/Chloroflexi/Dehalococcoidia/vadinBA26	silvaseq611492	silvaseq611492	96.0437	96.9577	0
bin.T3Sed10.326m	T3-Sed10-C56505-16S_rRNA-1|T3-Sed10-C56505	1512	EU245242 uncultured organism	Bacteria/Parcubacteria	silvaseq389816	silvaseq389816	93.4618	96.0979	0
bin.CSSed10.239	CS-Sed10-C52796-16S_rRNA-1|CS-Sed10-C52796	1501	AQRS01000026 Candidatus Iainarchaeum andersonii SCGC AAA011-E11	Archaea/Diapherotrites/Diapherotrites Incertae Sedis_Unknown Order_Unknown Family_Candidatus Iainarchaeum	silvaseq11038	silvaseq11038	84.331	37.8414	1e-111
bin.T3Sed10.304	T3-Sed10-C31519-16S_rRNA-1|T3-Sed10-C31519	1501	EF654088 Phormidiaceae cyanobacterium SAG 31.92	Bacteria/Cyanobacteria/Cyanobacteria_Subsection III_FamilyI/Lyngbya_2	silvaseq287184	silvaseq287184	99.2578	98.7342	0
bin.CSSed11.318R1	CS-Sed11-C5907-16S_rRNA-1|CS-Sed11-C5907	1499	JN178079 uncultured bacterium	Bacteria/Chloroflexi/Ardenticatenia/uncultured	silvaseq570757	silvaseq570757	97.1314	100	0
bin.CSSed10.269	CS-Sed10-C4463-16S_rRNA-1|CS-Sed10-C4463	1481	AB019734 unidentified archaeon	Archaea/Diapherotrites	silvaseq26024	silvaseq26024	82.6667	86.0905	0
bin.T3Sed10.362m	T3-Sed10-C53617-16S_rRNA-1|T3-Sed10-C53617	1481	JN476691 uncultured organism	Bacteria/Gracilibacteria	silvaseq610641	silvaseq610641	92.17	90.5469	0
bin.T1Sed10.184R1	T1-Sed10-C739-16S_rRNA-1|T1-Sed10-C739	1480	LHXL01000004 candidate divison MSBL1 archaeon SCGC-AAA259D14	Archaea/MSBL1	silvaseq3935	silvaseq3935	94.2529	99.9324	0
bin.T1Sed10.231	T1-Sed10-C15467-16S_rRNA-1|T1-Sed10-C15467	1480	KJ882185 uncultured archaeon	Archaea/Nanohaloarchaeota	silvaseq100159	silvaseq100159	86.854	74.527	0
bin.T3Sed10.282	T3-Sed10-C78075-16S_rRNA-1|T3-Sed10-C78075	1480	HM127230 uncultured bacterium	Bacteria/Gracilibacteria	silvaseq537245	silvaseq537245	97.1347	94.3243	0
bin.CSSed10.256R1	CS-Sed10-C2889-16S_rRNA-1|CS-Sed10-C2889	1478	LNJB01000004 Arc I group archaeon ADurb1013_Bin02101	Archaea/WSA2/WCHA1-57	silvaseq10880	silvaseq10880	98.7755	99.4587	0
bin.CSSed11.199	CS-Sed11-C726-16S_rRNA-1|CS-Sed11-C726	1478	LNJB01000004 Arc I group archaeon ADurb1013_Bin02101	Archaea/WSA2/WCHA1-57	silvaseq10880	silvaseq10880	98.7755	99.4587	0
bin.CSSed11.301m	CS-Sed11-C24212-16S_rRNA-1|CS-Sed11-C24212	1477	JX000786 uncultured archaeon	Archaea/Woesearchaeota (DHVEG-6)	silvaseq144788	silvaseq144788	87.4631	91.8077	0
bin.B1Sed10.20	B1-Sed10-C1018-16S_rRNA-1|B1-Sed10-C1018	1476	DQ103675 uncultured euryarchaeote	Archaea/Euryarchaeota_Thermoplasmata_Thermoplas matales/KTK 4A	silvaseq204717	silvaseq204717	91.7614	95.393	0
bin.B1Sed10.69	B1-Sed10-C1151-16S_rRNA-1|B1-Sed10-C1151	1476	AGBK01001752 hypersaline lake metagenome	Archaea/Aenigmarchaeota/Deep Sea Euryarchaeotic Group(DSEG)	silvaseq7164	silvaseq7164	92.8699	76.0163	0
bin.T3Sed10.354	T3-Sed10-C1019-16S_rRNA-1|T3-Sed10-C1019	1469	KM071721 uncultured bacterium	Bacteria/WWE3	silvaseq103519	silvaseq103519	93.9895	90.6059	0
bin.CSSed10.305	CS-Sed10-C63729-16S_rRNA-1|CS-Sed10-C63729	1428	JN458018 uncultured organism	Bacteria/Hydrogenedentes	silvaseq609134	silvaseq609134	96.7623	95.1681	0
bin.T3Sed10.273	T3-Sed10-C25907-16S_rRNA-1|T3-Sed10-C25907	1407	KC358326 uncultured bacterium	Bacteria/Bacteroidetes/Flavobacteriia_Flavobact eriales/Cryomorphaceae_3	silvaseq102923	silvaseq102923	97.3806	92.253	0
bin.T3Sed10.241	T3-Sed10-C7878-16S_rRNA-1|T3-Sed10-C7878	1404	FJ152979 uncultured bacterium	Bacteria/Bacteroidetes/Flavobacteriia_Flavobact eriales/Cryomorphaceae_1/Cryomorpha	silvaseq543497	silvaseq543497	98.4513	96.5812	0
bin.T1Sed10.49	T1-Sed10-C9243-16S_rRNA-1|T1-Sed10-C9243	1401	KR605111 Egibacter rhizosphaerae	Bacteria/Actinobacteria/Nitriliruptoria/Euzebya les_Euzebyaceae/Egibacter	silvaseq75882	silvaseq75882	94.6647	99.0007	0
bin.T1Sed10.97	T1-Sed10-C29042-16S_rRNA-1|T1-Sed10-C29042	1301	JN509742 uncultured organism	Bacteria/Planctomycetes/Phycisphaerae/MSBL9	silvaseq626275	silvaseq626275	91.5415	97.2329	0
bin.CSSed10.178	CS-Sed10-C31169-16S_rRNA-1|CS-Sed10-C31169	1290	FJ517058 uncultured Chloroflexi bacterium	Bacteria/Chloroflexi/Dehalococcoidia/vadinBA26	silvaseq611492	silvaseq611492	96.0356	95.814	0
bin.B1Sed10.75	B1-Sed10-C56714-16S_rRNA-1|B1-Sed10-C56714	1216	JX240717 uncultured Firmicutes bacterium	Bacteria/Firmicutes_Clostridia_2/Clostridiales_ Syntrophomonadaceae/uncultured	silvaseq575656	silvaseq575656	93.8083	96.9572	0
bin.B1Sed10.182	B1-Sed10-C7460-16S_rRNA-1|B1-Sed10-C7460	1179	CEPX01022374 marine metagenome	Bacteria/Parcubacteria/Parcubacteria Incertae Sedis_Unknown Order_Unknown Family_Candidatus Paceibacter	silvaseq4822	silvaseq4822	83.5138	70.4835	1e-148
bin.CSSed10.266m	CS-Sed10-C493-16S_rRNA-1|CS-Sed10-C493	1071	EF020157 uncultured bacterium	Bacteria/Parcubacteria/Candidatus Azambacteria	silvaseq512603	silvaseq512603	87.0486	74.9767	0
bin.CSSed10.235m	CS-Sed10-C1711-16S_rRNA-1|CS-Sed10-C1711	1068	AM943601 uncultured bacterium	Bacteria/Elusimicrobia_Elusimicrobia/Rs-M47	silvaseq386272	silvaseq386272	90.5325	47.4719	1e-174
bin.B1Sed10.32	B1-Sed10-C69028-16S_rRNA-1|B1-Sed10-C69028	1053	EF632712 uncultured bacterium	Bacteria/Bacteroidetes/Bacteroidetes BD2-2	silvaseq360322	silvaseq360322	97.9846	98.9554	0
bin.CSSed10.297R1	CS-Sed10-C20971-16S_rRNA-1|CS-Sed10-C20971	1041	HQ184021 uncultured bacterium	Bacteria/Parcubacteria/Candidatus Yanofskybacteria	silvaseq254944	silvaseq254944	87.0588	73.487	0
bin.CSSed10.254	CS-Sed10-C139520-16S_rRNA-1|CS-Sed10-C139520	1033	JN532130 uncultured organism	Bacteria/Verrucomicrobia/WCHB1-41	silvaseq629536	silvaseq629536	93	77.4443	0
bin.B1Sed10.207	B1-Sed10-C11618-16S_rRNA-1|B1-Sed10-C11618	1020	KP091202 uncultured bacterium	Bacteria/Chlamydiae/LD1-PA32	silvaseq209716	silvaseq209716	89.3229	75.2941	0
bin.CSSed11.184	CS-Sed11-C64909-16S_rRNA-1|CS-Sed11-C64909	1020	JN509233 uncultured organism	Bacteria/Verrucomicrobia/WCHB1-41	silvaseq627208	silvaseq627208	95.8606	90	0
bin.T3Sed10.190	T3-Sed10-C88078-16S_rRNA-1|T3-Sed10-C88078	1007	KC853002 uncultured bacterium	Bacteria/Proteobacteria/Deltaproteobacteria/Br adymonadales	silvaseq653220	silvaseq653220	94.9561	90.566	0
bin.CSSed10.9	CS-Sed10-C169-16S_rRNA-1|CS-Sed10-C169	998	JX240659 uncultured Firmicutes bacterium	Bacteria/Firmicutes_Clostridia_2/Clostridiales _Syntrophomonadaceae/Dethiobacter	silvaseq578100	silvaseq578100	94.2249	98.8978	0
bin.T3Sed10.15	T3-Sed10-C5756-16S_rRNA-1|T3-Sed10-C5756	998	JX240659 uncultured Firmicutes bacterium	Bacteria/Firmicutes_Clostridia_2/Clostridiales _Syntrophomonadaceae/Dethiobacter	silvaseq578100	silvaseq578100	94.4276	98.8978	0
bin.T3Sed10.86	T3-Sed10-C17932-16S_rRNA-1|T3-Sed10-C17932	998	FJ536430 uncultured bacterium	Bacteria/Firmicutes_Clostridia_Halanaerobiales /Halanaerobiaceae_Halarsenatibacter	silvaseq607746	silvaseq607746	91.1681	70.3407	0
bin.CSSed10.310	CS-Sed10-C17256-16S_rRNA-1|CS-Sed10-C17256	995	GQ133071 uncultured bacterium	Bacteria/Nitrospinae/MD2898-B26	silvaseq440216	silvaseq440216	95.0153	98.794	0
bin.CSSed10.315	CS-Sed10-C17405-16S_rRNA-1|CS-Sed10-C17405	992	JN457350 uncultured organism	Bacteria/Hydrogenedentes	silvaseq609420	silvaseq609420	92.029	97.379	0
bin.T3Sed10.160	T3-Sed10-C25953-16S_rRNA-1|T3-Sed10-C25953	989	EU491342 uncultured bacterium	Bacteria/Verrucomicrobia/WCHB1-41	silvaseq438982	silvaseq438982	90.4908	98.8878	0
bin.CSSed11.153	CS-Sed11-C3341-16S_rRNA-1|CS-Sed11-C3341	977	JQ738929 uncultured bacterium	Bacteria/Proteobacteria/Gammaproteobacteria_2/ Xanthomonadales/uncultured	silvaseq541398	silvaseq541398	96.8976	98.9765	0
bin.CSSed10.246R1	CS-Sed10-C36721-16S_rRNA-1|CS-Sed10-C36721	971	AB805881 uncultured bacterium	Bacteria/Parcubacteria	silvaseq116986	silvaseq116986	85.0494	73.0175	1e-156
bin.T3Sed10.123	T3-Sed10-C10469-16S_rRNA-1|T3-Sed10-C10469	969	FJ152889 uncultured bacterium	Bacteria/Proteobacteria/Gammaproteobacteria_2/ HOC36	silvaseq543464	silvaseq543464	98.3678	94.84	0
bin.CSSed10.103	CS-Sed10-C332-16S_rRNA-1|CS-Sed10-C332	965	HQ184021 uncultured bacterium	Bacteria/Parcubacteria/Candidatus Yanofskybacteria	silvaseq254944	silvaseq254944	85.2615	65.3886	1e-148
bin.T3Sed10.170	T3-Sed10-C7513-16S_rRNA-1|T3-Sed10-C7513	951	HE604774 uncultured bacterium	Bacteria/Planctomycetes/Planctomycetacia_Broca diales_Brocadiaceae/PB79	silvaseq470715	silvaseq470715	90.0298	70.6625	0
bin.CSSed10.288	CS-Sed10-C180-16S_rRNA-1|CS-Sed10-C180	941	KJ490951 uncultured archaeon	Archaea/Euryarchaeota_Methanobacteria_Methanob acteriales/Methanobacteriaceae/Methanobacterium_2	silvaseq58645	silvaseq58645	99.0885	81.6153	0
bin.CSSed10.355	CS-Sed10-C26406-16S_rRNA-1|CS-Sed10-C26406	931	AF507904 uncultured bacterium	Bacteria/Parcubacteria/Candidatus Yanofskybacteria	silvaseq371331	silvaseq371331	89.7464	97.4221	0
bin.B1Sed10.223R1	B1-Sed10-C529-16S_rRNA-1|B1-Sed10-C529	927	AB805881 uncultured bacterium	Bacteria/Parcubacteria	silvaseq116986	silvaseq116986	84.3042	66.6667	1e-125
bin.CSSed10.83	CS-Sed10-C137247-16S_rRNA-1|CS-Sed10-C137247	919	EU386073 uncultured bacterium	Bacteria/Parcubacteria	silvaseq403952	silvaseq403952	90.0439	74.3199	0
bin.B1Sed10.80R1	B1-Sed10-C2597-16S_rRNA-1|B1-Sed10-C2597	918	KT165143 uncultured archaeon	Archaea/Euryarchaeota_Halobacteria_Halobacteri ales_Halobacteriaceae/Halovivax	silvaseq163513	silvaseq163513	94.6448	99.6732	0
bin.T1Sed10.105	T1-Sed10-C10819-16S_rRNA-1|T1-Sed10-C10819	911	AGBK01001752 hypersaline lake metagenome	Archaea/Aenigmarchaeota/Deep Sea Euryarchaeotic Group(DSEG)	silvaseq7164	silvaseq7164	92.6273	81.888	0
bin.B1Sed10.75	B1-Sed10-C5334-16S_rRNA-1|B1-Sed10-C5334	906	DQ432322 uncultured low G+C Gram-positive bacterium	Bacteria/Firmicutes_Clostridia_2/Natranaerobia les_Natranaerobiaceae/uncultured	silvaseq463556	silvaseq463556	95.6012	75.2759	0
bin.B1Sed10.140	B1-Sed10-C315-16S_rRNA-1|B1-Sed10-C315	893	AB177137 uncultured bacterium	Bacteria/Parcubacteria/Candidatus Yanofskybacteria	silvaseq265713	silvaseq265713	84.0668	73.7962	1e-134
bin.CSSed10.246R2	CS-Sed10-C139509-16S_rRNA-1|CS-Sed10-C139509	891	EU386073 uncultured bacterium	Bacteria/Parcubacteria	silvaseq403952	silvaseq403952	83.5404	72.2783	1e-119
bin.CSSed10.172R1	CS-Sed10-C9999-16S_rRNA-1|CS-Sed10-C9999	878	DQ432230 uncultured Bacteroidetes bacterium	Bacteria/Bacteroidetes/Bacteroidia_Bacteroidal es/ML635J-40 aquatic group	silvaseq462730	silvaseq462730	91.8203	98.861	0
bin.B1Sed10.145	B1-Sed10-C40611-16S_rRNA-1|B1-Sed10-C40611	874	JX240589 uncultured bacterium	Bacteria/Hydrogenedentes	silvaseq578059	silvaseq578059	98.2517	98.1693	0
bin.CSSed11.219R2	CS-Sed11-C4848-16S_rRNA-1|CS-Sed11-C4848	849	FJ936931 uncultured bacterium	Bacteria/Firmicutes/Clostridia/D8A-2	silvaseq298191	silvaseq298191	89.5254	71.967	0
bin.T3Sed10.165R1	T3-Sed10-C31837-16S_rRNA-1|T3-Sed10-C31837	846	GU302443 uncultured bacterium	Bacteria/Chloroflexi/Dehalococcoidia/GIF9	silvaseq404341	silvaseq404341	95.2955	97.9905	0
bin.CSSed10.261m	CS-Sed10-C9813-16S_rRNA-1|CS-Sed10-C9813	821	AF454301 uncultured Bacillus sp.	Bacteria/Tenericutes_Mollicutes/NB1-n	silvaseq371079	silvaseq371079	89.8348	95.8587	0
bin.T3Sed10.89	T3-Sed10-C22091-16S_rRNA-1|T3-Sed10-C22091	817	JQ427534 uncultured bacterium	Bacteria/Actinobacteria/Nitriliruptoria/Nitril iruptorales_Nitriliruptoraceae	silvaseq498450	silvaseq498450	97.526	94.0024	0
bin.T3Sed10.157R1	T3-Sed10-C8487-16S_rRNA-1|T3-Sed10-C8487	811	DQ432230 uncultured Bacteroidetes bacterium	Bacteria/Bacteroidetes/Bacteroidia_Bacteroidal es/ML635J-40 aquatic group	silvaseq462730	silvaseq462730	93	98.6436	0
bin.T1Sed10.134	T1-Sed10-C413-16S_rRNA-1|T1-Sed10-C413	803	HM481382 uncultured bacterium	Bacteria/Parcubacteria/Candidatus Falkowbacteria	silvaseq593652	silvaseq593652	91.7921	91.0336	0
bin.CSSed10.214	CS-Sed10-C6521-16S_rRNA-1|CS-Sed10-C6521	795	HE604570 uncultured archaeon	Archaea/Euryarchaeota_Thermoplasmata_Thermopla smatales/KTK 4A	silvaseq102246	silvaseq102246	93.4426	99.7484	0
bin.T3Sed10.300	T3-Sed10-C70216-16S_rRNA-1|T3-Sed10-C70216	787	LAZR01000136 marine sediment metagenome	Bacteria/Parcubacteria/Candidatus Yanofskybacteria	silvaseq8086	silvaseq8086	86.3768	87.6747	1e-176
bin.T1Sed10.57	T1-Sed10-C544-16S_rRNA-1|T1-Sed10-C544	778	JF514272 uncultured bacterium	Bacteria/Tenericutes_Mollicutes/NB1-n	silvaseq622393	silvaseq622393	88.2199	98.2005	0
bin.CSSed10.251	CS-Sed10-C28246-16S_rRNA-1|CS-Sed10-C28246	771	JX097352 uncultured bacterium	Bacteria/Spirochaetae_Spirochaetes_Spirochaeta les/Spirochaetaceae/Sphaerochaeta	silvaseq566573	silvaseq566573	89.2529	98.9624	0
bin.T1Sed10.75	T1-Sed10-C2279-16S_rRNA-1|T1-Sed10-C2279	766	AGBK01001752 hypersaline lake metagenome	Archaea/Aenigmarchaeota/Deep Sea Euryarchaeotic Group(DSEG)	silvaseq7164	silvaseq7164	93.5875	75.3264	0
bin.T1Sed10.75	T1-Sed10-C3594-16S_rRNA-1|T1-Sed10-C3594	765	AGBK01001752 hypersaline lake metagenome	Archaea/Aenigmarchaeota/Deep Sea Euryarchaeotic Group(DSEG)	silvaseq7164	silvaseq7164	94.1284	71.2418	0
bin.CSSed11.322R1	CS-Sed11-C6700-16S_rRNA-1|CS-Sed11-C6700	759	KT165081 uncultured archaeon	Archaea/Euryarchaeota_Thermoplasmata_Thermopla smatales/Marine Group II	silvaseq163430	silvaseq163430	98.9418	99.6047	0
bin.T1Sed10.7	T1-Sed10-C29653-16S_rRNA-1|T1-Sed10-C29653	750	DQ432396 uncultured actinobacterium	Bacteria/Actinobacteria/Nitriliruptoria/Nitril iruptorales_Nitriliruptoraceae	silvaseq462890	silvaseq462890	98.1107	98.8	0
bin.B1Sed10.182	B1-Sed10-C51045-16S_rRNA-1|B1-Sed10-C51045	666	KJ534549 Halovenus aranensis	Archaea/Euryarchaeota_Halobacteria_Halobacteria les_Halobacteriaceae/Halovenus_1	silvaseq47710	silvaseq47710	96.0725	99.3994	0
bin.CSSed11.109	CS-Sed11-C84428-16S_rRNA-1|CS-Sed11-C84428	666	JN173137 uncultured Clostridiales bacterium	Bacteria/Firmicutes_Clostridia_2/Clostridiales_ Syntrophomonadaceae/Dethiobacter	silvaseq570394	silvaseq570394	95.2816	98.6486	0
bin.T3Sed10.116	T3-Sed10-C98527-16S_rRNA-1|T3-Sed10-C98527	666	JN173137 uncultured Clostridiales bacterium	Bacteria/Firmicutes_Clostridia_2/Clostridiales_ Syntrophomonadaceae/Dethiobacter	silvaseq570394	silvaseq570394	95.1294	98.6486	0
bin.T3Sed10.336	T3-Sed10-C11576-16S_rRNA-1|T3-Sed10-C11576	663	JN178044 uncultured bacterium	Bacteria/Verrucomicrobia/Opitutae/BC-COM435	silvaseq570698	silvaseq570698	94.0729	99.2459	0
bin.CSSed11.258	CS-Sed11-C106384-16S_rRNA-1|CS-Sed11-C106384	660	X81945 Pirellula sp.	Bacteria/Planctomycetes/Planctomycetacia_Planct omycetales_Planctomycetaceae/Rhodopirellula	silvaseq287606	silvaseq287606	97.5385	98.4848	0
bin.CSSed10.246R2	CS-Sed10-C30652-16S_rRNA-1|CS-Sed10-C30652	630	KC574892 uncultured bacterium	Bacteria/Parcubacteria/Candidatus Yanofskybacteria	silvaseq648124	silvaseq648124	86.2197	85.2381	1e-126
bin.CSSed11.253R1	CS-Sed11-C22196-16S_rRNA-1|CS-Sed11-C22196	602	GU302443 uncultured bacterium	Bacteria/Chloroflexi/Dehalococcoidia/GIF9	silvaseq404341	silvaseq404341	94.4444	89.701	0
bin.T1Sed10.134	T1-Sed10-C413-16S_rRNA-2|T1-Sed10-C413	602	HM481382 uncultured bacterium	Bacteria/Parcubacteria/Candidatus Falkowbacteria	silvaseq593652	silvaseq593652	94.3144	99.3355	0
bin.CSSed10.416R1	CS-Sed10-C33921-16S_rRNA-1|CS-Sed10-C33921	579	HQ672998 uncultured bacterium	Bacteria/Gracilibacteria	silvaseq137514	silvaseq137514	91.844	97.4093	0
bin.T3Sed10.339R1	T3-Sed10-C120514-16S_rRNA-1|T3-Sed10-C120514	570	JN454077 uncultured organism	Bacteria/Verrucomicrobia/WCHB1-41	silvaseq608511	silvaseq608511	86.5385	91.2281	1e-132
bin.T1Sed10.179m	T1-Sed10-C2148-16S_rRNA-1|T1-Sed10-C2148	565	AB243808 uncultured euryarchaeote	Archaea/Woesearchaeota (DHVEG-6)	silvaseq61892	silvaseq61892	85.9307	81.7699	1e-105
bin.CSSed10.67	CS-Sed10-C57413-16S_rRNA-1|CS-Sed10-C57413	561	JQ738984 uncultured bacterium	Bacteria/Planctomycetes/Planctomycetacia_Planc tomycetales_Planctomycetaceae/Pirellula	silvaseq540747	silvaseq540747	96.1538	97.3262	0
bin.CSSed10.186	CS-Sed10-C2973-16S_rRNA-1|CS-Sed10-C2973	557	FJ792449 uncultured bacterium	Bacteria/Parcubacteria/Candidatus Yanofskybacteria	silvaseq625836	silvaseq625836	86.9969	57.9892	1e-78
bin.CSSed10.466R1	CS-Sed10-C115997-16S_rRNA-1|CS-Sed10-C115997	554	AB805880 uncultured bacterium	Bacteria/Parcubacteria/Candidatus Yanofskybacteria	silvaseq117240	silvaseq117240	87.5	57.7617	1e-84
bin.B1Sed10.191R1	B1-Sed10-C7069-16S_rRNA-1|B1-Sed10-C7069	547	HE604525 uncultured archaeon	Archaea/Euryarchaeota_Thermoplasmata_Thermopla smatales/KTK 4A	silvaseq101555	silvaseq101555	92.6471	99.4516	0
bin.B1Sed10.107R1	B1-Sed10-C45492-16S_rRNA-1|B1-Sed10-C45492	546	HE604570 uncultured archaeon	Archaea/Euryarchaeota_Thermoplasmata_Thermopla smatales/KTK 4A	silvaseq102246	silvaseq102246	92.6335	99.4505	0
bin.CSSed10.407	CS-Sed10-C82692-16S_rRNA-1|CS-Sed10-C82692	546	AM997823 uncultured deep-sea bacterium	Bacteria/Planctomycetes/Phycisphaerae/Phycisph aerales/Phycisphaeraceae/Urania-1B-19 marine sediment group	silvaseq387135	silvaseq387135	94.041	98.3516	0
bin.T1Sed10.119m	T1-Sed10-C16-16S_rRNA-1|T1-Sed10-C16	529	DQ103683 uncultured euryarchaeote	Archaea/Euryarchaeota_Thermoplasmata_Thermoplas matales/KTK 4A	silvaseq204718	silvaseq204718	94.5493	90.1701	0
bin.T3Sed10.216	T3-Sed10-C86986-16S_rRNA-1|T3-Sed10-C86986	520	KC358209 uncultured bacterium	Bacteria/Verrucomicrobia/WCHB1-41	silvaseq103380	silvaseq103380	98.0247	77.8846	0
bin.CSSed11.173R1	CS-Sed11-C6950-16S_rRNA-1|CS-Sed11-C6950	518	KP091157 uncultured bacterium	Bacteria/Acetothermia	silvaseq209688	silvaseq209688	93.0672	91.8919	0
bin.T3Sed10.297R1m	T3-Sed10-C134196-16S_rRNA-1|T3-Sed10-C134196	517	GQ263881 uncultured bacterium	Bacteria/Bacteroidetes/Cytophagia_Cytophagales /Cyclobacteriaceae/uncultured	silvaseq456081	silvaseq456081	89.3491	98.0658	1e-151
bin.T3Sed10.235	T3-Sed10-C100462-16S_rRNA-1|T3-Sed10-C100462	499	GQ134876 uncultured bacterium	Bacteria/Nitrospinae/MD2898-B26	silvaseq190072	silvaseq190072	93.8525	97.7956	0
bin.T1Sed10.108	T1-Sed10-C43142-16S_rRNA-1|T1-Sed10-C43142	498	FJ517058 uncultured Chloroflexi bacterium	Bacteria/Chloroflexi/Dehalococcoidia/vadinBA26	silvaseq611492	silvaseq611492	96.5217	92.3695	0
bin.B1Sed10.130R1	B1-Sed10-C1413-16S_rRNA-1|B1-Sed10-C1413	489	HQ183888 uncultured Chloroflexi bacterium	Bacteria/Chloroflexi/Dehalococcoidia/vadinBA26	silvaseq254588	silvaseq254588	94.9782	93.6605	0
bin.T3Sed10.281	T3-Sed10-C25759-16S_rRNA-1|T3-Sed10-C25759	484	JX105709 uncultured bacterium	Bacteria/Parcubacteria/Candidatus Azambacteria	silvaseq567554	silvaseq567554	95.7447	38.843	2e-82
bin.CSSed10.2	CS-Sed10-C151082-16S_rRNA-1|CS-Sed10-C151082	482	DQ432391 uncultured gamma proteobacterium	Bacteria/Proteobacteria/Gammaproteobacteria_2/H OC36	silvaseq463333	silvaseq463333	99.7743	91.9087	0
bin.B1Sed10.221R1	B1-Sed10-C37692-16S_rRNA-1|B1-Sed10-C37692	479	EU245835 uncultured organism	Bacteria/Planctomycetes/Phycisphaerae/Phycispha erales/Phycisphaeraceae/uncultured	silvaseq125809	silvaseq125809	94.2529	90.8142	0
bin.T1Sed10.122R1	T1-Sed10-C41580-16S_rRNA-1|T1-Sed10-C41580	479	AF507904 uncultured bacterium	Bacteria/Parcubacteria/Candidatus Yanofskybacteria	silvaseq371331	silvaseq371331	90.2439	42.7975	8e-64
bin.CSSed10.103	CS-Sed10-C1032-16S_rRNA-1|CS-Sed10-C1032	455	KC574892 uncultured bacterium	Bacteria/Parcubacteria/Candidatus Yanofskybacteria	silvaseq648124	silvaseq648124	86.9681	82.6374	2e-92
bin.CSSed10.295	CS-Sed10-C10713-16S_rRNA-1|CS-Sed10-C10713	453	DQ432378 uncultured gamma proteobacterium	Bacteria/Verrucomicrobia/Opitutae/Puniceicocca les_Puniceicoccaceae/uncultured	silvaseq463564	silvaseq463564	98.6517	98.234	0
bin.CSSed11.88	CS-Sed11-C17304-16S_rRNA-1|CS-Sed11-C17304	452	KF964613 uncultured bacterium	Bacteria/Actinobacteria/Nitriliruptoria/Nitril iruptorales_Nitriliruptoraceae/Egicoccus	silvaseq198789	silvaseq198789	93.617	93.5841	1e-177
bin.T3Sed10.202R1	T3-Sed10-C17351-16S_rRNA-1|T3-Sed10-C17351	444	KM019005 uncultured Omnitrophica bacterium	Bacteria/Omnitrophica	silvaseq102006	silvaseq102006	88.9908	98.1982	1e-130
bin.CSSed11.208	CS-Sed11-C38191-16S_rRNA-1|CS-Sed11-C38191	442	JQ739007 uncultured bacterium	Bacteria/Ignavibacteriae_Ignavibacteria_Ignavi bacteriales/BSN166	silvaseq541420	silvaseq541420	89.6714	96.3801	1e-141
bin.CSSed10.125	CS-Sed10-C19305-16S_rRNA-1|CS-Sed10-C19305	438	LCGL01000001 Candidatus Falkowbacteria bacterium GW2011_GWF2_43_32	Bacteria/Parcubacteria/Candidatus Falkowbacteria	silvaseq11610	silvaseq11610	94.5205	100	0
bin.B1Sed10.182	B1-Sed10-C23907-16S_rRNA-1|B1-Sed10-C23907	437	AF507904 uncultured bacterium	Bacteria/Parcubacteria/Candidatus Yanofskybacteria	silvaseq371331	silvaseq371331	91.3295	39.5881	1e-56
bin.T3Sed10.62m	T3-Sed10-C42668-16S_rRNA-1|T3-Sed10-C42668	429	JX240727 uncultured spirochete	Bacteria/Spirochaetae_Spirochaetes_Spirochaeta les/Spirochaetaceae/Spirochaeta 2	silvaseq575658	silvaseq575658	95.6835	97.2028	0
bin.B1Sed10.183	B1-Sed10-C19290-16S_rRNA-1|B1-Sed10-C19290	428	HE604774 uncultured bacterium	Bacteria/Planctomycetes/Planctomycetacia_Broca diales_Brocadiaceae/PB79	silvaseq470715	silvaseq470715	94.2857	32.7103	9e-54
bin.CSSed10.248R1	CS-Sed10-C6172-16S_rRNA-1|CS-Sed10-C6172	422	AF507904 uncultured bacterium	Bacteria/Parcubacteria/Candidatus Yanofskybacteria	silvaseq371331	silvaseq371331	91.9075	40.9953	4e-59
bin.T1Sed10.111R1	T1-Sed10-C330-16S_rRNA-1|T1-Sed10-C330	422	FJ792449 uncultured bacterium	Bacteria/Parcubacteria/Candidatus Yanofskybacteria	silvaseq625836	silvaseq625836	90	42.654	9e-54
bin.T3Sed10.47	T3-Sed10-C36315-16S_rRNA-1|T3-Sed10-C36315	422	LDZS01002347 terrestrial metagenome	Bacteria/Acetothermia	silvaseq12161	silvaseq12161	88.6747	98.3412	1e-123
bin.CSSed11.284R2	CS-Sed11-C3491-16S_rRNA-1|CS-Sed11-C3491	419	AF454309 uncultured Verrucomicrobia bacterium	Bacteria/Verrucomicrobia/WCHB1-41	silvaseq371042	silvaseq371042	96.3731	92.1241	0
bin.T3Sed10.265	T3-Sed10-C15167-16S_rRNA-1|T3-Sed10-C15167	419	HM128169 uncultured bacterium	Bacteria/Actinobacteria/OPB41	silvaseq538007	silvaseq538007	93.7824	92.1241	1e-164
bin.CSSed10.162	CS-Sed10-C12417-16S_rRNA-1|CS-Sed10-C12417	418	AF454310 uncultured Verrucomicrobia bacterium	Bacteria/Verrucomicrobia/WCHB1-41	silvaseq133204	silvaseq133204	91.1688	92.1053	1e-138
bin.CSSed10.312R1	CS-Sed10-C61771-16S_rRNA-1|CS-Sed10-C61771	418	JX240618 uncultured bacterium	Bacteria/WS6	silvaseq578081	silvaseq578081	90.9091	97.3684	1e-144
bin.CSSed11.284R1	CS-Sed11-C9779-16S_rRNA-1|CS-Sed11-C9779	417	AF454309 uncultured Verrucomicrobia bacterium	Bacteria/Verrucomicrobia/WCHB1-41	silvaseq371042	silvaseq371042	96.8912	92.5659	0
bin.CSSed10.2	CS-Sed10-C9563-16S_rRNA-1|CS-Sed10-C9563	415	DQ432391 uncultured gamma proteobacterium	Bacteria/Proteobacteria/Gammaproteobacteria_2/ HOC36	silvaseq463333	silvaseq463333	99.7519	97.1084	0
bin.CSSed11.232	CS-Sed11-C73213-16S_rRNA-2|CS-Sed11-C73213	414	EU386073 uncultured bacterium	Bacteria/Parcubacteria	silvaseq403952	silvaseq403952	91.8129	41.3043	6e-58
bin.CSSed11.236	CS-Sed11-C53321-16S_rRNA-1|CS-Sed11-C53321	414	HQ183975 uncultured Verrucomicrobia bacterium	Bacteria/Verrucomicrobia/WCHB1-41	silvaseq254813	silvaseq254813	87.9607	98.3092	1e-106
bin.CSSed10.225R1	CS-Sed10-C71007-16S_rRNA-1|CS-Sed10-C71007	413	EU283544 uncultured Firmicutes bacterium	Bacteria/Tenericutes_Mollicutes/Mollicutes RF9	silvaseq392936	silvaseq392936	90.3141	92.4939	1e-129
bin.CSSed11.181	CS-Sed11-C27512-16S_rRNA-1|CS-Sed11-C27512	413	JF417912 uncultured bacterium	Bacteria/Firmicutes_Clostridia_2/Clostridiales _Syntrophomonadaceae/Dethiobacter	silvaseq609947	silvaseq609947	86.3081	99.0315	1e-101
bin.CSSed11.191	CS-Sed11-C1791-16S_rRNA-1|CS-Sed11-C1791	413	JX240548 uncultured proteobacterium	Bacteria/Proteobacteria/Deltaproteobacteria/Br adymonadales	silvaseq578005	silvaseq578005	97.5	96.8523	0
bin.CSSed10.345R1	CS-Sed10-C4532-16S_rRNA-1|CS-Sed10-C4532	412	HQ691939 uncultured bacterium	Bacteria/Spirochaetae_Spirochaetes_Spirochaeta les/Spirochaetaceae/Sphaerochaeta	silvaseq408149	silvaseq408149	88.7283	83.9806	4e-96
bin.CSSed11.152R1	CS-Sed11-C57-16S_rRNA-1|CS-Sed11-C57	412	GU302443 uncultured bacterium	Bacteria/Chloroflexi/Dehalococcoidia/GIF9	silvaseq404341	silvaseq404341	94.9367	95.8738	1e-177
bin.T1Sed10.78	T1-Sed10-C616-16S_rRNA-1|T1-Sed10-C616	412	FJ792449 uncultured bacterium	Bacteria/Parcubacteria/Candidatus Yanofskybacteria	silvaseq625836	silvaseq625836	92.7711	40.2913	1e-59
bin.T1Sed10.200	T1-Sed10-C6936-16S_rRNA-1|T1-Sed10-C6936	410	FJ792449 uncultured bacterium	Bacteria/Parcubacteria/Candidatus Yanofskybacteria	silvaseq625836	silvaseq625836	90.5063	38.5366	8e-48
bin.CSSed10.442	CS-Sed10-C134587-16S_rRNA-1|CS-Sed10-C134587	409	HE604774 uncultured bacterium	Bacteria/Planctomycetes/Planctomycetacia_Broca diales_Brocadiaceae/PB79	silvaseq470715	silvaseq470715	95.7983	29.0954	2e-48
bin.T1Sed10.109	T1-Sed10-C45570-16S_rRNA-1|T1-Sed10-C45570	408	JX240659 uncultured Firmicutes bacterium	Bacteria/Firmicutes_Clostridia_2/Clostridiales _Syntrophomonadaceae/Dethiobacter	silvaseq578100	silvaseq578100	87	98.0392	1e-104
bin.T3Sed10.155	T3-Sed10-C38570-16S_rRNA-1|T3-Sed10-C38570	408	JN451090 uncultured organism	Bacteria/Spirochaetae_Spirochaetes_Spirochaeta les/Spirochaetaceae/Spirochaeta 2	silvaseq193969	silvaseq193969	90.7216	95.098	1e-132
bin.B1Sed10.238R1	B1-Sed10-C5486-16S_rRNA-1|B1-Sed10-C5486	407	KJ534549 Halovenus aranensis	Archaea/Euryarchaeota_Halobacteria_Halobacteri ales_Halobacteriaceae/Halovenus_1	silvaseq47710	silvaseq47710	94.8148	99.5086	0
bin.CSSed11.208	CS-Sed11-C49394-16S_rRNA-1|CS-Sed11-C49394	407	KX097242 uncultured bacterium	Bacteria/Proteobacteria/Gammaproteobacteria_2/u ncultured	silvaseq238372	silvaseq238372	93.0939	88.9435	1e-145
bin.CSSed10.396R1	CS-Sed10-C63692-16S_rRNA-1|CS-Sed10-C63692	406	FJ152989 uncultured bacterium	Bacteria/Actinobacteria/Nitriliruptoria/Nitril iruptorales_Nitriliruptoraceae	silvaseq543501	silvaseq543501	99.4318	86.6995	0
bin.CSSed10.379	CS-Sed10-C125578-16S_rRNA-1|CS-Sed10-C125578	405	HE604774 uncultured bacterium	Bacteria/Planctomycetes/Planctomycetacia_Broca diales_Brocadiaceae/PB79	silvaseq470715	silvaseq470715	94.958	29.3827	5e-46
bin.B1Sed10.227R1	B1-Sed10-C9167-16S_rRNA-1|B1-Sed10-C9167	404	FN396737 uncultured marine bacterium	Bacteria/Firmicutes_Clostridia_1/Clostridiales /Clostridiaceae 3/Caloranaerobacter	silvaseq352552	silvaseq352552	93.8272	40.099	4e-62
bin.T3Sed10.12	T3-Sed10-C84611-16S_rRNA-1|T3-Sed10-C84611	402	JQ738973 uncultured bacterium	Bacteria/Chloroflexi/Dehalococcoidia/GIF9	silvaseq541411	silvaseq541411	96.9863	90.796	0
bin.T3Sed10.156R1	T3-Sed10-C46182-16S_rRNA-1|T3-Sed10-C46182	402	JQ738973 uncultured bacterium	Bacteria/Chloroflexi/Dehalococcoidia/GIF9	silvaseq541411	silvaseq541411	95.8904	90.796	1e-171
bin.CSSed11.241	CS-Sed11-C43854-16S_rRNA-1|CS-Sed11-C43854	401	GU302443 uncultured bacterium	Bacteria/Chloroflexi/Dehalococcoidia/GIF9	silvaseq404341	silvaseq404341	95.8225	95.5112	1e-179
bin.CSSed11.253R1	CS-Sed11-C115-16S_rRNA-1|CS-Sed11-C115	401	GU302443 uncultured bacterium	Bacteria/Chloroflexi/Dehalococcoidia/GIF9	silvaseq404341	silvaseq404341	92.9504	95.5112	1e-153
bin.CSSed10.423	CS-Sed10-C59315-16S_rRNA-1|CS-Sed10-C59315	398	AB722118 uncultured bacterium	Bacteria/Omnitrophica	silvaseq360992	silvaseq360992	90.5263	95.4774	1e-130
bin.CSSed11.97R1	CS-Sed11-C58376-16S_rRNA-1|CS-Sed11-C58376	398	JN504346 uncultured organism	Bacteria/Planctomycetes/Planctomycetacia_Planc tomycetales_Planctomycetaceae/Pir4 lineage	silvaseq625624	silvaseq625624	96.53	79.6482	1e-152
bin.T3Sed10.268	T3-Sed10-C12247-16S_rRNA-1|T3-Sed10-C12247	398	KF836207 uncultured bacterium	Bacteria/Saccharibacteria	silvaseq365469	silvaseq365469	96.3824	97.2362	0
bin.B1Sed10.75	B1-Sed10-C6806-16S_rRNA-1|B1-Sed10-C6806	397	FJ536430 uncultured bacterium	Bacteria/Firmicutes_Clostridia_Halanaerobiales /Halanaerobiaceae_Halarsenatibacter	silvaseq607746	silvaseq607746	99.2308	32.7456	2e-64
bin.T1Sed10.85	T1-Sed10-C4819-16S_rRNA-1|T1-Sed10-C4819	395	JX240587 uncultured Bacteroidetes bacterium	Bacteria/Bacteroidetes/Bacteroidetes Incertae Sedis/Order III/F1-37X2	silvaseq575561	silvaseq575561	99.7409	97.7215	0
bin.CSSed10.104	CS-Sed10-C16077-16S_rRNA-1|CS-Sed10-C16077	394	FJ792449 uncultured bacterium	Bacteria/Parcubacteria/Candidatus Yanofskybacteria	silvaseq625836	silvaseq625836	90.9091	39.0863	8e-48
bin.CSSed10.416R2m	CS-Sed10-C7664-16S_rRNA-1|CS-Sed10-C7664	393	KT152878 uncultured bacterium	Bacteria/Parcubacteria	silvaseq163364	silvaseq163364	92.5926	41.2214	2e-57
bin.CSSed11.55	CS-Sed11-C7194-16S_rRNA-1|CS-Sed11-C7194	393	KJ817584 uncultured bacterium	Bacteria/Gemmatimonadetes/BD2-11 terrestrial group	silvaseq98221	silvaseq98221	90.7652	96.4377	1e-136
bin.T3Sed10.300	T3-Sed10-C112036-16S_rRNA-2|T3-Sed10-C112036	393	EU386073 uncultured bacterium	Bacteria/Parcubacteria	silvaseq403952	silvaseq403952	91.2752	37.9135	3e-47
bin.CSSed10.139	CS-Sed10-C68146-16S_rRNA-1|CS-Sed10-C68146	392	DQ028263 uncultured bacterium	Bacteria/Proteobacteria/Gammaproteobacteria_2/ Xanthomonadales/JTB255 marine benthic group	silvaseq437675	silvaseq437675	95.7895	96.9388	1e-178
bin.CSSed10.174	CS-Sed10-C81023-16S_rRNA-1|CS-Sed10-C81023	392	JQ800820 uncultured bacterium	Bacteria/Proteobacteria/Gammaproteobacteria_2/ Xanthomonadales/uncultured	silvaseq544981	silvaseq544981	94.4737	96.9388	1e-166
bin.CSSed10.142	CS-Sed10-C446-16S_rRNA-1|CS-Sed10-C446	389	FJ792449 uncultured bacterium	Bacteria/Parcubacteria/Candidatus Yanofskybacteria	silvaseq625836	silvaseq625836	90.604	38.3033	8e-45
bin.CSSed10.163	CS-Sed10-C100900-16S_rRNA-1|CS-Sed10-C100900	389	GU083668 uncultured bacterium	Bacteria/Planctomycetes/Planctomycetacia_Planc tomycetales_Planctomycetaceae/Pirellula	silvaseq384098	silvaseq384098	98.1333	96.401	0
bin.CSSed10.205R1	CS-Sed10-C7870-16S_rRNA-1|CS-Sed10-C7870	388	FJ792202 uncultured bacterium	Bacteria/Parcubacteria/Candidatus Yanofskybacteria	silvaseq630217	silvaseq630217	96.1538	33.5052	5e-55
bin.CSSed10.508	CS-Sed10-C37975-16S_rRNA-1|CS-Sed10-C37975	388	EU592460 uncultured bacterium	Bacteria/Bacteroidetes/Sphingobacteriia_Sphing obacteriales_2/uncultured	silvaseq463095	silvaseq463095	85.752	97.6804	1e-83
bin.T1Sed10.39R1	T1-Sed10-C22653-16S_rRNA-1|T1-Sed10-C22653	388	AB019748 unidentified archaeon	Archaea/Diapherotrites	silvaseq26642	silvaseq26642	89.6175	47.1649	3e-53
bin.CSSed10.104	CS-Sed10-C164193-16S_rRNA-1|CS-Sed10-C164193	386	GU179980 uncultured Microgenomates group bacterium	Bacteria/Parcubacteria	silvaseq112083	silvaseq112083	86.8852	63.2124	3e-56
bin.CSSed10.257	CS-Sed10-C59211-16S_rRNA-1|CS-Sed10-C59211	385	FJ792202 uncultured bacterium	Bacteria/Parcubacteria/Candidatus Yanofskybacteria	silvaseq630217	silvaseq630217	95.4198	34.026	3e-53
bin.CSSed11.170R1	CS-Sed11-C10443-16S_rRNA-1|CS-Sed11-C10443	384	EU246132 uncultured organism	Bacteria/Chloroflexi/Anaerolineae_Anaerolineal es_Anaerolineaceae/uncultured	silvaseq390392	silvaseq390392	95.1743	97.1354	1e-166
bin.CSSed10.205R2	CS-Sed10-C11678-16S_rRNA-1|CS-Sed10-C11678	383	FJ792202 uncultured bacterium	Bacteria/Parcubacteria/Candidatus Yanofskybacteria	silvaseq630217	silvaseq630217	96.9231	33.9426	2e-57
bin.CSSed10.217	CS-Sed10-C15284-16S_rRNA-1|CS-Sed10-C15284	383	AF454309 uncultured Verrucomicrobia bacterium	Bacteria/Verrucomicrobia/WCHB1-41	silvaseq371042	silvaseq371042	95.702	91.1227	1e-162
bin.CSSed10.348R2	CS-Sed10-C2634-16S_rRNA-1|CS-Sed10-C2634	383	KX097755 uncultured bacterium	Bacteria/Cloacimonetes/MSBL8	silvaseq239160	silvaseq239160	89.8936	98.1723	1e-120
bin.T3Sed10.181	T3-Sed10-C26703-16S_rRNA-1|T3-Sed10-C26703	383	GU302443 uncultured bacterium	Bacteria/Chloroflexi/Dehalococcoidia/GIF9	silvaseq404341	silvaseq404341	94.7945	95.3003	1e-162
bin.B1Sed10.67	B1-Sed10-C18197-16S_rRNA-1|B1-Sed10-C18197	381	GQ848219 uncultured Firmicutes bacterium	Bacteria/Firmicutes_Clostridia_2/Clostridiales _Syntrophomonadaceae/uncultured	silvaseq282892	silvaseq282892	95.858	88.7139	1e-155
bin.CSSed11.236	CS-Sed11-C82203-16S_rRNA-1|CS-Sed11-C82203	381	KC852952 uncultured bacterium	Bacteria/Proteobacteria/Deltaproteobacteria/Myx ococcales/P3OB-42	silvaseq657435	silvaseq657435	98.4436	67.4541	1e-133
bin.B1Sed10.101	B1-Sed10-C12954-16S_rRNA-1|B1-Sed10-C12954	379	LDZS01002347 terrestrial metagenome	Bacteria/Acetothermia	silvaseq12161	silvaseq12161	88.4409	98.153	1e-107
bin.T1Sed10.200	T1-Sed10-C15556-16S_rRNA-1|T1-Sed10-C15556	379	LJNG01000004 Parcubacteria bacterium DG_74_3	Bacteria/Parcubacteria	silvaseq15335	silvaseq15335	85.2691	93.1398	4e-65
bin.T3Sed10.328	T3-Sed10-C28178-16S_rRNA-1|T3-Sed10-C28178	379	HM127665 uncultured bacterium	Bacteria/Proteobacteria/Gammaproteobacteria_2/ Xanthomonadales/uncultured	silvaseq538181	silvaseq538181	97.3913	91.029	1e-174
bin.T3Sed10.236R1	T3-Sed10-C38597-16S_rRNA-1|T3-Sed10-C38597	378	KC852957 uncultured bacterium	Bacteria/Verrucomicrobia/WCHB1-41	silvaseq657436	silvaseq657436	94.8229	97.0899	1e-163
bin.CSSed10.237R1	CS-Sed10-C3975-16S_rRNA-1|CS-Sed10-C3975	376	KJ210874 uncultured haloalkaliphilic bacterium	Bacteria/Firmicutes_Clostridia_1/Clostridiales _Family XIV/uncultured	silvaseq204543	silvaseq204543	100	82.1809	1e-174
bin.CSSed10.142	CS-Sed10-C41062-16S_rRNA-1|CS-Sed10-C41062	374	KM356404 uncultured bacterium	Bacteria/Parcubacteria	silvaseq140101	silvaseq140101	87.1324	72.7273	4e-62
bin.CSSed10.381R1	CS-Sed10-C51995-16S_rRNA-1|CS-Sed10-C51995	371	KM019005 uncultured Omnitrophica bacterium	Bacteria/Omnitrophica	silvaseq102006	silvaseq102006	84.5304	97.5741	4e-68
bin.T3Sed10.44	T3-Sed10-C133442-16S_rRNA-1|T3-Sed10-C133442	370	JQ738995 uncultured bacterium	Bacteria/Bacteroidetes/Bacteroidia_Bacteroidal es/ML635J-40 aquatic group	silvaseq541417	silvaseq541417	91.9668	97.5676	1e-135
bin.T1Sed10.60	T1-Sed10-C11025-16S_rRNA-1|T1-Sed10-C11025	368	KP174496 bacterium YC-ZSS-LKJ81	Bacteria/Firmicutes_Clostridia_Halanaerobiales /Halanaerobiaceae/Halanaerobium	silvaseq67604	silvaseq67604	97.1698	28.8043	2e-45
bin.CSSed11.114R1	CS-Sed11-C36698-16S_rRNA-1|CS-Sed11-C36698	365	HM128169 uncultured bacterium	Bacteria/Actinobacteria/OPB41	silvaseq538007	silvaseq538007	93.9024	89.863	1e-135
bin.T3Sed10.147R1	T3-Sed10-C5535-16S_rRNA-1|T3-Sed10-C5535	363	FJ792202 uncultured bacterium	Bacteria/Parcubacteria/Candidatus Yanofskybacteria	silvaseq630217	silvaseq630217	91.0569	33.8843	2e-36
bin.CSSed10.436R1	CS-Sed10-C34353-16S_rRNA-1|CS-Sed10-C34353	362	AB858616 uncultured bacterium	Bacteria/Parcubacteria	silvaseq367498	silvaseq367498	90.0552	50	3e-50
bin.B1Sed10.197m	B1-Sed10-C26159-16S_rRNA-1|B1-Sed10-C26159	361	JQ739035 uncultured bacterium	Bacteria/Proteobacteria/Alphaproteobacteria/Rh odobacterales_Rhodobacteraceae_1/uncultured	silvaseq542499	silvaseq542499	98	96.9529	0
bin.T3Sed10.299R1	T3-Sed10-C76043-16S_rRNA-1|T3-Sed10-C76043	361	JN451090 uncultured organism	Bacteria/Spirochaetae_Spirochaetes_Spirochaeta les/Spirochaetaceae/Spirochaeta 2	silvaseq193969	silvaseq193969	90.5882	94.1828	1e-113
bin.CSSed11.109	CS-Sed11-C34104-16S_rRNA-1|CS-Sed11-C34104	359	AB477994 uncultured bacterium	Bacteria/Firmicutes_Clostridia_2/Clostridiales _Syntrophomonadaceae/Dethiobacter	silvaseq311406	silvaseq311406	91.092	96.9359	1e-116
bin.T3Sed10.218	T3-Sed10-C29161-16S_rRNA-1|T3-Sed10-C29161	358	GQ464373 uncultured Methylonatrum sp.	Bacteria/Proteobacteria/Gammaproteobacteria_2/ Gammaproteobacteria Incertae Sedis_Unknown Family_Methylonatrum	silvaseq480487	silvaseq480487	99.4253	97.2067	0
bin.T1Sed10.71R1	T1-Sed10-C23059-16S_rRNA-1|T1-Sed10-C23059	356	KP174494 bacterium YC-ZSS-LKJ141	Bacteria/Firmicutes_Clostridia_2/Clostridiales _Syntrophomonadaceae/uncultured	silvaseq65141	silvaseq65141	95.6268	96.3483	1e-158
bin.CSSed11.258	CS-Sed11-C28327-16S_rRNA-1|CS-Sed11-C28327	353	HM127801 uncultured bacterium	Bacteria/Planctomycetes/Planctomycetacia_Planc tomycetales_Planctomycetaceae/Rhodopirellula	silvaseq539778	silvaseq539778	96.2963	91.7847	1e-154
bin.B1Sed10.112	B1-Sed10-C4562-16S_rRNA-1|B1-Sed10-C4562	350	FJ792202 uncultured bacterium	Bacteria/Parcubacteria/Candidatus Yanofskybacteria	silvaseq630217	silvaseq630217	90.0901	31.7143	2e-29
bin.B1Sed10.187	B1-Sed10-C19218-16S_rRNA-1|B1-Sed10-C19218	346	DQ289897 uncultured planctomycete	Bacteria/Planctomycetes/Phycisphaerae/Phycisph aerales/Phycisphaeraceae/uncultured	silvaseq451528	silvaseq451528	91.6418	96.8208	1e-113
bin.CSSed11.312R1	CS-Sed11-C35944-16S_rRNA-1|CS-Sed11-C35944	344	HQ673366 uncultured bacterium	Bacteria/Planctomycetes/Phycisphaerae/Phycisph aerales/Phycisphaeraceae/JL-ETNP-F27	silvaseq406216	silvaseq406216	93.7313	97.3837	1e-134
bin.B1Sed10.221R1	B1-Sed10-C10418-16S_rRNA-1|B1-Sed10-C10418	343	DQ289897 uncultured planctomycete	Bacteria/Planctomycetes/Phycisphaerae/Phycisph aerales/Phycisphaeraceae/uncultured	silvaseq451528	silvaseq451528	91.2913	97.0845	1e-114
bin.CSSed11.141	CS-Sed11-C13922-16S_rRNA-1|CS-Sed11-C13922	343	GQ848219 uncultured Firmicutes bacterium	Bacteria/Firmicutes_Clostridia_2/Clostridiales _Syntrophomonadaceae/uncultured	silvaseq282892	silvaseq282892	95.3795	88.3382	1e-134
bin.CSSed11.241	CS-Sed11-C17120-16S_rRNA-1|CS-Sed11-C17120	338	GU302443 uncultured bacterium	Bacteria/Chloroflexi/Dehalococcoidia/GIF9	silvaseq404341	silvaseq404341	93.7729	80.7692	1e-109
bin.CSSed11.152R1	CS-Sed11-C324-16S_rRNA-1|CS-Sed11-C324	336	EU542435 uncultured bacterium	Bacteria/Chloroflexi/Dehalococcoidia/GIF9	silvaseq457885	silvaseq457885	92.069	86.3095	1e-103
bin.T3Sed10.167	T3-Sed10-C51742-16S_rRNA-1|T3-Sed10-C51742	331	HQ183812 uncultured Clostridia bacterium	Bacteria/Firmicutes_Clostridia_2/Clostridiales _Syntrophomonadaceae/Dethiobacter	silvaseq254245	silvaseq254245	87.4439	67.3716	7e-57
bin.CSSed10.297R1	CS-Sed10-C20971-16S_rRNA-2|CS-Sed10-C20971	327	EU386100 uncultured bacterium	Bacteria/Parcubacteria/Candidatus Yanofskybacteria	silvaseq403992	silvaseq403992	89.9083	100	1e-106
bin.T3Sed10.253	T3-Sed10-C18043-16S_rRNA-1|T3-Sed10-C18043	326	JN440342 uncultured organism	Bacteria/Verrucomicrobia/Opitutae/Puniceicocca les_Puniceicoccaceae/Puniceicoccus	silvaseq599109	silvaseq599109	89.6552	88.9571	4e-86
bin.T3Sed10.97	T3-Sed10-C116826-16S_rRNA-1|T3-Sed10-C116826	317	JN504346 uncultured organism	Bacteria/Planctomycetes/Planctomycetacia_Planc tomycetales_Planctomycetaceae/Pir4 lineage	silvaseq625624	silvaseq625624	95.339	74.4479	1e-104
bin.T3Sed10.22m	T3-Sed10-C20841-16S_rRNA-1|T3-Sed10-C20841	302	JN178228 uncultured bacterium	Bacteria/Deinococcus- Thermus_Deinococci/Deinococcales/Trueperaceae_Truepera	silvaseq568732	silvaseq568732	96.5753	96.6887	1e-137
bin.T1Sed10.119m	T1-Sed10-C17-16S_rRNA-1|T1-Sed10-C17	284	HE604449 uncultured archaeon	Archaea/Euryarchaeota_Thermoplasmata_Thermopla smatales/KTK 4A	silvaseq101344	silvaseq101344	92.4731	98.2394	1e-106
bin.T1Sed10.122R1	T1-Sed10-C59207-16S_rRNA-1|T1-Sed10-C59207	281	FJ547054 uncultured bacterium	Bacteria/Parcubacteria	silvaseq608236	silvaseq608236	89.404	53.7367	5e-39
bin.CSSed11.93R1	CS-Sed11-C19101-16S_rRNA-1|CS-Sed11-C19101	277	JQ428680 uncultured bacterium	Bacteria/Ignavibacteriae_Ignavibacteria_Ignavi bacteriales/BSN166	silvaseq499692	silvaseq499692	95.9276	79.7834	1e-100
bin.T1Sed10.113R1	T1-Sed10-C27796-16S_rRNA-1|T1-Sed10-C27796	275	HE604515 uncultured archaeon	Archaea/Euryarchaeota_Thermoplasmata_Thermopla smatales/KTK 4A	silvaseq101554	silvaseq101554	90.4412	98.9091	9e-90
bin.CSSed10.178	CS-Sed10-C48529-16S_rRNA-1|CS-Sed10-C48529	274	HQ183888 uncultured Chloroflexi bacterium	Bacteria/Chloroflexi/Dehalococcoidia/vadinBA26	silvaseq254588	silvaseq254588	94.2966	95.9854	1e-108
bin.CSSed11.178	CS-Sed11-C95510-16S_rRNA-1|CS-Sed11-C95510	274	JX504448 uncultured bacterium	Bacteria/Verrucomicrobia/WCHB1-41	silvaseq588457	silvaseq588457	94.3396	96.7153	1e-107
bin.CSSed11.145	CS-Sed11-C32456-16S_rRNA-1|CS-Sed11-C32456	261	JX504377 uncultured bacterium	Bacteria/Planctomycetes/Planctomycetacia_Planct omycetales_Planctomycetaceae/Rhodopirellula	silvaseq588437	silvaseq588437	97.2332	96.9349	1e-124
bin.CSSed11.297R2	CS-Sed11-C17290-16S_rRNA-1|CS-Sed11-C17290	254	JQ088432 uncultured bacterium	Bacteria/Proteobacteria/Deltaproteobacteria/De sulfuromonadales/Desulfuromonadaceae_Desulfuromonas_2	silvaseq644663	silvaseq644663	96.6387	93.7008	1e-112
bin.CSSed10.330	CS-Sed10-C17337-16S_rRNA-1|CS-Sed10-C17337	253	AACY020295835 marine metagenome	Bacteria/Deinococcus- Thermus_Deinococci/Deinococcales/Trueperaceae_Truepera	silvaseq426340	silvaseq426340	98.2759	91.6996	1e-118
bin.CSSed10.67	CS-Sed10-C49999-16S_rRNA-1|CS-Sed10-C49999	253	JX504377 uncultured bacterium	Bacteria/Planctomycetes/Planctomycetacia_Planct omycetales_Planctomycetaceae/Rhodopirellula	silvaseq588437	silvaseq588437	98.3607	96.4427	1e-125
bin.CSSed10.305	CS-Sed10-C75283-16S_rRNA-1|CS-Sed10-C75283	248	AJ387899 uncultured bacterium SJP-2	Bacteria/Hydrogenedentes	silvaseq373274	silvaseq373274	96.7347	98.7903	1e-116
bin.B1Sed10.240	B1-Sed10-C58911-16S_rRNA-1|B1-Sed10-C58911	239	EU542435 uncultured bacterium	Bacteria/Chloroflexi/Dehalococcoidia/GIF9	silvaseq457885	silvaseq457885	93.3673	82.0084	3e-74
bin.T1Sed10.213	T1-Sed10-C10827-16S_rRNA-1|T1-Sed10-C10827	236	JN798473 uncultured euryarchaeote	Archaea/Aenigmarchaeota/Deep Sea Euryarchaeotic Group(DSEG)	silvaseq224533	silvaseq224533	88.0795	63.9831	6e-32
bin.T1Sed10.8R1	T1-Sed10-C9095-16S_rRNA-1|T1-Sed10-C9095	233	HE604545 uncultured archaeon	Archaea/Euryarchaeota_Thermoplasmata_Thermopla smatales/KTK 4A	silvaseq101557	silvaseq101557	89.1304	98.7124	4e-67
bin.T1Sed10.90m	T1-Sed10-C34070-16S_rRNA-1|T1-Sed10-C34070	233	KR605111 Egibacter rhizosphaerae	Bacteria/Actinobacteria/Nitriliruptoria/Euzebya les_Euzebyaceae/Egibacter	silvaseq75882	silvaseq75882	98.2533	98.2833	1e-116
bin.T3Sed10.160	T3-Sed10-C103600-16S_rRNA-1|T3-Sed10-C103600	228	AF454310 uncultured Verrucomicrobia bacterium	Bacteria/Verrucomicrobia/WCHB1-41	silvaseq133204	silvaseq133204	98.2143	73.6842	1e-82
bin.B1Sed10.191R1	B1-Sed10-C5270-16S_rRNA-1|B1-Sed10-C5270	219	LOPS01000047 Candidatus Methanomethylophilus sp. 1R26	Archaea/Euryarchaeota_Thermoplasmata_Thermoplas matales/Thermoplasmatales Incertae Sedis/Candidatus Methanomethylophilus	silvaseq2471	silvaseq2471	88.2653	89.4977	1e-51
bin.T1Sed10.8R1	T1-Sed10-C42731-16S_rRNA-1|T1-Sed10-C42731	218	DQ103675 uncultured euryarchaeote	Archaea/Euryarchaeota_Thermoplasmata_Thermoplas matales/KTK 4A	silvaseq204717	silvaseq204717	93.7888	73.8532	8e-62
bin.B1Sed10.107R1	B1-Sed10-C4266-16S_rRNA-1|B1-Sed10-C4266	217	DQ103683 uncultured euryarchaeote	Archaea/Euryarchaeota_Thermoplasmata_Thermoplas matales/KTK 4A	silvaseq204718	silvaseq204718	93.7888	74.1935	8e-62
bin.B1Sed10.12	B1-Sed10-C38829-16S_rRNA-1|B1-Sed10-C38829	213	DQ432396 uncultured actinobacterium	Bacteria/Actinobacteria/Nitriliruptoria/Nitril iruptorales_Nitriliruptoraceae	silvaseq462890	silvaseq462890	98.3146	83.5681	1e-88
bin.CSSed10.53	CS-Sed10-C33643-16S_rRNA-1|CS-Sed10-C33643	213	DQ432396 uncultured actinobacterium	Bacteria/Actinobacteria/Nitriliruptoria/Nitril iruptorales_Nitriliruptoraceae	silvaseq462890	silvaseq462890	97.7528	83.5681	3e-86
bin.CSSed11.48	CS-Sed11-C21716-16S_rRNA-1|CS-Sed11-C21716	213	DQ432396 uncultured actinobacterium	Bacteria/Actinobacteria/Nitriliruptoria/Nitril iruptorales_Nitriliruptoraceae	silvaseq462890	silvaseq462890	97.7528	83.5681	3e-86
bin.CSSed10.163	CS-Sed10-C95071-16S_rRNA-1|CS-Sed10-C95071	212	FJ717262 uncultured bacterium	Bacteria/Planctomycetes/vadinHA49	silvaseq625486	silvaseq625486	91.9598	93.8679	8e-68
bin.CSSed11.183R1m	CS-Sed11-C11751-16S_rRNA-1|CS-Sed11-C11751	210	LDZS01002347 terrestrial metagenome	Bacteria/Acetothermia	silvaseq12161	silvaseq12161	91.5344	90	5e-69
bin.T3Sed10.313R1	T3-Sed10-C4491-16S_rRNA-1|T3-Sed10-C4491	205	KF841722 uncultured bacterium	Bacteria/Tenericutes_Mollicutes/Mollicutes RF9	silvaseq191320	silvaseq191320	91.2371	94.6341	2e-62
bin.T1Sed10.26	T1-Sed10-C8391-16S_rRNA-1|T1-Sed10-C8391	202	JX240605 uncultured Firmicutes bacterium	Bacteria/Firmicutes_Clostridia_Halanaerobiales /Halobacteroidaceae/uncultured	silvaseq578064	silvaseq578064	98.9305	92.5743	2e-96
bin.T3Sed10.166R1	T3-Sed10-C42618-16S_rRNA-1|T3-Sed10-C42618	202	JX504377 uncultured bacterium	Bacteria/Planctomycetes/Planctomycetacia_Planct omycetales_Planctomycetaceae/Rhodopirellula	silvaseq588437	silvaseq588437	97.4227	96.0396	2e-93
bin.B1Sed10.188R1	B1-Sed10-C37183-16S_rRNA-1|B1-Sed10-C37183	192	CP000544 Halorhodospira halophila SL1	Bacteria/Proteobacteria/Gammaproteobacteria_2/ Chromatiales_Ectothiorhodospiraceae_2/Halorhodospira	silvaseq374423	silvaseq374423	99.4413	93.2292	4e-94
bin.CSSed11.61	CS-Sed11-C51219-16S_rRNA-1|CS-Sed11-C51219	187	JQ738984 uncultured bacterium	Bacteria/Planctomycetes/Planctomycetacia_Planc tomycetales_Planctomycetaceae/Pirellula	silvaseq540747	silvaseq540747	93.0233	91.9786	1e-63
bin.CSSed10.387R1	CS-Sed10-C117544-16S_rRNA-1|CS-Sed10-C117544	185	KP174593 bacterium YC-ZSS-LKJ111	Bacteria/Bacteroidetes/Bacteroidetes Incertae Sedis/Order III/F1-37X2	silvaseq68291	silvaseq68291	96	94.5946	2e-77
bin.T3Sed10.258	T3-Sed10-C10667-16S_rRNA-1|T3-Sed10-C10667	183	JQ428680 uncultured bacterium	Bacteria/Ignavibacteriae_Ignavibacteria_Ignavi bacteriales/BSN166	silvaseq499692	silvaseq499692	96.124	70.4918	1e-54
bin.T3Sed10.110R1	T3-Sed10-C13187-16S_rRNA-1|T3-Sed10-C13187	161	EU592434 uncultured bacterium	Bacteria/Actinobacteria/OPB41	silvaseq463279	silvaseq463279	95.8621	90.0621	6e-62
bin.CSSed10.282R1	CS-Sed10-C72625-16S_rRNA-1|CS-Sed10-C72625	157	KT893267 uncultured bacterium	Bacteria/Elusimicrobia_Elusimicrobia/Rs-M47	silvaseq188215	silvaseq188215	89.4366	90.4459	1e-38
bin.CSSed10.121	CS-Sed10-C69452-16S_rRNA-1|CS-Sed10-C69452	150	CP007029 Thioalkalivibrio thiocyanoxidans ARh 4	Bacteria/Proteobacteria/Gammaproteobacteria_2/ Chromatiales_Ectothiorhodospiraceae_1/Thioalkalivibrio_1	silvaseq592199	silvaseq592199	99.3007	95.3333	1e-72
bin.CSSed10.125	CS-Sed10-C19305-16S_rRNA-2|CS-Sed10-C19305	138	LCGL01000001 Candidatus Falkowbacteria bacterium GW2011_GWF2_43_32	Bacteria/Parcubacteria/Candidatus Falkowbacteria	silvaseq11610	silvaseq11610	89.9225	93.4783	2e-33
bin.T1Sed10.134	T1-Sed10-C413-16S_rRNA-3|T1-Sed10-C413	138	LCGL01000001 Candidatus Falkowbacteria bacterium GW2011_GWF2_43_32	Bacteria/Parcubacteria/Candidatus Falkowbacteria	silvaseq11610	silvaseq11610	89.9225	93.4783	2e-33
bin.CSSed10.298R1	CS-Sed10-C2597-16S_rRNA-1|CS-Sed10-C2597	130	EF099605 uncultured bacterium	Bacteria/Firmicutes_Erysipelotrichia_Erysipelo trichales_Erysipelotrichaceae/Faecalibaculum	silvaseq228443	silvaseq228443	94.1176	91.5385	2e-39
bin.CSSed10.266m	CS-Sed10-C493-16S_rRNA-2|CS-Sed10-C493	128	FJ205231 uncultured bacterium	Bacteria/Parcubacteria/Candidatus Giovannonibacteria	silvaseq550566	silvaseq550566	90.3226	72.6562	2e-21
bin.T3Sed10.281	T3-Sed10-C468-16S_rRNA-1|T3-Sed10-C468	128	AACY020312918 marine metagenome	Bacteria/Parcubacteria/Candidatus Campbellbacteria	silvaseq427698	silvaseq427698	88.2883	86.7188	4e-25
bin.T1Sed10.139	T1-Sed10-C1691-16S_rRNA-1|T1-Sed10-C1691	126	JX240662 uncultured Firmicutes bacterium	Bacteria/Firmicutes_Clostridia_Halanaerobiales /Halanaerobiaceae/Halanaerobium	silvaseq578097	silvaseq578097	91.453	92.8571	5e-31
bin.CSSed11.161	CS-Sed11-C112770-16S_rRNA-1|CS-Sed11-C112770	124	JN256081 uncultured bacterium	Bacteria/Bacteroidetes/Bacteroidia_Bacteroidal es/ML635J-40 aquatic group	silvaseq578397	silvaseq578397	97.3684	91.9355	9e-51
bin.T3Sed10.102R1	T3-Sed10-C13287-16S_rRNA-1|T3-Sed10-C13287	124	JQ088375 uncultured bacterium	Bacteria/Parcubacteria	silvaseq650014	silvaseq650014	91.0891	81.4516	3e-26
bin.CSSed10.193	CS-Sed10-C39064-16S_rRNA-1|CS-Sed10-C39064	123	JN256081 uncultured bacterium	Bacteria/Bacteroidetes/Bacteroidia_Bacteroidal es/ML635J-40 aquatic group	silvaseq578397	silvaseq578397	97.3684	92.6829	9e-51
bin.CSSed10.270	CS-Sed10-C99308-16S_rRNA-1|CS-Sed10-C99308	123	JX240589 uncultured bacterium	Bacteria/Hydrogenedentes	silvaseq578059	silvaseq578059	98.1308	86.9919	6e-49
bin.CSSed11.44	CS-Sed11-C114004-16S_rRNA-1|CS-Sed11-C114004	123	JQ738995 uncultured bacterium	Bacteria/Bacteroidetes/Bacteroidia_Bacteroidal es/ML635J-40 aquatic group	silvaseq541417	silvaseq541417	100	92.6829	6e-58
bin.CSSed11.84	CS-Sed11-C91133-16S_rRNA-1|CS-Sed11-C91133	123	FBYC01000001 Rhodobacteraceae bacterium HL-91	Bacteria/Proteobacteria/Alphaproteobacteria/Rh odobacterales_Rhodobacteraceae_1/Roseibaca	silvaseq11883	silvaseq11883	100	97.561	2e-61
bin.CSSed10.161R1	CS-Sed10-C36828-16S_rRNA-1|CS-Sed10-C36828	122	CP005934 Candidatus Methanomassiliicoccus intestinalis Issoire-Mx1	Archaea/Euryarchaeota_Thermoplasmata_Thermoplas matales/Thermoplasmatales Incertae Sedis_Methanomassiliicoccus	silvaseq133460	silvaseq133460	95.7265	95.9016	9e-48
bin.CSSed10.308	CS-Sed10-C50757-16S_rRNA-1|CS-Sed10-C50757	120	CP005934 Candidatus Methanomassiliicoccus intestinalis Issoire-Mx1	Archaea/Euryarchaeota_Thermoplasmata_Thermoplas matales/Thermoplasmatales Incertae Sedis_Methanomassiliicoccus	silvaseq133460	silvaseq133460	95.7265	97.5	9e-48
bin.CSSed10.321R1	CS-Sed10-C7204-16S_rRNA-1|CS-Sed10-C7204	120	JX240684 uncultured Bacteroidetes bacterium	Bacteria/Bacteroidetes/Bacteroidia_Bacteroidal es/ML635J-40 aquatic group	silvaseq576262	silvaseq576262	99.0909	91.6667	4e-53
bin.CSSed10.167	CS-Sed10-C126116-16S_rRNA-1|CS-Sed10-C126116	119	KP174559 bacterium YC-ZSS-LKJ23	Bacteria/Firmicutes_Clostridia_2/Clostridiales _Syntrophomonadaceae/uncultured	silvaseq67736	silvaseq67736	95.3704	90.7563	2e-42
bin.CSSed10.375	CS-Sed10-C152913-16S_rRNA-1|CS-Sed10-C152913	119	JX240552 uncultured Chloroflexi bacterium	Bacteria/Chloroflexi/Thermomicrobia/Sphaerobac terales_Sphaerobacteraceae/Nitrolancea	silvaseq575551	silvaseq575551	98.1818	92.437	9e-51
bin.T3Sed10.30	T3-Sed10-C38619-16S_rRNA-1|T3-Sed10-C38619	118	HQ681962 uncultured bacterium	Bacteria/Bacteroidetes/Sphingobacteriia_Sphing obacteriales_2/Chitinophagaceae/uncultured	silvaseq138835	silvaseq138835	92.381	88.9831	2e-33
bin.CSSed10.463m	CS-Sed10-C133577-16S_rRNA-1|CS-Sed10-C133577	117	KP681565 Nostoc sp. SN64	Bacteria/Cyanobacteria/Cyanobacteria/Subsectio nIV_FamilyI/Anabaena_11	silvaseq45031	silvaseq45031	100	98.2906	2e-58
bin.T3Sed10.245	T3-Sed10-C126370-16S_rRNA-1|T3-Sed10-C126370	115	JX521579 uncultured bacterium	Bacteria/Proteobacteria/Gammaproteobacteria_Ch romatiales_Halothiobacillaceae/Thiofaba	silvaseq590348	silvaseq590348	93.0693	87.8261	2e-33
bin.CSSed10.126	CS-Sed10-C72313-16S_rRNA-1|CS-Sed10-C72313	114	JN256081 uncultured bacterium	Bacteria/Bacteroidetes/Bacteroidia_Bacteroidal es/ML635J-40 aquatic group	silvaseq578397	silvaseq578397	98.0198	88.5965	2e-45
bin.CSSed10.126	CS-Sed10-C126290-16S_rRNA-1|CS-Sed10-C126290	114	JN256081 uncultured bacterium	Bacteria/Bacteroidetes/Bacteroidia_Bacteroidal es/ML635J-40 aquatic group	silvaseq578397	silvaseq578397	98.0198	88.5965	2e-45
bin.CSSed10.181R1	CS-Sed10-C42541-16S_rRNA-1|CS-Sed10-C42541	114	JX240958 uncultured Spirochaetes bacterium	Bacteria/Spirochaetae_Spirochaetes_Spirochaeta les/Spirochaetaceae/Spirochaeta 2	silvaseq576486	silvaseq576486	97.1698	92.9825	5e-46
bin.B1Sed10.56	B1-Sed10-C9883-16S_rRNA-1|B1-Sed10-C9883	112	AJTX02000008 Prochlorothrix hollandica PCC 9006	Bacteria/Cyanobacteria/Cyanobacteria/Subsectio nIII_FamilyI_Prochlorothrix	silvaseq6980	silvaseq6980	99.0385	92.8571	1e-49
bin.B1Sed10.28	B1-Sed10-C45812-16S_rRNA-1|B1-Sed10-C45812	111	ACJN02000001 Desulfonatronospira thiodismutans ASO3-1	Bacteria/Proteobacteria/Deltaproteobacteria/De sulfovibrionales/Desulfohalobiaceae_1/Desulfonatronospir a	silvaseq363597	silvaseq363597	98.9899	89.1892	1e-46
bin.CSSed11.266R1m	CS-Sed11-C19838-16S_rRNA-1|CS-Sed11-C19838	110	KC540996 uncultured bacterium	Bacteria/Planctomycetes/Planctomycetacia_Planct omycetales_Planctomycetaceae/Pir4 lineage	silvaseq651260	silvaseq651260	97.1429	95.4545	5e-43
bin.CSSed11.288R1	CS-Sed11-C69675-16S_rRNA-1|CS-Sed11-C69675	110	GU565251 uncultured bacterium	Bacteria/Actinobacteria/Coriobacteriia_Corioba cteriales_Coriobacteriaceae/uncultured	silvaseq487570	silvaseq487570	100	90	5e-49
bin.CSSed10.178	CS-Sed10-C86808-16S_rRNA-1|CS-Sed10-C86808	98	CP006951 Dehalococcoides mccartyi CG5	Bacteria/Chloroflexi/Dehalococcoidia/Dehalococc oidales/Dehalococcoidaceae/Dehalococcoides	silvaseq143368	silvaseq143368	96.7033	92.8571	4e-37
bin.B1Sed10.159	B1-Sed10-C57727-16S_rRNA-1|B1-Sed10-C57727	<90	ND	ND	ND	ND	ND	ND	ND
bin.B1Sed10.16	B1-Sed10-C57373-16S_rRNA-1|B1-Sed10-C57373	<90	ND	ND	ND	ND	ND	ND	ND
bin.B1Sed10.173	B1-Sed10-C31655-16S_rRNA-1|B1-Sed10-C31655	<90	ND	ND	ND	ND	ND	ND	ND
bin.B1Sed10.173	B1-Sed10-C50538-16S_rRNA-1|B1-Sed10-C50538	<90	ND	ND	ND	ND	ND	ND	ND
bin.B1Sed10.194	B1-Sed10-C992-16S_rRNA-1|B1-Sed10-C992	<90	ND	ND	ND	ND	ND	ND	ND
bin.B1Sed10.204	B1-Sed10-C4545-16S_rRNA-1|B1-Sed10-C4545	<90	ND	ND	ND	ND	ND	ND	ND
bin.B1Sed10.218	B1-Sed10-C68938-16S_rRNA-1|B1-Sed10-C68938	<90	ND	ND	ND	ND	ND	ND	ND
bin.B1Sed10.223R2	B1-Sed10-C1988-16S_rRNA-1|B1-Sed10-C1988	<90	ND	ND	ND	ND	ND	ND	ND
bin.B1Sed10.22	B1-Sed10-C64650-16S_rRNA-1|B1-Sed10-C64650	<90	ND	ND	ND	ND	ND	ND	ND
bin.B1Sed10.43	B1-Sed10-C9581-16S_rRNA-1|B1-Sed10-C9581	<90	ND	ND	ND	ND	ND	ND	ND
bin.B1Sed10.47R1	B1-Sed10-C63313-16S_rRNA-1|B1-Sed10-C63313	<90	ND	ND	ND	ND	ND	ND	ND
bin.B1Sed10.85	B1-Sed10-C138-16S_rRNA-1|B1-Sed10-C138	<90	ND	ND	ND	ND	ND	ND	ND
bin.B1Sed10.89R1	B1-Sed10-C60680-16S_rRNA-1|B1-Sed10-C60680	<90	ND	ND	ND	ND	ND	ND	ND
bin.CSSed10.134R1	CS-Sed10-C17685-16S_rRNA-1|CS-Sed10-C17685	<90	ND	ND	ND	ND	ND	ND	ND
bin.CSSed10.169	CS-Sed10-C9626-16S_rRNA-1|CS-Sed10-C9626	<90	ND	ND	ND	ND	ND	ND	ND
bin.CSSed10.193	CS-Sed10-C162410-16S_rRNA-1|CS-Sed10-C162410	<90	ND	ND	ND	ND	ND	ND	ND
bin.CSSed10.1	CS-Sed10-C102060-16S_rRNA-1|CS-Sed10-C102060	<90	ND	ND	ND	ND	ND	ND	ND
bin.CSSed10.214	CS-Sed10-C1966-16S_rRNA-1|CS-Sed10-C1966	<90	ND	ND	ND	ND	ND	ND	ND
bin.CSSed10.244R1	CS-Sed10-C2905-16S_rRNA-1|CS-Sed10-C2905	<90	ND	ND	ND	ND	ND	ND	ND
bin.CSSed10.244R1	CS-Sed10-C9972-16S_rRNA-1|CS-Sed10-C9972	<90	ND	ND	ND	ND	ND	ND	ND
bin.CSSed10.245	CS-Sed10-C18445-16S_rRNA-1|CS-Sed10-C18445	<90	ND	ND	ND	ND	ND	ND	ND
bin.CSSed10.272	CS-Sed10-C80692-16S_rRNA-1|CS-Sed10-C80692	<90	ND	ND	ND	ND	ND	ND	ND
bin.CSSed10.272	CS-Sed10-C24545-16S_rRNA-1|CS-Sed10-C24545	<90	ND	ND	ND	ND	ND	ND	ND
bin.CSSed10.287	CS-Sed10-C39433-16S_rRNA-1|CS-Sed10-C39433	<90	ND	ND	ND	ND	ND	ND	ND
bin.CSSed10.292	CS-Sed10-C105896-16S_rRNA-1|CS-Sed10-C105896	<90	ND	ND	ND	ND	ND	ND	ND
bin.CSSed10.292	CS-Sed10-C2654-16S_rRNA-1|CS-Sed10-C2654	<90	ND	ND	ND	ND	ND	ND	ND
bin.CSSed10.297R1	CS-Sed10-C20971-16S_rRNA-3|CS-Sed10-C20971	<90	ND	ND	ND	ND	ND	ND	ND
bin.CSSed10.331	CS-Sed10-C14000-16S_rRNA-1|CS-Sed10-C14000	<90	ND	ND	ND	ND	ND	ND	ND
bin.CSSed10.331	CS-Sed10-C14514-16S_rRNA-1|CS-Sed10-C14514	<90	ND	ND	ND	ND	ND	ND	ND
bin.CSSed10.342R1	CS-Sed10-C52891-16S_rRNA-1|CS-Sed10-C52891	<90	ND	ND	ND	ND	ND	ND	ND
bin.CSSed10.353	CS-Sed10-C29902-16S_rRNA-1|CS-Sed10-C29902	<90	ND	ND	ND	ND	ND	ND	ND
bin.CSSed10.389R1	CS-Sed10-C86610-16S_rRNA-1|CS-Sed10-C86610	<90	ND	ND	ND	ND	ND	ND	ND
bin.CSSed10.434R1	CS-Sed10-C41368-16S_rRNA-1|CS-Sed10-C41368	<90	ND	ND	ND	ND	ND	ND	ND
bin.CSSed10.436R1	CS-Sed10-C172979-16S_rRNA-1|CS-Sed10-C172979	<90	ND	ND	ND	ND	ND	ND	ND
bin.CSSed10.474R1	CS-Sed10-C96965-16S_rRNA-1|CS-Sed10-C96965	<90	ND	ND	ND	ND	ND	ND	ND
bin.CSSed10.474R1	CS-Sed10-C19776-16S_rRNA-1|CS-Sed10-C19776	<90	ND	ND	ND	ND	ND	ND	ND
bin.CSSed10.501R1	CS-Sed10-C76473-16S_rRNA-1|CS-Sed10-C76473	<90	ND	ND	ND	ND	ND	ND	ND
bin.CSSed10.80	CS-Sed10-C109645-16S_rRNA-1|CS-Sed10-C109645	<90	ND	ND	ND	ND	ND	ND	ND
bin.CSSed10.90	CS-Sed10-C1816-16S_rRNA-1|CS-Sed10-C1816	<90	ND	ND	ND	ND	ND	ND	ND
bin.CSSed10.90	CS-Sed10-C8165-16S_rRNA-1|CS-Sed10-C8165	<90	ND	ND	ND	ND	ND	ND	ND
bin.CSSed11.101m	CS-Sed11-C9076-16S_rRNA-1|CS-Sed11-C9076	<90	ND	ND	ND	ND	ND	ND	ND
bin.CSSed11.198	CS-Sed11-C24780-16S_rRNA-1|CS-Sed11-C24780	<90	ND	ND	ND	ND	ND	ND	ND
bin.CSSed11.218R1	CS-Sed11-C2688-16S_rRNA-1|CS-Sed11-C2688	<90	ND	ND	ND	ND	ND	ND	ND
bin.CSSed11.218R1	CS-Sed11-C69472-16S_rRNA-1|CS-Sed11-C69472	<90	ND	ND	ND	ND	ND	ND	ND
bin.CSSed11.22	CS-Sed11-C98735-16S_rRNA-1|CS-Sed11-C98735	<90	ND	ND	ND	ND	ND	ND	ND
bin.CSSed11.232	CS-Sed11-C73213-16S_rRNA-1|CS-Sed11-C73213	<90	ND	ND	ND	ND	ND	ND	ND
bin.CSSed11.243R1	CS-Sed11-C84080-16S_rRNA-1|CS-Sed11-C84080	<90	ND	ND	ND	ND	ND	ND	ND
bin.CSSed11.29	CS-Sed11-C12382-16S_rRNA-1|CS-Sed11-C12382	<90	ND	ND	ND	ND	ND	ND	ND
bin.CSSed11.319	CS-Sed11-C58895-16S_rRNA-1|CS-Sed11-C58895	<90	ND	ND	ND	ND	ND	ND	ND
bin.CSSed11.50	CS-Sed11-C4998-16S_rRNA-1|CS-Sed11-C4998	<90	ND	ND	ND	ND	ND	ND	ND
bin.CSSed11.54R1	CS-Sed11-C22549-16S_rRNA-1|CS-Sed11-C22549	<90	ND	ND	ND	ND	ND	ND	ND
bin.CSSed11.54R1	CS-Sed11-C86044-16S_rRNA-1|CS-Sed11-C86044	<90	ND	ND	ND	ND	ND	ND	ND
bin.CSSed11.79	CS-Sed11-C17019-16S_rRNA-1|CS-Sed11-C17019	<90	ND	ND	ND	ND	ND	ND	ND
bin.T1Sed10.130	T1-Sed10-C4360-16S_rRNA-1|T1-Sed10-C4360	<90	ND	ND	ND	ND	ND	ND	ND
bin.T1Sed10.148	T1-Sed10-C8910-16S_rRNA-1|T1-Sed10-C8910	<90	ND	ND	ND	ND	ND	ND	ND
bin.T1Sed10.157	T1-Sed10-C1156-16S_rRNA-1|T1-Sed10-C1156	<90	ND	ND	ND	ND	ND	ND	ND
bin.T1Sed10.157	T1-Sed10-C7530-16S_rRNA-1|T1-Sed10-C7530	<90	ND	ND	ND	ND	ND	ND	ND
bin.T1Sed10.157	T1-Sed10-C14633-16S_rRNA-1|T1-Sed10-C14633	<90	ND	ND	ND	ND	ND	ND	ND
bin.T1Sed10.157	T1-Sed10-C29997-16S_rRNA-1|T1-Sed10-C29997	<90	ND	ND	ND	ND	ND	ND	ND
bin.T1Sed10.186	T1-Sed10-C37102-16S_rRNA-1|T1-Sed10-C37102	<90	ND	ND	ND	ND	ND	ND	ND
bin.T1Sed10.186	T1-Sed10-C41684-16S_rRNA-1|T1-Sed10-C41684	<90	ND	ND	ND	ND	ND	ND	ND
bin.T1Sed10.22	T1-Sed10-C8388-16S_rRNA-1|T1-Sed10-C8388	<90	ND	ND	ND	ND	ND	ND	ND
bin.T1Sed10.26	T1-Sed10-C5611-16S_rRNA-1|T1-Sed10-C5611	<90	ND	ND	ND	ND	ND	ND	ND
bin.T1Sed10.4m	T1-Sed10-C3756-16S_rRNA-1|T1-Sed10-C3756	<90	ND	ND	ND	ND	ND	ND	ND
bin.T1Sed10.60	T1-Sed10-C14772-16S_rRNA-1|T1-Sed10-C14772	<90	ND	ND	ND	ND	ND	ND	ND
bin.T1Sed10.75	T1-Sed10-C3753-16S_rRNA-1|T1-Sed10-C3753	<90	ND	ND	ND	ND	ND	ND	ND
bin.T1Sed10.84	T1-Sed10-C533-16S_rRNA-1|T1-Sed10-C533	<90	ND	ND	ND	ND	ND	ND	ND
bin.T1Sed10.91R1	T1-Sed10-C13111-16S_rRNA-1|T1-Sed10-C13111	<90	ND	ND	ND	ND	ND	ND	ND
bin.T1Sed10.91R1	T1-Sed10-C14964-16S_rRNA-1|T1-Sed10-C14964	<90	ND	ND	ND	ND	ND	ND	ND
bin.T1Sed10.91R1	T1-Sed10-C14964-16S_rRNA-2|T1-Sed10-C14964	<90	ND	ND	ND	ND	ND	ND	ND
bin.T1Sed10.92	T1-Sed10-C14360-16S_rRNA-1|T1-Sed10-C14360	<90	ND	ND	ND	ND	ND	ND	ND
bin.T3Sed10.108R1	T3-Sed10-C8218-16S_rRNA-1|T3-Sed10-C8218	<90	ND	ND	ND	ND	ND	ND	ND
bin.T3Sed10.131	T3-Sed10-C1152-16S_rRNA-1|T3-Sed10-C1152	<90	ND	ND	ND	ND	ND	ND	ND
bin.T3Sed10.147R1	T3-Sed10-C39925-16S_rRNA-1|T3-Sed10-C39925	<90	ND	ND	ND	ND	ND	ND	ND
bin.T3Sed10.154	T3-Sed10-C35078-16S_rRNA-1|T3-Sed10-C35078	<90	ND	ND	ND	ND	ND	ND	ND
bin.T3Sed10.172R1	T3-Sed10-C39019-16S_rRNA-1|T3-Sed10-C39019	<90	ND	ND	ND	ND	ND	ND	ND
bin.T3Sed10.172R1	T3-Sed10-C3851-16S_rRNA-1|T3-Sed10-C3851	<90	ND	ND	ND	ND	ND	ND	ND
bin.T3Sed10.192R1	T3-Sed10-C65021-16S_rRNA-1|T3-Sed10-C65021	<90	ND	ND	ND	ND	ND	ND	ND
bin.T3Sed10.207m	T3-Sed10-C43145-16S_rRNA-1|T3-Sed10-C43145	<90	ND	ND	ND	ND	ND	ND	ND
bin.T3Sed10.207m	T3-Sed10-C14621-16S_rRNA-1|T3-Sed10-C14621	<90	ND	ND	ND	ND	ND	ND	ND
bin.T3Sed10.209R1	T3-Sed10-C20487-16S_rRNA-1|T3-Sed10-C20487	<90	ND	ND	ND	ND	ND	ND	ND
bin.T3Sed10.270	T3-Sed10-C86465-16S_rRNA-1|T3-Sed10-C86465	<90	ND	ND	ND	ND	ND	ND	ND
bin.T3Sed10.300	T3-Sed10-C112036-16S_rRNA-1|T3-Sed10-C112036	<90	ND	ND	ND	ND	ND	ND	ND
bin.T3Sed10.310R2	T3-Sed10-C76104-16S_rRNA-1|T3-Sed10-C76104	<90	ND	ND	ND	ND	ND	ND	ND
bin.T3Sed10.329R1	T3-Sed10-C28170-16S_rRNA-1|T3-Sed10-C28170	<90	ND	ND	ND	ND	ND	ND	ND
bin.T3Sed10.33	T3-Sed10-C25194-16S_rRNA-1|T3-Sed10-C25194	<90	ND	ND	ND	ND	ND	ND	ND
bin.T3Sed10.357R1m	T3-Sed10-C57141-16S_rRNA-1|T3-Sed10-C57141	<90	ND	ND	ND	ND	ND	ND	ND
bin.T3Sed10.57m	T3-Sed10-C33084-16S_rRNA-1|T3-Sed10-C33084	<90	ND	ND	ND	ND	ND	ND	ND
bin.T3Sed10.86	T3-Sed10-C23695-16S_rRNA-1|T3-Sed10-C23695	<90	ND	ND	ND	ND	ND	ND	ND
bin.T3Sed10.91	T3-Sed10-C15127-16S_rRNA-1|T3-Sed10-C15127	<90	ND	ND	ND	ND	ND	ND	ND
