# Supplementary material for: A metagenomics roadmap to the uncultured genome diversity in hypersaline soda lake sediments
Source: Microbiome. 2018 Sep 19;6:168. doi: 10.1186/s40168-018-0548-7 (PMC6146748; doi:10.1186/s40168-018-0548-7)
Supplement: Supplementary file 5 — Dataset S3. Estimated abundance and derived salinity preference from each MAG in each metagenomic dataset expressed as Reads per Kilobase of MAG per Gigabase of mapped reads (RPKG) and “salinity preference score” (see Methods section), basis for Fig. 4. (XLSX 143 kb) [file 40168_2018_548_MOESM5_ESM.xlsx]

## Sheet: Sheet1
	RPKG					RANK
#SEQID	CSSed10	CSSed11	T3Sed10	T1Sed10	B1Sed10	CSSed10	CSSed11	T3Sed10	T1Sed10	B1Sed10	SUM(lowsalinity)	SCORE(low salinity)	SUM(high salinity)	SCORE (high salinity)	Salinity preference score
bin_T1Sed10_8R1	0.02251	0.01902	0.00616	98.2998	11.4556	855	858	859	11	60	0.04769	-10	109.755	861	851
bin_B1Sed10_20	0.03731	0.04551	0.04535	101.444	11.9168	846	826	832	10	59	0.12817	-24	113.361	862	838
bin_T1Sed10_39R1	0	0	0	37.6545	0.0261	869	870	871	23	840	0	-1	37.6806	827	826
bin_B1Sed10_29	0.10622	0.01944	0.02843	74.4953	3.05331	781	857	843	15	242	0.15409	-29	77.5486	851	822
bin_B1Sed10_34	0.03946	0.10375	0.05593	65.1668	12.738	841	755	824	16	57	0.19914	-36	77.9048	852	816
bin_T1Sed10_15	0.07038	0.2026	0.02478	29.8942	65.0938	813	661	846	35	8	0.29776	-49	94.988	858	809
bin_B1Sed10_45R1	0.13934	0.01584	0.11942	44.6261	1.88767	754	859	788	21	292	0.2746	-44	46.5137	839	795
bin_T1Sed10_48R1	0.03086	0.03938	0.02106	29.8525	0.11298	850	835	848	36	713	0.0913	-15	29.9654	808	793
bin_B1Sed10_43	0.10442	0.10082	0.0741	14.2901	30.6936	784	759	818	83	16	0.27934	-46	44.9838	838	792
bin_T1Sed10_55R1	0.05624	0.0664	0.0095	10.2262	21.4869	825	801	852	118	29	0.13214	-25	31.713	816	791
bin_T1Sed10_26	0.1631	0.17117	0.12383	15.25	32.648	733	692	784	79	14	0.4581	-63	47.898	840	777
bin_T1Sed10_75	0	0	0.00289	21.6971	0.07504	870	871	864	60	776	0.00289	-3	21.7721	773	770
bin_T1Sed10_24	0.09375	0.17771	0.06666	34.5062	1.14394	793	685	823	25	361	0.33812	-54	35.6502	823	769
bin_B1Sed10_33	0.09712	0.26317	0.29043	28.1794	26.5355	789	624	727	37	18	0.65072	-80	54.7149	846	766
bin_B1Sed10_69	0.06607	0.0625	0.10021	24.3267	2.3133	815	808	803	51	272	0.22878	-39	26.64	799	760
bin_T1Sed10_23	0.14702	0.22214	0.35076	25.9862	25.6672	743	649	707	45	19	0.71992	-86	51.6534	843	757
bin_B1Sed10_83	0.02811	0.03616	0.00652	2.31329	17.0807	852	840	857	258	36	0.07079	-13	19.394	759	746
bin_B1Sed10_80R1	0.07477	0.06895	0.00696	4.10921	17.6001	808	798	854	201	35	0.15068	-28	21.7093	772	744
bin_T1Sed10_40	0.26153	0.06393	0.21466	30.4145	0.72719	682	805	752	32	420	0.54012	-70	31.1416	812	742
bin_T1Sed10_57	0.10409	0.1212	0.1203	24.6368	1.28258	785	737	787	49	349	0.34559	-55	25.9193	797	742
bin_T1Sed10_94	0	0.02353	0.00135	15.7476	0.0478	871	852	867	78	809	0.02488	-8	15.7954	747	739
bin_T1Sed10_78	0.08073	0.05044	0.10833	22.7705	0.16351	802	822	794	55	661	0.2395	-41	22.934	779	738
bin_B1Sed10_22	0.45035	0.61166	0.42476	32.6465	72.0521	621	502	692	30	7	1.48677	-124	104.699	860	736
bin_T1Sed10_25	0.41537	0.3598	0.40518	26.6808	23.0608	631	585	697	41	27	1.18035	-108	49.7417	842	734
bin_T1Sed10_66	0.04214	0.09176	0.04123	19.452	1.64209	837	775	836	73	318	0.17513	-35	21.0941	764	729
bin_T1Sed10_73	0.14958	0.18483	0.10323	22.1968	1.61547	742	678	801	58	320	0.43764	-60	23.8123	786	726
bin_B1Sed10_85	0.03923	0.05273	0.07966	13.9396	4.53125	842	821	817	86	180	0.17162	-33	18.4708	758	725
bin_T1Sed10_84	0.03869	0.04931	0.06687	13.3201	4.22389	844	824	822	94	183	0.15487	-30	17.544	755	725
bin_T1Sed10_113R1	0.00331	0.00687	0.0033	14.2764	0.23644	865	864	861	84	610	0.01348	-6	14.5129	729	723
bin_B1Sed10_46R1	0.67821	0.39337	0.42115	4.19188	40.3057	565	570	693	197	10	1.49273	-125	44.4976	837	712
bin_B1Sed10_119R1	0.07844	0.04859	0.00113	4.09895	11.2187	805	825	868	202	63	0.12816	-23	15.3176	735	712
bin_B1Sed10_81	0.05819	0.03603	0.19307	0.37062	17.7865	822	841	763	422	34	0.28729	-47	18.1571	757	710
bin_T1Sed10_101	0.10582	0.11175	0.01652	11.9351	4.73215	782	744	849	106	170	0.23409	-40	16.6672	750	710
bin_T1Sed10_68	0.09708	0.22515	0.08936	18.5386	2.72892	790	645	810	75	253	0.41159	-58	21.2675	766	708
bin_T1Sed10_99	0.03922	0.04006	0.0313	13.9558	0.3246	843	831	841	85	542	0.11058	-19	14.2804	726	707
bin_B1Sed10_40	0.63132	0.66038	0.64289	27.9696	23.825	572	488	651	38	23	1.93459	-144	51.7946	844	700
bin_T1Sed10_34R1	0.4634	0.27553	0.35749	4.2462	23.5915	617	618	704	194	26	1.09642	-106	27.8377	804	698
bin_T1Sed10_95R1	0.1093	0.03649	0.10747	13.9304	1.59973	776	839	796	87	325	0.25326	-42	15.5301	739	697
bin_B1Sed10_92	0.16505	0.22211	0.08864	2.25452	15.3131	730	650	811	259	44	0.4758	-66	17.5676	756	690
bin_T1Sed10_105	0	0	0	10.8629	0.01118	866	867	870	111	864	0	-2	10.8741	688	686
bin_T1Sed10_53	0.3425	0.1498	0.36477	5.05507	16.9325	657	709	701	178	37	0.85707	-97	21.9876	775	678
bin_B1Sed10_61	0.34334	0.12414	0.30524	4.51924	16.8133	654	731	721	186	38	0.77272	-92	21.3326	767	675
bin_B1Sed10_106R1	0.14395	0.07311	0.10025	12.5766	1.60264	748	795	802	98	323	0.31731	-51	14.1792	725	674
bin_T1Sed10_77	0.52871	0.05847	0.09179	16.7324	0.18539	597	813	808	77	639	0.67897	-81	16.9178	753	672
bin_T1Sed10_81	0.2594	0.27788	0.2535	17.5844	1.9508	685	615	738	76	287	0.79078	-95	19.5352	761	666
bin_T1Sed10_117R1	0.04952	0.1039	0.05306	11.5075	0.31294	830	754	826	108	551	0.20648	-38	11.8204	703	665
bin_B1Sed10_164	0.02481	0.03531	0.00622	3.12786	7.04498	853	842	858	235	108	0.06634	-12	10.1728	673	661
bin_B1Sed10_225	0.13183	0.06601	0.07974	3.17201	8.72776	756	802	816	232	84	0.27758	-45	11.8998	705	660
bin_T1Sed10_76	0.40136	0.26917	0.36441	10.5152	9.93067	640	620	702	113	73	1.03494	-104	20.4459	763	659
bin_B1Sed10_99	0.18041	0.08548	0.45666	1.6697	13.8984	717	784	684	283	49	0.72255	-87	15.5681	741	654
bin_T1Sed10_112	0.14303	0.07971	0.10779	10.4924	1.56031	751	790	795	114	331	0.33053	-53	12.0527	706	653
bin_B1Sed10_141	0.12632	0.14698	0.18547	8.34866	4.14593	759	711	767	136	188	0.45877	-64	12.4946	713	649
bin_B1Sed10_75	0.47129	0.80898	0.45618	20.0029	3.32937	615	456	685	69	221	1.73645	-134	23.3323	782	648
bin_B1Sed10_146	0.09426	0.05778	0.00811	3.36308	6.99785	792	817	853	221	109	0.16015	-32	10.3609	678	646
bin_T1Sed10_126	0.01142	0.01065	0.01083	7.76203	1.27986	860	862	851	143	350	0.0329	-9	9.04189	655	646
bin_B1Sed10_107R1	0.4479	0.14331	0.2892	9.16434	6.47109	623	715	728	126	123	0.88041	-99	15.6354	744	645
bin_T1Sed10_130	0	0	0.00302	8.40376	0.03628	867	868	863	135	821	0.00302	-4	8.44004	645	641
bin_B1Sed10_175	0.73267	0.15919	0.32589	6.5406	9.45862	557	700	714	158	77	1.21775	-109	15.9992	748	639
bin_T1Sed10_128	0.07169	0.04079	0.00323	8.71101	0.67294	811	830	862	134	433	0.11571	-21	9.38395	658	637
bin_T1Sed10_111R1	0.05367	0.01284	0.04382	5.60737	3.18971	826	861	833	168	232	0.11033	-18	8.79708	652	634
bin_T1Sed10_119	0.23122	0.24718	0.24104	11.7567	1.65635	696	630	743	107	316	0.71944	-85	13.4131	717	632
bin_B1Sed10_89R1	0.54415	0.12021	0.18399	0.58003	13.5163	593	739	769	373	52	0.84835	-96	14.0963	724	628
bin_T1Sed10_92	0.41639	0.12589	0.23841	8.27342	5.55641	630	729	744	138	142	0.78069	-94	13.8298	722	628
bin_B1Sed10_163	0.03732	0.05411	0.00668	1.69743	6.67639	845	820	856	281	119	0.09811	-16	8.37382	644	628
bin_B1Sed10_102R1	0.41188	0.86791	1.57448	26.2379	5.27475	635	444	541	44	148	2.85427	-189	31.5126	814	625
bin_B1Sed10_122	0.12281	0.17518	0.26217	1.23251	10.2602	761	689	737	307	70	0.56016	-72	11.4927	697	625
bin_T1Sed10_136R1	0.03374	0.0074	0.04059	7.66858	0.15919	847	863	837	144	665	0.08173	-14	7.82777	632	618
bin_B1Sed10_133	0.92344	0.05781	0.33388	10.2698	4.75213	526	816	713	117	168	1.31513	-115	15.0219	731	616
bin_T1Sed10_186	0.13962	0.21851	0.12585	9.01666	1.63497	753	652	782	130	319	0.48398	-68	10.6516	684	616
bin_T1Sed10_83R1	0.51289	0.61444	0.64573	4.31017	11.3258	605	501	649	193	61	1.77306	-138	15.6359	745	607
bin_B1Sed10_191R1	0.05293	0.03975	0.01194	2.40503	5.02082	828	833	850	254	156	0.10462	-17	7.42585	623	606
bin_T1Sed10_231	0.01085	0.0197	0.02572	7.13499	0.02572	861	856	845	152	843	0.05627	-11	7.16071	615	604
bin_CSSed10_22	1.90782	0.10278	1.69953	57.6059	3.65349	404	756	531	20	200	3.71013	-244	61.2594	847	603
bin_B1Sed10_90R1	0.51435	0.58302	0.64377	4.22266	11.2896	603	509	650	195	62	1.74114	-135	15.5123	738	603
bin_B1Sed10_148R1	0.11755	0.10733	0.06733	0.98797	7.80399	767	748	821	322	101	0.29221	-48	8.79196	651	603
bin_B1Sed10_108R1	1.09117	0.22781	0.59403	1.21427	14.3907	496	641	662	308	47	1.91301	-142	15.6049	742	600
bin_T1Sed10_96	0.91193	0.11276	0.29399	9.12865	3.88023	527	743	725	127	194	1.31868	-116	13.0089	715	599
bin_T1Sed10_93	0.51335	0.90605	0.76212	15.0094	1.75979	604	438	635	80	306	2.18152	-153	16.7691	751	598
bin_B1Sed10_30	2.00502	0.08434	1.75889	58.7681	3.73536	397	785	523	19	198	3.84825	-251	62.5035	848	597
bin_B1Sed10_121	0.4468	0.28176	0.4347	2.9576	8.69838	624	613	690	240	85	1.16326	-107	11.656	700	593
bin_B1Sed10_140	0.20214	0.18035	0.26604	6.43988	3.67596	706	681	735	161	199	0.64853	-79	10.1158	672	593
bin_T1Sed10_110R1	0.1464	0.33411	0.121	9.73528	0.18911	745	597	786	122	636	0.60151	-77	9.92439	669	592
bin_T1Sed10_131	0.28518	0.09874	0.18194	9.08985	0.72597	671	761	770	128	421	0.56586	-74	9.81582	664	590
bin_T1Sed10_106	0.15909	0.17583	0.20582	6.22062	3.2689	737	687	757	164	224	0.54074	-71	9.48952	661	590
bin_T3Sed10_24R1	2.02953	0.1039	1.8251	59.7032	3.61672	393	753	518	18	201	3.95853	-261	63.3199	850	589
bin_B1Sed10_97	1.06241	0.10858	0.16155	0.16566	10.9611	500	746	773	553	64	1.33254	-117	11.1268	693	576
bin_B1Sed10_200	0.1171	0.14449	0.20789	3.55259	4.59469	768	714	756	214	176	0.46948	-65	8.14728	640	575
bin_T1Sed10_139	0.22699	0.52059	1.07554	10.3567	2.02899	698	533	596	116	285	1.82312	-139	12.3857	710	571
bin_B1Sed10_166	0.15878	0.37158	0.08715	0.27514	8.49129	738	580	812	457	92	0.61751	-78	8.76643	649	571
bin_B1Sed10_96	1.57253	0.12382	0.80023	12.0699	3.07707	438	732	630	103	240	2.49658	-167	15.1469	733	566
bin_B1Sed10_74	0.9587	1.64391	0.61984	8.04589	14.8177	518	347	657	140	46	3.22245	-216	22.8636	778	562
bin_T1Sed10_160	0.02263	0.0871	0.04602	3.95675	2.44399	854	782	831	206	262	0.15575	-31	6.40074	591	560
bin_B1Sed10_67	0.95826	1.7996	0.62144	2.74573	21.0569	519	328	656	248	30	3.3793	-226	23.8026	785	559
bin_T1Sed10_71R1	0.94741	1.815	0.42591	7.82246	13.8554	521	326	691	141	50	3.18832	-212	21.6779	771	559
bin_T1Sed10_90	0.61337	1.37657	1.74604	22.5932	5.30125	577	382	526	56	147	3.73598	-248	27.8944	805	557
bin_B1Sed10_222	0.08446	0.03718	0.27373	0.429	6.71669	798	838	734	404	118	0.39537	-57	7.14569	614	557
bin_T1Sed10_16	0.45388	0.81815	3.19736	76.6569	4.16139	620	453	403	14	186	4.46939	-299	80.8183	853	554
bin_T1Sed10_86	1.75327	0.18577	0.88107	12.2568	2.98002	422	674	616	100	245	2.82011	-183	15.2368	734	551
bin_T1Sed10_136R2	0.06147	0.01464	0.04724	5.5604	0.10322	821	860	829	170	727	0.12335	-22	5.66362	571	549
bin_T1Sed10_144	0.81488	0.14272	0.33884	6.92384	2.50462	541	716	711	155	260	1.29644	-112	9.42846	660	548
bin_B1Sed10_182	0.39986	0.16001	0.138	3.79846	3.89012	641	699	779	208	193	0.69787	-82	7.68858	628	546
bin_B1Sed10_154	0.66907	1.35847	0.80144	1.95794	13.0638	568	386	629	267	54	2.82898	-185	15.0217	730	545
bin_B1Sed10_218	0.05024	0.03825	0.05178	3.3351	2.32281	829	836	827	225	269	0.14027	-27	5.65791	570	543
bin_T1Sed10_179	0.18386	0.33065	0.40958	6.47867	1.72153	713	601	695	160	308	0.92409	-103	8.2002	641	538
bin_B1Sed10_188R1	0.37168	0.23698	0.27611	1.80726	6.14502	648	634	731	274	128	0.88477	-100	7.95228	635	535
bin_B1Sed10_113R1	0.72587	1.11791	0.19185	0.15956	10.351	558	413	764	562	68	2.03563	-148	10.5106	682	534
bin_B1Sed10_198R1	0.06479	0.07617	0.03192	1.93909	3.52422	816	791	840	268	204	0.17288	-34	5.46331	568	534
bin_T1Sed10_91R1	2.02584	0.32162	1.03332	13.0258	6.4897	395	605	603	95	122	3.38078	-227	19.5155	760	533
bin_T1Sed10_184R1	0.01194	0.00155	0.00255	4.11033	0.02753	859	866	865	200	838	0.01604	-7	4.13786	539	532
bin_B1Sed10_237	0.14078	0.09618	0.11917	2.99169	3.24002	752	768	789	238	228	0.35613	-56	6.23171	587	531
bin_B1Sed10_60	1.72044	1.89008	0.57672	13.7125	16.3242	423	318	667	91	40	4.18724	-279	30.0367	809	530
bin_B1Sed10_66	0.61108	2.01416	1.1065	1.73181	20.4806	578	308	590	277	32	3.73174	-246	22.2124	776	530
bin_B1Sed10_168	0.99086	1.46005	0.29198	4.05233	8.31331	515	369	726	204	95	2.74289	-180	12.3656	709	529
bin_T1Sed10_143	0.20093	0.42712	0.66955	4.12652	4.15903	707	554	646	198	187	1.2976	-113	8.28555	642	529
bin_B1Sed10_143R1	1.15854	0.26409	0.5878	3.49165	6.76877	484	622	664	217	115	2.01043	-147	10.2604	675	528
bin_T1Sed10_157	0.18132	0.35274	0.19558	6.26198	0.94708	716	587	762	163	378	0.72964	-89	7.20906	617	528
bin_T3Sed10_23	0.55596	1.06229	3.41212	82.0958	4.67725	590	421	398	12	172	5.03037	-330	86.7731	856	526
bin_B1Sed10_240	0.11708	0.57444	1.20273	0.07459	9.78477	769	516	579	696	74	1.89425	-141	9.85936	667	526
bin_B1Sed10_194	0.02028	0.15895	0.08957	0.00865	5.42197	856	701	809	839	144	0.2688	-43	5.43062	567	524
bin_B1Sed10_204	0.24195	0.11833	0.15737	1.20964	5.16141	692	742	775	309	151	0.51765	-69	6.37105	590	521
bin_T1Sed10_164	0.38277	0.17709	0.17036	5.18297	1.82984	646	686	772	177	299	0.73022	-90	7.01281	610	520
bin_T1Sed10_114	1.52666	0.34481	0.99193	4.11703	8.36123	443	593	609	199	94	2.8634	-192	12.4783	711	519
bin_B1Sed10_179	0.07155	0.18855	0.44919	3.35712	3.43947	812	672	689	222	212	0.70929	-84	6.79659	601	517
bin_B1Sed10_190R1	0.25338	0.19662	0.1394	4.45936	2.03278	686	667	778	191	284	0.5894	-76	6.49214	593	517
bin_T1Sed10_196	0.04004	0.06013	0.03926	3.97636	0.26047	840	810	838	205	582	0.13943	-26	4.23683	543	517
bin_B1Sed10_210R1	0.12163	0.14713	0.50482	1.35076	5.60718	762	710	675	300	140	0.77358	-93	6.95794	609	516
bin_T1Sed10_174R1	0.08804	0.23615	0.10388	5.57	0.16514	796	635	800	169	658	0.42807	-59	5.73514	573	514
bin_B1Sed10_173	0.5734	1.15926	1.39004	3.83736	9.668	586	404	563	207	75	3.1227	-206	13.5054	719	513
bin_B1Sed10_165	0.41194	2.06509	0.63558	0.68699	12.8139	634	297	652	360	56	3.11261	-205	13.5009	718	513
bin_B1Sed10_114	1.07169	0.5153	1.08104	0.08119	10.7216	499	534	594	681	66	2.66803	-173	10.8028	686	513
bin_B1Sed10_223R2	0.18019	0.08633	0.21063	1.38502	4.58724	718	783	755	298	177	0.47715	-67	5.97226	580	513
bin_B1Sed10_28	0.55135	1.07191	3.56529	77.8677	4.63424	591	418	384	13	174	5.18855	-342	82.502	854	512
bin_CSSed11_80	0.61945	2.55148	1.17019	1.52405	24.9336	574	265	583	290	20	4.34112	-290	26.4576	798	508
bin_B1Sed10_88	2.42114	0.1323	0.28491	4.98525	6.35917	360	724	729	179	124	2.83835	-187	11.3444	695	508
bin_CSSed10_116	2.39566	0.12465	0.25156	4.74993	6.13929	362	730	740	184	129	2.77187	-182	10.8892	689	507
bin_B1Sed10_238R1	0.04379	0.06362	0.00688	0.4289	3.38144	836	807	855	405	215	0.11429	-20	3.81034	527	507
bin_CSSed10_74	1.88227	2.02693	0.59689	14.664	14.3153	408	305	661	81	48	4.50609	-301	28.9793	807	506
bin_T1Sed10_132	0.26362	0.40976	0.18434	3.3531	3.50327	680	558	768	223	208	0.85772	-98	6.85637	603	505
bin_B1Sed10_227R1	0.04499	0.10707	0.05084	0.80846	3.23123	835	749	828	342	230	0.2029	-37	4.03969	536	499
bin_T1Sed10_213	0	0	0.00341	3.25456	0.01576	868	869	860	226	858	0.00341	-5	3.27032	502	497
bin_T1Sed10_166	0.21275	0.64024	0.39453	5.98405	0.89467	701	491	699	165	384	1.24752	-111	6.87872	606	495
bin_B1Sed10_206R1	0.12017	0.12245	0.19812	0.09688	4.93819	764	734	759	656	157	0.44074	-61	5.03507	555	494
bin_T1Sed10_85	2.52457	0.18213	0.31678	4.90654	6.22681	357	680	716	181	127	3.02348	-202	11.1334	694	492
bin_B1Sed10_159	0.29337	0.40859	0.21919	3.13288	3.51447	669	560	749	234	206	0.92115	-102	6.64735	594	492
bin_T1Sed10_49	1.87251	2.03388	0.78352	13.8324	12.9205	409	304	632	89	55	4.68991	-309	26.7529	800	491
bin_B1Sed10_245	0.00803	0.23214	0.21612	0.02459	4.75697	862	638	751	807	167	0.45629	-62	4.78156	551	489
bin_B1Sed10_118	0.92777	0.61165	1.09329	3.54074	5.87636	524	503	593	215	134	2.63271	-172	9.4171	659	487
bin_T1Sed10_200	0.52425	0.76303	1.09372	7.77624	0.99223	600	460	592	142	372	2.381	-164	8.76847	650	486
bin_B1Sed10_208R2	0.12655	0.09765	0.81189	1.34369	4.83398	758	763	626	301	164	1.03609	-105	6.17767	586	481
bin_T1Sed10_208R1	0.10632	0.12228	0.09731	3.40143	0.47362	780	735	806	219	485	0.32591	-52	3.87505	529	477
bin_B1Sed10_183	0.99123	0.36049	0.7746	1.44549	5.98531	514	583	633	294	132	2.12632	-151	7.4308	624	473
bin_B1Sed10_207	0.25299	0.35535	0.3065	0.25431	5.52785	687	586	720	472	143	0.91484	-101	5.78216	574	473
bin_B1Sed10_226	0.28012	0.15313	0.29585	2.33151	2.84404	674	706	724	255	250	0.7291	-88	5.17555	558	470
bin_B1Sed10_229R1	0.05769	1.06545	0.9777	0.00797	7.17101	823	420	611	841	107	2.10084	-149	7.17898	616	467
bin_B1Sed10_94	0.48304	0.10698	2.81871	3.01999	8.01469	613	750	441	236	99	3.40873	-228	11.0347	692	464
bin_T1Sed10_71R2	0.79748	1.6531	0.55741	7.18751	2.60439	544	344	671	151	257	3.00799	-200	9.7919	663	463
bin_T1Sed10_148	1.0961	0.55953	1.17214	6.82602	1.78112	495	521	582	156	303	2.82777	-184	8.60714	647	463
bin_T1Sed10_176	0.54431	0.50201	0.46201	4.46364	1.85141	592	538	683	190	295	1.50833	-126	6.31505	589	463
bin_B1Sed10_208R1	0.14312	0.06545	0.49711	0.77594	3.82454	750	803	676	346	197	0.70568	-83	4.60048	546	463
bin_B1Sed10_231	0.17617	0.13415	0.27595	0.07917	4.05022	722	721	732	687	189	0.58627	-75	4.12939	538	463
bin_T1Sed10_134	1.37415	0.26436	0.46486	6.81725	0.28401	453	621	681	157	567	2.10337	-150	7.10126	612	462
bin_B1Sed10_223R1	0.08675	0.09431	0.12255	0.14214	3.22711	797	771	785	591	231	0.30361	-50	3.36925	511	461
bin_T1Sed10_210R1	0.06741	3.95665	0.04217	13.7459	0.69885	814	183	835	90	430	4.06623	-268	14.4447	728	460
bin_T1Sed10_187	0.44902	0.40822	0.58699	5.2229	0.73733	622	561	665	176	418	1.44423	-122	5.96023	578	456
bin_T1Sed10_89	0.50768	0.13371	3.09131	3.2109	8.51526	608	722	414	229	91	3.7327	-247	11.7262	702	455
bin_T1Sed10_97	1.28079	0.82861	1.44377	4.49725	6.52524	467	450	551	188	121	3.55317	-237	11.0225	691	454
bin_B1Sed10_209R1	0.64829	0.2404	0.40942	1.18433	4.19744	571	633	696	311	185	1.29811	-114	5.38177	566	452
bin_B1Sed10_50	0.94858	2.02225	2.88484	21.3309	16.3273	520	306	433	62	39	5.85567	-376	37.6582	826	450
bin_CSSed11_79	0.52866	2.04283	2.67269	20.5943	4.49116	598	303	456	66	182	5.24418	-344	25.0855	793	449
bin_B1Sed10_244R1	0.15424	0.23343	0.17342	0.25525	3.34207	740	637	771	471	219	0.56109	-73	3.59732	522	449
bin_B1Sed10_145	1.45559	0.71172	1.06271	2.62349	7.19562	449	471	598	250	106	3.23002	-218	9.81911	665	447
bin_T3Sed10_86	0.61506	1.92292	2.71636	20.2469	4.55189	576	315	450	67	178	5.25434	-346	24.7988	791	445
bin_B1Sed10_55	2.66148	0.73968	1.44478	0.74038	19.5221	346	463	549	354	33	4.84594	-317	20.2625	762	445
bin_T1Sed10_123	3.26739	0.19787	0.76132	13.8592	0.42867	307	665	636	88	501	4.22658	-283	14.2879	727	444
bin_T1Sed10_36	1.00634	2.05297	2.87616	21.45	16.0028	511	299	435	61	42	5.93547	-382	37.4528	825	443
bin_T3Sed10_131	0.58106	0.2105	3.05839	3.13535	8.21116	585	658	420	233	96	3.84995	-253	11.3465	696	443
bin_B1Sed10_63	0.7152	1.5499	3.42152	20.1652	8.16969	561	356	395	68	97	5.68662	-367	28.3349	806	439
bin_B1Sed10_129R1	1.81995	0.00656	0.00055	0.00777	5.95661	417	865	869	843	133	1.82706	-140	5.96438	579	439
bin_T1Sed10_198	0.37092	0.43597	0.41377	3.57445	1.17945	649	551	694	211	359	1.22066	-110	4.7539	549	439
bin_CSSed10_80	2.79178	0.74849	1.50633	0.61245	20.8298	333	462	545	368	31	5.0466	-333	21.4422	768	435
bin_T1Sed10_147	0.59551	0.42891	1.3107	4.21217	1.80713	582	553	570	196	302	2.33512	-159	6.0193	582	423
bin_T1Sed10_60	0.57293	2.04916	2.67635	18.5753	2.95687	587	301	455	74	246	5.29844	-350	21.5322	770	420
bin_B1Sed10_219R2	2.36307	0.80943	1.04249	1.43937	10.1111	364	455	602	295	72	4.21499	-282	11.5504	698	416
bin_T1Sed10_67	0.23473	3.82655	0.93005	13.5328	1.84642	695	189	613	93	297	4.99133	-328	15.3792	737	409
bin_B1Sed10_187	0.87983	0.29993	0.29885	0.69118	3.2436	533	610	723	359	227	1.47861	-123	3.93478	532	409
bin_B1Sed10_221R1	0.61976	0.73702	0.83558	0.23337	4.54308	573	464	620	487	179	2.19236	-154	4.77645	550	396
bin_B1Sed10_259	0.60561	0.19449	0.56602	0.79752	2.69172	579	668	669	344	255	1.36612	-120	3.48924	516	396
bin_T1Sed10_211R1	0.28262	0.21333	0.23583	2.75066	0.02821	672	655	746	246	836	0.73178	-91	2.77887	487	396
bin_B1Sed10_185	1.16072	0.18532	0.21281	0.17561	3.51856	483	676	753	542	205	1.55885	-128	3.69417	523	395
bin_T3Sed10_85R1	0.8115	1.64616	3.51905	19.6558	2.31958	542	346	387	71	270	5.97671	-385	21.9754	774	389
bin_T1Sed10_190R1	1.27679	3.30709	0.4819	12.4454	1.08073	468	229	679	99	365	5.06578	-335	13.5261	720	385
bin_T1Sed10_135	1.88919	0.08971	0.35941	4.31112	0.28002	406	777	703	192	568	2.33831	-160	4.59114	545	385
bin_T1Sed10_175	0.90569	0.19806	0.47371	3.01298	0.43175	529	664	680	237	500	1.57746	-130	3.44473	513	383
bin_T1Sed10_122R1	1.14021	0.10099	1.33963	3.48978	1.19766	487	758	567	218	358	2.58083	-169	4.68744	547	378
bin_B1Sed10_220R1	0.85108	0.23399	0.26228	0.13718	2.74177	539	636	736	597	252	1.34735	-118	2.87895	489	371
bin_CSSed10_253	2.03096	0.13317	0.35176	3.62045	0.23635	392	723	706	209	611	2.51589	-168	3.8568	528	360
bin_B1Sed10_131	0.77948	0.63008	2.70147	1.97968	5.82225	549	495	453	266	136	4.11103	-273	7.80193	631	358
bin_B1Sed10_235	1.03489	2.4614	0.54397	2.32081	5.07794	502	269	672	257	153	4.04026	-263	7.39875	621	358
bin_B1Sed10_174	0.10297	0.09808	1.72242	0.15956	3.09923	788	762	530	561	239	1.92347	-143	3.25879	501	358
bin_T3Sed10_170	0.78429	0.67707	2.74095	2.15283	5.80593	548	484	448	261	137	4.20231	-280	7.95876	636	356
bin_T3Sed10_248	0.17824	0.10567	1.99797	0.15946	3.13771	721	752	504	563	235	2.28188	-158	3.29717	506	348
bin_B1Sed10_16	4.135	0.82913	5.07664	115.931	6.80999	289	449	316	9	114	10.0408	-518	122.741	863	345
bin_CSSed11_101	0.3293	4.48331	0.99911	11.1867	1.66885	659	156	608	110	313	5.81172	-373	12.8556	714	341
bin_T1Sed10_145	1.02322	2.79707	1.06978	7.27949	1.76335	507	247	597	150	304	4.89007	-320	9.04284	656	336
bin_CSSed10_257	1.56312	0.07544	0.13129	1.36904	0.86671	440	792	781	299	390	1.76985	-137	2.23575	467	330
bin_B1Sed10_130R1	1.14401	1.48398	1.23493	2.93097	3.12693	486	366	576	242	236	3.86292	-256	6.0579	583	327
bin_CSSed11_49R1	0.53087	2.06956	6.58382	26.7617	5.68524	595	295	280	40	138	9.18425	-501	32.4469	820	319
bin_T3Sed10_56	0.53343	2.04414	6.57537	26.2706	5.59584	594	302	281	43	141	9.15294	-499	31.8664	817	318
bin_T3Sed10_47	0.19864	1.07126	8.62124	0.29772	38.6265	710	419	223	442	11	9.89114	-514	38.9242	830	316
bin_T1Sed10_127	0.15424	8.55175	0.33514	30.0156	0.32195	741	76	712	34	544	9.04113	-495	30.3376	811	316
bin_T1Sed10_69	3.12268	1.01345	3.06942	11.9638	4.86466	317	425	418	104	161	7.20555	-436	16.8285	752	316
bin_B1Sed10_76R1	3.11855	1.02167	3.14089	12.1969	5.05208	318	424	407	101	154	7.28111	-439	17.249	754	315
bin_CSSed10_416R3	1.34049	0.09567	0.15293	1.04056	0.76347	459	770	776	318	413	1.58909	-131	1.80403	445	314
bin_B1Sed10_49	0.52695	2.07054	6.68457	25.8943	5.63326	599	294	277	46	139	9.28206	-504	31.5276	815	311
bin_T1Sed10_108	1.3561	1.53826	1.39049	3.3407	3.35069	456	358	562	224	216	4.28485	-285	6.69139	596	311
bin_T1Sed10_56	1.0276	4.26398	3.70594	24.3718	2.78589	506	166	374	50	251	8.99752	-493	27.1577	802	309
bin_B1Sed10_152	2.53158	3.87966	1.60922	14.634	6.87994	355	188	538	82	112	8.02046	-463	21.514	769	306
bin_T3Sed10_162	1.96058	0.2613	2.91455	1.74938	6.7325	403	626	430	276	117	5.13643	-340	8.48188	646	306
bin_T1Sed10_138	0.35583	0.1366	2.64874	3.22541	0.12447	652	719	461	228	702	3.14117	-208	3.34988	509	301
bin_B1Sed10_65	1.18967	1.21263	7.74961	27.2093	4.9021	481	399	245	39	158	10.1519	-519	32.1114	818	299
bin_T1Sed10_137	2.03843	2.39504	1.92848	8.77477	2.9315	391	275	510	132	249	6.36195	-406	11.7063	701	295
bin_T3Sed10_239	0.39887	0.16635	2.62575	3.19615	0.13876	642	694	464	230	690	3.19097	-213	3.33491	508	295
bin_B1Sed10_156	1.1702	0.22463	1.67235	0.96463	2.17035	482	646	534	325	278	3.06718	-203	3.13498	496	293
bin_CSSed11_318R1	0.10552	3.52711	0.11458	4.08053	0.10031	783	205	792	203	730	3.74721	-249	4.18084	541	292
bin_CSSed10_354	1.32394	0.09578	0.11568	0.74069	0.77789	462	769	790	353	409	1.5354	-127	1.51858	417	290
bin_T1Sed10_133	0.3208	10.5943	0.08341	30.3365	3.29404	662	60	814	33	223	10.9985	-532	33.6306	821	289
bin_T3Sed10_84	1.24928	1.36757	7.84356	25.4883	4.81758	473	383	242	47	166	10.4604	-523	30.3058	810	287
bin_T1Sed10_59	1.22248	1.36501	7.75479	23.129	4.61376	477	384	244	53	175	10.3423	-521	27.7428	803	282
bin_T1Sed10_188	2.55414	4.10704	2.66385	13.5877	10.3067	354	177	457	92	69	9.32503	-506	23.8944	787	281
bin_T1Sed10_33	0.49378	1.91763	7.96491	22.1681	4.8746	612	316	239	59	159	10.3763	-522	27.0427	801	279
bin_B1Sed10_126	1.99626	0.41104	2.8872	1.54746	6.00415	398	557	432	287	131	5.2945	-349	7.55161	626	277
bin_CSSed10_248R1	2.31261	0.03769	0.07166	1.23588	0.49629	368	837	819	306	483	2.42196	-166	1.73217	439	273
bin_CSSed10_192R1	2.19484	0.72087	1.42208	0.06662	5.22809	381	467	554	712	149	4.33779	-289	5.29471	561	272
bin_T1Sed10_100	0.76013	0.12053	3.88719	5.82313	0.24002	552	738	363	166	603	4.76785	-313	6.06315	584	271
bin_CSSed11_292R1	0.08193	6.44599	0.34157	10.4458	0.03129	801	104	710	115	830	6.86949	-425	10.4771	681	256
bin_T3Sed10_141	0.75466	0.13057	4.05885	5.762	0.24328	554	726	355	167	599	4.94408	-325	6.00528	581	256
bin_B1Sed10_112	2.01762	0.10623	2.01965	1.13368	2.60305	396	751	501	314	258	4.1435	-277	3.73673	525	248
bin_CSSed11_143	0.77003	4.26107	3.07772	8.74142	3.4179	551	167	417	133	213	8.10882	-466	12.1593	708	242
bin_CSSed11_303	0.09084	3.92458	0.91636	5.28428	0.07038	794	186	614	174	781	4.93178	-323	5.35466	564	241
bin_B1Sed10_228	4.11658	0.31539	0.67615	0.67913	5.20735	291	608	645	361	150	5.10812	-338	5.88648	577	239
bin_CSSed10_186	2.98657	0.31633	0.3105	0.74923	1.65721	322	607	718	352	315	3.6134	-241	2.40644	476	235
bin_B1Sed10_197	0.58817	2.8304	1.54378	0.24789	5.03223	584	243	543	475	155	4.96235	-326	5.28012	559	233
bin_T1Sed10_27	9.89261	0.16296	1.77541	22.4031	0.33149	218	697	521	57	537	11.831	-545	22.7345	777	232
bin_T3Sed10_145	0.74922	4.45176	3.35285	9.17922	3.30904	555	158	399	125	222	8.55383	-480	12.4883	712	232
bin_B1Sed10_123	2.18686	4.83783	0.4501	1.88902	8.52174	384	141	688	271	90	7.47479	-449	10.4108	679	230
bin_B1Sed10_137	3.78791	0.50594	1.40643	1.88173	4.86718	299	537	560	273	160	5.70028	-369	6.74891	597	228
bin_CSSed11_274R1	0.88917	5.97402	0.93266	10.518	0.12206	530	113	612	112	704	7.79585	-457	10.64	683	226
bin_B1Sed10_101	0.12147	1.20014	11.9195	0.11418	23.627	763	400	153	635	25	13.2412	-567	23.7412	784	217
bin_CSSed10_142	2.23211	0.08945	2.15774	0.88271	2.47381	377	778	489	335	261	4.4793	-300	3.35652	510	210
bin_T3Sed10_82	4.44374	5.99943	4.77532	19.9687	4.20177	277	112	328	70	184	15.2185	-580	24.1705	789	209
bin_T3Sed10_147R1	2.20433	0.06366	2.12342	0.89253	2.34185	380	806	494	333	267	4.39141	-295	3.23438	499	204
bin_CSSed11_172	0.25293	1.7071	2.81338	0.00291	3.48323	688	339	443	864	210	4.77341	-314	3.48614	515	201
bin_CSSed11_260	0.10728	4.81241	0.46204	4.76609	0.09271	778	142	682	183	747	5.38173	-356	4.8588	552	196
bin_CSSed11_285R1	0.02892	1.85278	1.44282	0.06529	1.46102	851	321	552	714	334	3.32452	-224	1.52631	418	194
bin_CSSed11_66	5.25785	7.09974	5.15893	20.7578	3.906	266	98	311	65	191	17.5165	-598	24.6638	790	192
bin_T1Sed10_50	5.29049	6.80367	5.26746	19.4538	3.90514	262	101	308	72	192	17.3616	-593	23.3589	783	190
bin_T3Sed10_313R1	0.40282	0.14595	1.80222	0.5498	0.34222	639	713	519	376	532	2.35099	-162	0.89202	352	190
bin_T3Sed10_208	0.34256	1.36145	3.86507	0.26876	4.66759	656	385	365	461	173	5.56908	-364	4.93635	553	189
bin_CSSed10_265	2.72652	0.18515	0.02905	0.5127	0.70649	335	677	842	386	428	2.94072	-196	1.21919	385	189
bin_CSSed10_36	8.60332	8.79654	0.7675	0.17745	24.6849	239	72	634	541	21	18.1674	-605	24.8624	792	187
bin_CSSed10_252R1	2.25662	1.66718	1.79235	2.79999	2.19728	375	342	520	244	277	5.71615	-370	4.99727	554	184
bin_B1Sed10_58	5.27445	7.79654	5.44043	21.3302	3.8446	265	89	305	63	195	18.5114	-611	25.1748	794	183
bin_CSSed11_199	1.58505	4.86699	0.75365	6.43703	0.88375	436	139	637	162	386	7.20569	-437	7.32078	618	181
bin_CSSed10_245	1.61472	1.11695	0.72031	1.28674	0.18225	433	415	643	304	644	3.45198	-230	1.46899	410	180
bin_CSSed11_36	8.61043	8.76147	0.98778	0.27845	23.7279	238	73	610	452	24	18.3597	-609	24.0063	788	179
bin_B1Sed10_135	0.41931	2.06651	2.90838	0.17119	3.83571	629	296	431	547	196	5.3942	-357	4.0069	535	178
bin_B1Sed10_27	2.7227	21.2965	0.80397	1.88718	41.647	336	22	627	272	9	24.8232	-661	43.5342	836	175
bin_B1Sed10_37	8.54955	8.48865	1.12943	0.19636	22.8043	240	77	589	524	28	18.1676	-606	23.0007	780	174
bin_B1Sed10_160	0.42333	1.48599	4.08442	0.30717	4.82974	627	365	353	439	165	5.99374	-386	5.13691	557	171
bin_CSSed11_218R1	1.6758	4.17427	0.23748	5.29981	0.05656	426	175	745	172	799	6.08755	-395	5.35637	565	170
bin_CSSed11_197	0.99236	2.01659	1.75564	0.76674	1.81915	513	307	524	347	300	4.76459	-311	2.58589	481	170
bin_CSSed10_312R1	1.83931	0.59934	0.30226	0.39562	0.44339	412	505	722	414	497	2.74091	-179	0.83901	343	164
bin_CSSed10_321R1	2.97917	0.57639	1.2181	0.72759	1.76227	323	513	577	356	305	4.77366	-315	2.48986	478	163
bin_CSSed10_311R1	1.64038	0.62044	1.45356	0.91703	0.49177	430	498	547	330	484	3.71438	-245	1.4088	406	161
bin_T1Sed10_109	0.67278	3.32273	1.74999	2.93448	0.96824	567	227	525	241	374	5.7455	-371	3.90272	531	160
bin_CSSed10_128	5.67461	0.64725	1.44452	4.48487	2.55192	256	489	550	189	259	7.76638	-455	7.03679	611	156
bin_T1Sed10_7	7.58132	12.2364	9.53003	127.389	8.52363	246	52	207	8	89	29.3478	-710	135.912	864	154
bin_CSSed10_181R1	2.59312	0.16288	1.35294	0.25994	1.31715	351	698	565	469	344	4.10894	-272	1.57709	424	152
bin_CSSed11_7	7.66756	12.4682	9.88194	134.73	8.8399	245	51	200	4	81	30.0177	-717	143.57	868	151
bin_CSSed10_219R1	2.21136	0.87989	1.27334	0.1611	1.58171	378	442	573	559	328	4.36459	-292	1.74281	440	148
bin_B1Sed10_95	2.20719	4.19206	1.33421	0.51877	6.25558	379	174	568	385	126	7.73346	-453	6.77435	600	147
bin_B1Sed10_12	7.69525	12.533	9.83273	131.741	8.89001	244	50	201	7	80	30.061	-719	140.631	865	146
bin_B1Sed10_111	0.79287	5.21982	3.46514	5.29492	3.51104	546	128	391	173	207	9.47783	-508	8.80596	653	145
bin_CSSed11_322R1	0.00532	2.24789	0.00139	0.62779	0.00776	864	286	866	366	867	2.2546	-157	0.63555	300	143
bin_CSSed10_53	9.73678	14.2881	3.55133	32.9161	6.61265	222	42	386	29	120	27.5762	-691	39.5287	831	140
bin_B1Sed10_82	2.70738	3.4485	5.14969	0.66479	9.66512	340	213	312	362	76	11.3056	-537	10.3299	677	140
bin_CSSed11_181	0.24552	3.94421	1.16325	1.20724	1.81773	691	184	584	310	301	5.35298	-353	3.02497	492	139
bin_CSSed10_246R2	2.42164	0.09195	0.21883	0.32272	0.36495	359	774	750	434	524	2.73242	-178	0.68767	314	136
bin_T3Sed10_27	11.3846	0.34423	13.1017	24.0029	1.58196	200	595	130	52	327	24.8305	-662	25.5849	796	134
bin_B1Sed10_48	9.97394	14.6378	3.6361	33.4631	6.94354	217	40	378	28	111	28.2479	-700	40.4066	833	133
bin_CSSed11_48	9.97961	14.5433	3.68329	33.509	6.81033	216	41	375	27	113	28.2062	-699	40.3194	832	133
bin_B1Sed10_10	1.63625	26.2718	3.06923	0.14801	83.4418	431	17	419	579	6	30.9773	-725	83.5898	855	130
bin_CSSed10_205R2	2.09435	0.34556	2.15601	1.07727	0.6088	388	592	490	315	449	4.59592	-304	1.68607	433	129
bin_CSSed11_134	1.42184	7.57081	8.19809	12.6269	0.59439	451	92	233	96	454	17.1907	-592	13.2213	716	124
bin_T3Sed10_284R1	0.30442	1.08035	3.7365	0.12449	2.033	666	417	372	619	283	5.12127	-339	2.15749	461	122
bin_CSSed10_256R1	1.03244	1.42257	0.75323	0.07614	0.73356	504	377	638	693	419	3.20824	-214	0.8097	335	121
bin_CSSed11_95	5.99763	4.32543	0.19757	6.49264	1.85647	252	163	760	159	294	10.5206	-524	8.34911	643	119
bin_CSSed11_111	2.06136	4.21734	1.02244	0.13572	5.14631	389	171	605	600	152	7.30114	-442	5.28203	560	118
bin_B1Sed10_128	0.61569	1.92615	6.05494	0.75511	6.01174	575	314	292	350	130	8.59678	-482	6.76685	599	117
bin_T3Sed10_324	0.46556	0.50895	3.34842	0.88476	0.49833	616	536	400	334	482	4.32293	-287	1.38309	404	117
bin_CSSed11_160	0.57132	3.78767	1.68688	2.54329	0.7496	588	193	532	253	416	6.04587	-392	3.29289	505	113
bin_T3Sed10_12	1.82169	28.1318	4.00104	0.22985	89.8764	416	15	359	491	5	33.9545	-748	90.1063	857	109
bin_CSSed10_134R1	4.3947	0.73581	3.22189	4.66377	1.16381	278	465	402	185	360	8.3524	-471	5.82758	575	104
bin_CSSed11_240	1.01875	2.69463	1.36917	0.96108	0.78581	508	254	564	326	407	5.08255	-337	1.74689	441	104
bin_T3Sed10_348R2	0.31806	0.33249	2.65256	0.19874	0.55307	663	599	460	522	467	3.30311	-223	0.75181	324	101
bin_CSSed11_301	0.51985	2.80564	1.05206	0.59652	0.6581	601	245	600	372	436	4.37755	-293	1.25462	393	100
bin_CSSed10_261	2.86932	0.45767	1.20024	0.90061	0.44055	330	548	580	331	498	4.52723	-302	1.34116	401	99
bin_CSSed10_211	3.16618	0.40786	0.56058	0.54197	0.53121	311	562	670	377	471	4.13462	-276	1.07318	375	99
bin_T3Sed10_357R1	1.06127	1.41734	2.96913	1.02845	0.92079	501	379	426	319	379	5.44774	-359	1.94924	453	94
bin_CSSed10_270	2.32014	1.15937	2.35687	0.98018	1.22015	366	403	482	323	357	5.83638	-375	2.20033	466	91
bin_B1Sed10_42R1	0.4134	30.4019	1.62868	0.01352	37.9544	632	12	536	830	12	32.444	-739	37.9679	829	90
bin_CSSed11_75	1.25471	12.187	3.64748	0.02315	10.4372	472	53	376	812	67	17.0892	-591	10.4603	680	89
bin_CSSed11_212R1	3.13032	6.38295	1.9666	2.18518	5.3666	316	107	507	260	146	11.4799	-539	7.55178	627	88
bin_CSSed10_168	1.47744	2.31876	1.89241	1.71214	0.32181	446	276	513	280	545	5.68861	-368	2.03395	456	88
bin_CSSed11_332	0.38055	2.52178	0.63343	0.35568	0.37361	647	266	654	424	520	3.53576	-236	0.72929	321	85
bin_CSSed10_344R1	1.76988	0.10065	0.12483	0.23275	0.16298	421	760	783	488	662	1.99536	-146	0.39573	229	83
bin_B1Sed10_56	1.24641	12.641	4.1293	0.03601	10.18	474	48	352	780	71	18.0167	-601	10.216	674	73
bin_CSSed10_7	8.35823	30.2093	5.28655	0.38602	95.8205	243	13	307	417	4	43.8541	-788	96.2066	859	71
bin_CSSed11_294	1.79953	4.28699	0.6128	1.32355	1.67789	418	164	658	302	312	6.69932	-420	3.00144	491	71
bin_CSSed11_154	1.63377	2.67856	2.14143	1.98276	0.59717	432	256	491	265	452	6.45376	-412	2.57993	480	68
bin_T3Sed10_332R1	0.72393	0.10739	2.26463	0.27023	0.25009	559	747	483	459	591	3.09595	-204	0.52032	272	68
bin_T3Sed10_177R1	0.60286	1.80489	5.64578	0.63818	3.26355	580	327	300	364	225	8.05353	-464	3.90173	530	66
bin_T1Sed10_61	2.18837	4.36001	9.50119	7.34714	1.40518	383	162	209	149	339	16.0496	-583	8.75232	648	65
bin_T3Sed10_337	0.10991	1.54525	2.14028	0.14648	0.54288	775	357	492	582	470	3.79544	-250	0.68936	315	65
bin_CSSed11_258	0.17566	1.8333	1.2449	0.47807	0.08683	723	323	575	393	760	3.25386	-219	0.5649	284	65
bin_T3Sed10_163	1.69592	2.78838	2.24843	2.08341	0.65719	425	248	484	264	438	6.73273	-422	2.7406	485	63
bin_T3Sed10_76	8.67542	8.35904	7.72957	0.11497	13.4913	235	82	246	632	53	24.764	-660	13.6063	721	61
bin_CSSed10_287	1.78523	0.07193	1.4203	0.43309	0.12005	420	796	556	403	706	3.27746	-221	0.55314	282	61
bin_CSSed10_193	2.04317	1.58445	1.68372	0.1704	1.31054	390	351	533	549	345	5.31134	-352	1.48094	412	60
bin_T3Sed10_10	19.4774	12.7011	17.2158	132.065	8.75731	98	47	74	6	83	49.3942	-807	140.822	866	59
bin_B1Sed10_47R1	11.0959	20.8697	3.88575	7.62438	24.6693	207	24	364	145	22	35.8513	-761	32.2937	819	58
bin_CSSed10_237R1	1.59301	0.82096	2.52003	0.42357	0.71076	435	452	469	407	427	4.934	-324	1.13433	381	57
bin_T3Sed10_199R2	1.4999	0.80244	2.54858	0.38966	0.67003	445	458	468	416	434	4.85092	-318	1.05969	374	56
bin_CSSed10_283R1	2.71836	0.19156	0.24415	0.13099	0.37069	338	670	742	606	521	3.15407	-209	0.50168	265	56
bin_CSSed10_3	20.9395	12.1698	18.2207	132.641	8.65409	85	54	67	5	87	51.3299	-813	141.295	867	54
bin_CSSed11_44	13.8889	6.1116	3.11477	11.2217	0.40412	158	111	412	109	508	23.1153	-647	11.6258	699	52
bin_CSSed10_161R1	3.89091	0.02073	0.54393	0.72292	0.15411	296	855	673	357	672	4.45557	-298	0.87703	350	52
bin_CSSed11_246R1	2.77421	3.55998	2.79952	1.40539	3.34403	334	201	444	296	218	9.13371	-498	4.74942	548	50
bin_T3Sed10_328	0.42853	0.29551	3.50506	0.26068	0.54342	626	611	388	467	469	4.2291	-284	0.8041	334	50
bin_B1Sed10_57	8.79282	8.30242	7.49854	0.16518	11.9386	232	83	256	554	58	24.5938	-659	12.1038	707	48
bin_T3Sed10_273	0.35586	0.67936	2.9754	0.50999	0.15242	651	481	425	387	674	4.01062	-262	0.66241	309	47
bin_T3Sed10_218	0.94341	0.72361	5.31694	0.71302	1.60583	523	466	306	358	322	6.98396	-429	2.31885	472	43
bin_T3Sed10_245	2.17385	0.09758	1.77166	0.53944	0.112	385	765	522	378	714	4.04309	-264	0.65144	306	42
bin_T1Sed10_22	11.921	4.5925	6.42306	9.78876	0.8956	189	148	286	121	383	22.9366	-645	10.6844	685	40
bin_CSSed11_257	0.96336	1.88308	1.02721	0.29815	0.32759	516	319	604	441	540	3.87365	-257	0.62574	297	40
bin_T3Sed10_297R1	0.06156	0.07449	3.02256	0.40278	0.05149	820	793	422	412	804	3.15861	-211	0.45427	249	38
bin_CSSed11_200R1	1.13139	3.63041	1.04336	0.99828	0.45644	489	198	601	320	491	5.80516	-372	1.45472	408	36
bin_T3Sed10_213	1.30058	1.58006	4.97138	0.31415	2.71443	463	352	321	436	254	7.85202	-458	3.02858	493	35
bin_T3Sed10_33	11.0933	4.44054	6.05297	9.08942	0.8824	208	159	293	129	387	21.5868	-636	9.97182	670	34
bin_CSSed10_286R1	3.81278	0.31732	0.63543	0.2	0.65066	297	606	653	518	439	4.76553	-312	0.85066	345	33
bin_CSSed10_121	11.6259	4.87373	7.55769	2.08957	8.78102	194	137	253	263	82	24.0573	-656	10.8706	687	31
bin_CSSed11_161	2.30015	1.82553	1.95613	0.1789	1.41423	369	325	509	539	338	6.08181	-394	1.59313	425	31
bin_CSSed11_29	11.5559	4.64322	6.28045	9.29853	0.80269	195	146	288	124	400	22.4796	-641	10.1012	671	30
bin_T3Sed10_284R2	0.45679	1.41937	4.52603	0.15211	1.56705	619	378	335	571	329	6.40219	-408	1.71916	438	30
bin_CSSed10_31	11.9212	4.89366	6.45942	9.71052	0.56839	188	136	284	123	461	23.2743	-648	10.2789	676	28
bin_T1Sed10_12	31.6868	3.48148	10.3777	32.4813	1.89012	40	210	182	31	290	45.5459	-797	34.3714	822	25
bin_CSSed10_371	1.82459	0.26371	0.27505	0.14843	0.16963	414	623	733	578	653	2.36335	-163	0.31806	188	25
bin_CSSed11_96	2.84558	3.4694	5.25035	0.61014	4.73539	331	212	309	370	169	11.5653	-541	5.34553	563	22
bin_T3Sed10_179	1.96146	0.76815	4.46387	1.40339	0.62835	402	459	336	297	445	7.19348	-434	2.03174	455	21
bin_CSSed11_241	1.10912	2.42054	0.82705	0.1496	0.51951	494	273	621	575	474	4.35671	-291	0.66911	312	21
bin_CSSed10_88	22.5174	1.33918	21.3465	26.4424	4.85025	76	391	44	42	163	45.203	-794	31.2926	813	19
bin_T3Sed10_18	34.7236	4.08094	11.1415	35.7285	2.13993	35	180	162	24	281	49.946	-810	37.8685	828	18
bin_T3Sed10_174	3.02292	1.73434	2.17891	0.1515	1.61374	320	336	488	572	321	6.93617	-426	1.76524	443	17
bin_CSSed10_126	19.0185	0.1642	11.9513	12.6065	3.00042	103	696	151	97	244	31.1339	-727	15.6069	743	16
bin_T1Sed10_28	9.02156	0.20103	10.2452	7.42345	0.33333	228	663	188	147	535	19.4678	-619	7.75678	630	11
bin_CSSed11_151R1	1.70157	2.96747	1.73496	0.14743	1.38251	424	235	528	580	341	6.404	-409	1.52994	420	11
bin_CSSed10_269	2.14523	1.12214	0.78696	0.22751	0.3153	386	410	631	493	549	4.05433	-266	0.54281	277	11
bin_CSSed10_241R1	2.58063	0.05452	0.08241	0.05469	0.26212	352	819	815	738	579	2.71756	-177	0.31681	187	10
bin_T3Sed10_37	8.85312	0.17558	9.91061	7.08815	0.31592	230	688	199	153	548	18.9393	-613	7.40407	622	9
bin_CSSed11_146	0.92762	8.09713	0.56894	2.89067	0.61148	525	86	668	243	447	9.59369	-509	3.50215	518	9
bin_CSSed10_43	8.63401	0.19722	9.6959	7.07314	0.31061	237	666	204	154	553	18.5271	-612	7.38375	620	8
bin_CSSed10_1	15.7982	17.6897	90.5301	242.996	555.241	138	29	1	1	1	124.018	-864	798.238	871	7
bin_CSSed11_1	15.8	17.7577	89.036	238.695	544.81	137	28	2	2	2	122.594	-863	783.505	870	7
bin_T1Sed10_1	14.2199	16.0704	80.763	215.152	495.641	154	36	3	3	3	111.053	-862	710.792	869	7
bin_CSSed11_213	1.01453	2.1948	2.78994	0.45813	0.80414	509	290	446	397	398	5.99927	-389	1.26227	394	5
bin_CSSed11_183R1	0.08845	2.76534	4.44311	0.05957	1.70666	795	249	337	729	309	7.2969	-440	1.76623	444	4
bin_T3Sed10_89	2.02623	4.38972	10.3767	5.22639	1.24708	394	160	183	175	353	16.7926	-590	6.47347	592	2
bin_CSSed11_88	2.11325	4.57832	10.6855	5.36944	1.28653	387	150	169	171	347	17.3771	-594	6.65597	595	1
bin_B1Sed10_77	6.37716	1.88283	0.18871	0.21788	2.16636	249	320	766	501	280	8.4487	-474	2.38424	475	1
bin_T1Sed10_4	37.5681	1.13524	39.6403	61.8601	0.84474	30	409	12	17	394	78.3436	-849	62.7048	849	0
bin_T3Sed10_7	29.0845	27.5523	13.6118	39.6774	8.40824	47	16	116	22	93	70.2486	-841	48.0857	841	0
bin_CSSed11_249	1.65363	2.27448	1.72452	0.18119	0.79713	428	283	529	536	402	5.65263	-365	0.97832	365	0
bin_CSSed10_294	4.03229	0.43127	1.40787	0.94786	0.13487	293	552	558	328	695	5.87143	-378	1.08273	376	-2
bin_CSSed11_297R2	0.20046	2.17788	0.32244	0.12768	0.15691	709	292	715	612	670	2.70078	-174	0.28459	170	-4
bin_B1Sed10_8	25.7961	25.9649	13.3702	34.3882	8.01553	59	18	119	26	98	65.1312	-839	42.4037	834	-5
bin_CSSed11_141	2.37399	3.65271	3.98594	1.93874	1.44281	363	197	360	269	337	10.0126	-517	3.38155	512	-5
bin_CSSed11_304	0.38681	2.26536	0.31085	0.07941	0.24781	643	284	717	686	595	2.96302	-198	0.32722	192	-6
bin_CSSed10_246R1	1.46899	0.06839	0.11253	0.1066	0.1105	447	800	793	647	716	1.64991	-132	0.2171	125	-7
bin_T3Sed10_121	18.2442	0.71172	12.3065	11.9445	1.93939	109	470	144	105	288	31.2624	-731	13.8839	723	-8
bin_T3Sed10_326	0.59494	0.33154	2.93347	0.21584	0.21794	583	600	429	504	616	3.85995	-254	0.43378	245	-9
bin_T3Sed10_321R1	0.2029	0.43611	2.85493	0.16747	0.22208	705	550	437	552	614	3.49394	-233	0.38955	224	-9
bin_CSSed11_224R2	0.79918	4.27269	1.56728	0.75914	0.63221	543	165	542	348	443	6.63915	-415	1.39135	405	-10
bin_CSSed10_103	5.27841	0.17938	0.45435	0.20052	0.82174	264	682	686	515	397	5.91214	-381	1.02226	369	-12
bin_T3Sed10_148R1	2.27758	3.4164	4.01844	1.92217	1.30509	372	216	358	270	346	9.71242	-510	3.22726	497	-13
bin_T3Sed10_370	0.16132	0.46719	2.82843	0.2341	0.14562	734	546	439	486	682	3.45694	-231	0.37972	218	-13
bin_T1Sed10_80R1	3.22965	4.49543	11.5935	4.51337	2.35334	309	155	156	187	266	19.3186	-618	6.86671	604	-14
bin_CSSed10_89	8.40741	0.37702	0.48572	0.38005	2.36637	242	577	678	421	265	9.27015	-503	2.74642	486	-17
bin_CSSed11_253R1	0.10377	3.75501	0.20192	0.05548	0.36993	787	195	758	737	523	4.0607	-267	0.42541	244	-23
bin_T1Sed10_2	60.0806	133.885	0.8785	21.1777	31.8949	8	1	617	64	15	194.844	-870	53.0725	845	-25
bin_T3Sed10_265	0.5664	2.30013	2.44411	0.39258	0.37628	589	279	475	415	519	5.31064	-351	0.76886	326	-25
bin_T3Sed10_44	36.0226	0.23071	18.0173	24.8435	0.4191	31	639	68	48	503	54.2706	-821	25.2626	795	-26
bin_CSSed10_175	3.81078	0.09145	0.2768	0.34962	0.10562	298	776	730	428	721	4.17903	-278	0.45524	250	-28
bin_T3Sed10_139	0.5308	3.80035	4.16374	0.14197	1.74403	596	191	349	592	307	8.49489	-478	1.886	449	-29
bin_CSSed11_239	0.79446	1.82888	1.06033	0.06045	0.31768	545	324	599	726	547	3.68367	-243	0.37813	214	-29
bin_CSSed10_308	2.7225	0.03951	0.10625	0.17214	0.10628	337	834	797	545	719	2.86826	-193	0.27842	164	-29
bin_CSSed10_239	2.60555	0.12185	0.13159	0.07861	0.19338	350	736	780	688	628	2.85899	-191	0.27199	161	-30
bin_T1Sed10_3	93.1516	36.4076	28.8844	10.1637	33.1413	4	9	26	120	13	158.444	-867	43.3049	835	-32
bin_T3Sed10_271R1	0.40672	0.86245	3.76537	0.18462	0.44537	638	446	370	533	495	5.03454	-331	0.62999	299	-32
bin_CSSed10_266	1.86989	0.67457	2.44008	0.23157	0.37059	410	486	476	489	522	4.98454	-327	0.60216	294	-33
bin_T3Sed10_269R2	1.32748	0.15577	1.8836	0.1702	0.15116	461	704	515	550	677	3.36685	-225	0.32136	191	-34
bin_CSSed11_52R1	12.068	5.2675	7.5951	7.56542	0.17979	183	126	252	146	648	24.9306	-664	7.74521	629	-35
bin_T3Sed10_282	0.70179	2.00073	3.11833	0.42045	0.41153	563	309	411	408	506	5.82085	-374	0.83198	339	-35
bin_CSSed11_179R1	0.85063	2.2403	5.70718	0.26525	1.59671	540	287	299	462	326	8.79811	-488	1.86196	448	-40
bin_B1Sed10_105	0.49915	4.07782	4.40628	0.04158	1.84527	609	181	339	766	298	8.98325	-492	1.88685	450	-42
bin_CSSed11_136	0.50822	3.89349	4.13111	0.07529	1.64249	607	187	351	695	317	8.53282	-479	1.71778	436	-43
bin_CSSed10_406	1.28432	0.05907	0.35018	0.04497	0.08982	465	812	708	756	756	1.69357	-133	0.13479	90	-43
bin_B1Sed10_5	107.234	40.581	31.1712	8.97471	27.4131	2	8	18	131	17	178.986	-869	36.3878	824	-45
bin_T3Sed10_119	22.6142	0.90429	15.8508	10.2002	4.86068	75	439	88	119	162	39.3692	-777	15.0609	732	-45
bin_CSSed10_279	17.6379	0.242	11.4019	8.29335	1.22334	115	632	159	137	356	29.2818	-707	9.51669	662	-45
bin_CSSed10_40	38.3799	0.11923	19.5933	23.022	0.23842	25	740	55	54	607	58.0924	-827	23.2604	781	-46
bin_CSSed11_158R1	1.46388	5.12758	1.3207	0.77868	0.71307	448	130	569	345	423	7.91216	-460	1.49175	414	-46
bin_CSSed10_355	2.68862	0.22148	1.29654	0.2008	0.20856	342	651	572	514	621	4.20664	-281	0.40936	235	-46
bin_CSSed10_138	4.25892	0.3339	4.024	1.46181	0.24839	281	598	357	293	594	8.61682	-483	1.7102	435	-48
bin_CSSed11_158R2	1.26977	5.10289	0.81553	0.44038	0.75891	470	131	624	400	414	7.18819	-433	1.19929	384	-49
bin_T3Sed10_298	0.75838	0.06031	1.42113	0.07111	0.09694	553	809	555	703	735	2.23982	-156	0.16805	107	-49
bin_T3Sed10_200	0.15875	4.80856	7.43048	0.22102	3.06374	739	143	260	499	241	12.3978	-553	3.28476	503	-50
bin_CSSed10_330	2.23954	0.88248	0.39315	0.10412	0.2053	376	441	700	649	622	3.51517	-234	0.30942	184	-50
bin_B1Sed10_21	13.4175	11.2051	21.6907	1.68047	14.9592	162	58	42	282	45	46.3133	-800	16.6397	749	-51
bin_T3Sed10_157R1	0.66138	0.19348	4.20549	0.28973	0.27044	570	669	348	445	576	5.06035	-334	0.56017	283	-51
bin_CSSed10_305	2.29922	0.51394	2.22825	0.26456	0.28606	370	535	486	464	566	5.04141	-332	0.55062	281	-51
bin_T3Sed10_354	0.1642	0.54829	3.13611	0.13835	0.21104	731	525	409	595	620	3.8486	-252	0.34939	201	-51
bin_T3Sed10_153R1	4.56596	0.61837	3.58932	1.48169	0.21263	276	500	383	291	619	8.77365	-486	1.69432	434	-52
bin_CSSed10_215	2.52983	0.68691	2.05793	0.33495	0.25293	356	477	499	433	588	5.27467	-347	0.58788	292	-55
bin_CSSed11_219R2	0.13906	3.31531	0.59086	0.19186	0.18204	755	228	663	528	645	4.04523	-265	0.3739	210	-55
bin_CSSed11_18	13.5038	10.2048	20.8482	1.57106	13.7652	161	63	46	286	51	44.5568	-793	15.3362	736	-57
bin_CSSed11_206R1	0.8793	5.0439	0.59983	0.38262	0.51647	535	134	660	420	475	6.52303	-413	0.89909	356	-57
bin_T3Sed10_365	0.10398	2.29957	3.05792	0.04662	0.5956	786	280	421	751	453	5.46147	-360	0.64222	303	-57
bin_CSSed10_205R1	2.48987	0.25445	1.92467	0.26032	0.19496	358	627	511	468	627	4.66899	-308	0.45528	251	-57
bin_CSSed11_194	0.49901	5.27676	0.40144	0.22299	0.61302	610	125	698	497	446	6.17721	-400	0.83601	342	-58
bin_CSSed10_125	4.9065	0.39828	0.73579	0.52324	0.27478	269	565	642	384	572	6.04057	-391	0.79802	333	-58
bin_CSSed10_82	10.3112	13.6406	10.1408	0.21447	10.7558	213	45	191	505	65	34.0926	-750	10.9702	690	-60
bin_B1Sed10_52	1.5722	17.1839	2.19425	0.08656	5.40731	439	31	487	672	145	20.9504	-629	5.49387	569	-60
bin_CSSed10_156R1	4.11847	0.58751	3.41329	1.2965	0.14783	290	507	396	303	680	8.11927	-467	1.44433	407	-60
bin_T3Sed10_356	0.16542	0.36026	2.49309	0.07764	0.16191	729	584	470	690	663	3.01877	-201	0.23955	141	-60
bin_CSSed11_175R1	1.57418	6.35306	1.00897	1.2649	0.37952	437	109	607	305	518	8.93621	-491	1.64442	430	-61
bin_T3Sed10_226R1	16.5277	9.3822	11.1579	3.22766	8.65424	125	67	161	227	86	37.0678	-767	11.8819	704	-63
bin_CSSed11_250	0.17006	3.76667	0.14872	0.11431	0.24944	725	194	777	634	592	4.08545	-269	0.36375	206	-63
bin_CSSed10_247	11.3807	0.80256	6.06679	2.60448	1.84923	201	457	291	251	296	18.25	-608	4.45371	544	-64
bin_T3Sed10_269R1	6.33589	0.85435	3.85988	1.46799	0.78659	250	447	366	292	405	11.0501	-533	2.25458	468	-65
bin_CSSed10_225R1	2.55872	0.18567	0.8215	0.12456	0.1652	353	675	623	618	657	3.56589	-238	0.28976	172	-66
bin_CSSed10_342R1	4.84999	0.39281	0.81472	0.19504	0.55666	272	571	625	525	465	6.05752	-393	0.7517	323	-70
bin_T3Sed10_376R1	0.2283	0.08918	2.08344	0.07716	0.06587	697	779	497	691	788	2.40092	-165	0.14303	94	-71
bin_T3Sed10_25	13.2773	24.2368	13.2375	12.1635	3.38332	165	19	126	102	214	50.7516	-812	15.5468	740	-72
bin_CSSed11_176	0.30061	4.83941	1.59232	0.0601	0.80025	667	140	539	727	401	6.73234	-421	0.86035	346	-75
bin_CSSed10_120	34.4726	0.22445	20.9909	0.21794	15.4499	36	647	45	500	43	55.688	-822	15.6678	746	-76
bin_T3Sed10_336	0.19042	0.47681	2.86494	0.12582	0.14139	712	542	436	615	686	3.53217	-235	0.26721	158	-77
bin_B1Sed10_44	0.36636	4.20827	28.3082	0.89715	8.94226	650	172	27	332	79	32.8829	-744	9.83941	666	-78
bin_CSSed11_266R1	0.28227	2.62031	2.0248	0.14887	0.27412	673	260	500	577	573	4.92738	-321	0.42299	243	-78
bin_CSSed11_243R1	0.51253	1.91189	0.70745	0.06803	0.1514	606	317	644	707	675	3.13187	-207	0.21943	129	-78
bin_CSSed10_416R2	1.28882	0.02516	0.06734	0.04647	0.02556	464	849	820	752	844	1.38132	-121	0.07203	43	-78
bin_CSSed10_229R1	2.95065	0.08177	0.19052	0.10372	0.13111	325	787	765	650	698	3.22294	-217	0.23483	138	-79
bin_CSSed11_41	0.34329	4.19512	29.4461	0.8109	9.06923	655	173	23	341	78	33.9845	-749	9.88013	668	-81
bin_CSSed11_214R1	0.11642	12.6309	0.6549	0.00676	2.94066	770	49	648	845	248	13.4022	-571	2.94742	490	-81
bin_CSSed11_105	2.1917	9.7298	1.20844	1.72332	0.88164	382	66	578	278	388	13.1299	-565	2.60496	483	-82
bin_CSSed10_166R1	5.80971	0.38937	1.14009	0.8054	0.14236	255	573	586	343	684	7.33917	-444	0.94776	361	-83
bin_T3Sed10_281	0.26649	0.3757	3.74009	0.11824	0.25642	679	578	371	630	586	4.38228	-294	0.37466	211	-83
bin_B1Sed10_71	1.15179	8.8789	2.62175	0.02842	2.40496	485	71	465	799	263	12.6524	-561	2.43338	477	-84
bin_T3Sed10_87	1.13395	8.71649	2.55074	0.0053	2.27118	488	74	467	853	275	12.4012	-554	2.27648	470	-84
bin_CSSed11_83	1.07369	8.46976	2.46674	0.01368	2.16655	498	79	474	829	279	12.0102	-547	2.18023	463	-84
bin_CSSed11_302	0.0725	2.42283	0.10467	0.03815	0.09271	809	272	799	774	748	2.6	-170	0.13086	86	-84
bin_CSSed11_153	1.44275	3.52838	3.60743	0.44034	0.83527	450	204	382	401	395	8.57856	-481	1.27561	395	-86
bin_T3Sed10_198R2	0.27259	2.0511	10.0653	0.48643	1.70162	677	300	194	392	310	12.389	-552	2.18805	464	-88
bin_CSSed11_298R1	0.11939	2.45896	1.01355	0.11848	0.13867	765	270	606	629	691	3.5919	-240	0.25715	151	-89
bin_B1Sed10_73	3.22333	5.62474	5.06449	0.05016	2.65991	310	119	319	745	256	13.9126	-574	2.71007	484	-90
bin_CSSed10_198R1	2.70067	1.11712	0.84949	0.0534	0.32607	341	414	619	740	541	4.66728	-307	0.37947	217	-90
bin_CSSed11_39	5.02105	6.42415	16.2082	3.56281	3.24956	267	106	86	212	226	27.6534	-693	6.81237	602	-91
bin_T3Sed10_187	0.42311	3.79393	3.08177	0.09146	0.77748	628	192	415	667	410	7.29881	-441	0.86894	349	-92
bin_T3Sed10_266R1	1.03355	0.63062	2.0101	0.092	0.16381	503	494	502	666	660	3.67427	-242	0.25581	150	-92
bin_T3Sed10_228	1.98938	2.45521	3.18295	0.34384	0.56052	399	271	405	430	464	7.62754	-452	0.90436	358	-94
bin_CSSed10_319R1	2.25856	0.71693	1.45806	0.15127	0.20146	374	468	546	573	623	4.43355	-297	0.35273	203	-94
bin_T3Sed10_95	3.06571	5.43776	4.71973	0.04957	2.23877	319	121	329	747	276	13.2232	-566	2.28834	471	-95
bin_CSSed11_89	2.94156	5.27974	4.37123	0.05039	2.11264	327	124	341	743	282	12.5925	-557	2.16303	462	-95
bin_CSSed11_215R1	3.13887	2.83767	1.40643	0.29615	0.58556	314	242	559	443	458	7.38297	-446	0.88171	351	-95
bin_T3Sed10_302	0.31384	1.47767	3.13842	0.10153	0.29357	664	368	408	652	564	4.92993	-322	0.3951	227	-95
bin_CSSed11_297R1	0.08389	2.8012	0.10532	0.06307	0.09591	799	246	798	719	738	2.99041	-199	0.15898	104	-95
bin_T3Sed10_256R2	0.99737	0.63171	5.57264	0.50805	0.31361	512	493	303	388	550	7.20172	-435	0.82166	337	-98
bin_CSSed11_184	0.43293	3.57761	2.95655	0.07212	0.70603	625	200	427	699	429	6.96709	-428	0.77815	330	-98
bin_CSSed10_99	3.13833	5.59448	4.69304	0.04487	2.32994	315	120	331	757	268	13.4259	-573	2.37481	474	-99
bin_B1Sed10_11R1	57.4333	45.8528	29.1419	4.93413	16.263	10	6	25	180	41	132.428	-865	21.1972	765	-100
bin_T3Sed10_69R1	14.4614	2.81773	5.06824	2.78749	1.39277	152	244	318	245	340	22.3474	-640	4.18026	540	-100
bin_T3Sed10_182R2	0.23531	1.6837	5.98111	0.22669	0.68793	694	340	296	495	431	7.90012	-459	0.91462	359	-100
bin_CSSed11_288R1	0.17071	3.20205	0.09895	0.09045	0.12933	724	232	804	668	700	3.47171	-232	0.21978	130	-102
bin_CSSed10_207	20.1515	0.39498	12.1948	1.71525	6.27365	93	569	147	279	125	32.7413	-741	7.9889	638	-103
bin_T3Sed10_38	4.87372	6.44033	18.3507	3.59613	3.34794	271	105	65	210	217	29.6647	-712	6.94407	608	-104
bin_CSSed10_39	4.76137	6.38062	17.5599	3.52946	3.23137	275	108	72	216	229	28.7019	-703	6.76083	598	-105
bin_CSSed10_297R1	1.65645	0.22752	0.34371	0.03654	0.04357	427	642	709	778	813	2.22768	-155	0.08011	50	-105
bin_CSSed10_172R1	2.27964	0.18597	4.21763	0.31357	0.351	371	673	347	437	528	6.68324	-417	0.66457	311	-106
bin_CSSed11_69	15.0465	2.73867	4.97132	2.73845	1.32073	147	252	322	249	343	22.7564	-644	4.05918	537	-107
bin_CSSed10_196R1	4.14771	0.34467	0.88291	0.35173	0.09517	288	594	615	426	739	5.37529	-355	0.4469	248	-107
bin_T3Sed10_347R1	0.2766	0.67889	1.88189	0.03895	0.08112	675	482	516	771	769	2.83738	-186	0.12007	77	-109
bin_T3Sed10_261	0.45792	0.3636	4.66749	0.27012	0.19063	618	582	332	460	633	5.48901	-362	0.46075	252	-110
bin_CSSed11_56	1.38794	14.9184	1.89924	0.09815	2.94738	452	38	512	655	247	18.2056	-607	3.04553	495	-112
bin_CSSed10_258	2.87478	0.22974	0.11489	0.06804	0.09035	329	640	791	706	755	3.21941	-215	0.15839	103	-112
bin_CSSed11_312R1	0.04758	2.25937	0.04233	0.01637	0.06327	832	285	834	824	792	2.34928	-161	0.07964	49	-112
bin_CSSed11_337R1	0.06395	1.27447	0.02182	0.00185	0.01078	817	395	847	867	865	1.36024	-119	0.01263	3	-116
bin_B1Sed10_39R1	4.84544	6.53025	19.0229	3.39818	3.47209	273	102	59	220	211	30.3986	-722	6.87027	605	-117
bin_T3Sed10_304	0.22209	1.78261	3.19715	0.1369	0.24306	699	331	404	598	600	5.20185	-343	0.37996	219	-124
bin_CSSed10_184	4.04128	0.22712	0.31036	0.14532	0.15855	292	643	719	583	666	4.57876	-303	0.30387	178	-125
bin_T3Sed10_350R1	0.00664	0.07384	1.67091	0	0.026	863	794	535	869	841	1.75139	-136	0.026	11	-125
bin_CSSed11_224R1	0.41058	5.08675	0.60329	0.25179	0.261	636	132	659	473	581	6.10062	-396	0.51279	270	-126
bin_T3Sed10_127	1.36443	2.66893	7.13983	0.8579	0.59857	454	258	267	338	451	11.1732	-536	1.45647	409	-127
bin_CSSed10_272	3.31031	0.34564	0.74625	0.20976	0.07268	306	591	639	509	778	4.4022	-296	0.28244	168	-128
bin_CSSed11_237	0.28518	1.77059	1.87534	0.04566	0.17502	670	332	517	754	651	3.93111	-260	0.22068	132	-128
bin_T3Sed10_361R1	0.04543	0.08748	1.42841	0	0	834	781	553	870	871	1.56132	-129	0	1	-128
bin_T3Sed10_195R1	1.33042	1.72701	3.17957	0.19703	0.3291	460	337	406	523	539	6.237	-403	0.52613	274	-129
bin_CSSed11_236	0.87171	2.67205	2.47591	0.21272	0.25919	537	257	473	506	584	6.01967	-390	0.47191	257	-133
bin_T3Sed10_123	6.00208	1.51407	3.43846	0.42496	0.85591	251	363	393	406	392	10.9546	-531	1.28087	397	-134
bin_CSSed11_284R2	0.11076	2.46386	0.19685	0.03014	0.04652	773	268	761	798	810	2.77147	-181	0.07666	46	-135
bin_CSSed10_457	1.82446	0.05626	0.09876	0.0059	0.01715	415	818	805	849	853	1.97948	-145	0.02305	9	-136
bin_CSSed11_109	0.68648	8.39622	4.16369	0.87658	0.78134	564	81	350	336	408	13.2464	-568	1.65792	431	-137
bin_CSSed11_319	0.14673	2.57603	1.39907	0.08316	0.15122	744	263	561	676	676	4.12183	-275	0.23438	137	-138
bin_T3Sed10_235	1.35229	0.48287	1.58812	0.04699	0.08817	457	540	540	750	759	3.42328	-229	0.13516	91	-138
bin_CSSed11_315	0.06266	2.84266	0.05383	0.03579	0.05897	818	240	825	781	795	2.95915	-197	0.09476	59	-138
bin_CSSed11_173R1	0.18318	7.15231	0.82395	0.04778	0.72563	715	97	622	749	422	8.15944	-468	0.77341	329	-139
bin_CSSed11_84	7.39601	2.18509	1.10579	0.15619	1.06317	247	291	591	568	368	10.6869	-526	1.21936	386	-140
bin_CSSed11_198	1.08369	2.60849	2.42371	0.16277	0.30384	497	261	477	557	557	6.11589	-398	0.46661	254	-144
bin_CSSed10_149R1	5.48116	0.17861	0.22637	0.11345	0.29583	258	684	747	638	562	5.88614	-379	0.40928	234	-145
bin_T3Sed10_344R1	0.01611	0.12328	2.5615	0.00498	0.05064	858	733	466	856	806	2.70089	-175	0.05562	30	-145
bin_B1Sed10_54	2.71795	5.68662	16.9472	0.12081	3.6076	339	118	76	625	202	25.3518	-670	3.72841	524	-146
bin_CSSed10_289R1	2.27088	0.08103	0.25261	0.01886	0.02907	373	788	739	819	834	2.60452	-171	0.04793	25	-146
bin_T3Sed10_360R1	0.29345	0.22323	1.61914	0.00331	0.01348	668	648	537	863	859	2.13582	-152	0.01679	6	-146
bin_CSSed11_104	1.98078	4.24753	6.65295	0.48848	1.01667	400	169	279	391	371	12.8813	-563	1.50515	415	-148
bin_T3Sed10_26	28.5049	5.06995	15.6268	8.22674	0.96455	49	133	94	139	375	49.2016	-806	9.19129	657	-149
bin_T3Sed10_116	0.6736	9.16207	4.77987	0.83156	0.79185	566	68	327	340	403	14.6155	-576	1.62341	427	-149
bin_T3Sed10_299R1	0.10702	0.53732	2.65703	0.03568	0.07557	779	529	459	782	775	3.30137	-222	0.11125	72	-150
bin_T3Sed10_333R1	0.11888	0.09212	2.66109	0.04999	0.01991	766	773	458	746	849	2.87209	-194	0.0699	42	-152
bin_T3Sed10_100	1.88408	4.15449	6.55855	0.38432	0.97307	407	176	282	419	373	12.5971	-558	1.35739	402	-156
bin_CSSed11_208	1.96387	3.94144	0.85144	0.18853	0.31811	401	185	618	531	546	6.75675	-423	0.50664	267	-156
bin_CSSed10_148R1	4.19359	0.62025	1.13545	0.20042	0.19504	285	499	587	516	626	5.94929	-384	0.39546	228	-156
bin_T3Sed10_126R1	1.1121	5.7629	5.58532	0.72833	0.59321	492	116	302	355	456	12.4603	-556	1.32154	399	-157
bin_T3Sed10_182R1	0.17977	1.12115	8.01718	0.27973	0.5888	720	411	237	449	457	9.3181	-505	0.86853	348	-157
bin_T3Sed10_318R1	11.9386	1.23255	12.3056	2.74754	0.71218	187	398	145	247	425	25.4767	-674	3.45972	514	-160
bin_T3Sed10_182R4	0.15951	1.60268	6.19259	0.17936	0.4573	735	348	290	537	490	7.95478	-462	0.63666	302	-160
bin_T3Sed10_260	1.19231	0.3423	2.37338	0.08028	0.06868	480	596	480	684	783	3.90799	-258	0.14896	98	-160
bin_CSSed11_25R1	27.1835	4.45767	14.8911	7.35314	0.65022	54	157	101	148	440	46.5323	-801	8.00336	639	-162
bin_CSSed11_61	2.99312	5.89915	16.2959	0.1109	3.1748	321	114	84	643	234	25.1882	-666	3.2857	504	-162
bin_CSSed10_112	2.94714	1.15059	7.69908	0.53298	0.60968	326	408	250	380	448	11.7968	-544	1.14266	382	-162
bin_T3Sed10_257	0.7018	1.56236	2.81788	0.01627	0.27638	562	355	442	825	570	5.08204	-336	0.29265	174	-162
bin_CSSed10_201	2.64519	0.02131	0.0376	0.01427	0.01788	348	854	839	827	852	2.7041	-176	0.03215	14	-162
bin_CSSed10_131	4.95715	1.48311	0.24728	0.31007	0.1585	268	367	741	438	667	6.68754	-419	0.46857	256	-163
bin_T3Sed10_329R1	0.10784	0.13554	2.63807	0.03318	0.0249	777	720	462	789	846	2.88145	-195	0.05808	31	-164
bin_CSSed10_198R2	2.87754	0.60327	0.6276	0.08193	0.08391	328	504	655	680	763	4.10841	-271	0.16584	105	-166
bin_T3Sed10_306R1	0.0567	0.38294	2.41809	0.00633	0.04134	824	576	478	846	815	2.85773	-190	0.04767	24	-166
bin_T3Sed10_171R1	1.19345	3.43312	3.47151	0.17116	0.45758	479	214	390	548	489	8.09808	-465	0.62874	298	-167
bin_T3Sed10_339R1	0.06195	0.04454	2.74187	0.0141	0.02546	819	827	447	828	845	2.84836	-188	0.03956	19	-169
bin_CSSed11_221	0.32258	1.85177	2.68153	0.01215	0.24028	661	322	454	834	602	4.85588	-319	0.25243	149	-170
bin_T3Sed10_22	20.7435	16.4898	20.5739	0.3503	8.597	86	34	48	427	88	57.8072	-825	8.9473	654	-171
bin_T3Sed10_138	4.23134	0.26133	4.31989	0.52463	0.18055	283	625	344	383	646	8.81256	-489	0.70518	318	-171
bin_T3Sed10_122	1.21031	1.34814	6.46004	0.53478	0.18454	478	387	283	379	641	9.01849	-494	0.71932	320	-174
bin_T3Sed10_258	2.68038	0.68078	3.00138	0.05677	0.34458	344	480	423	733	529	6.36254	-407	0.40135	232	-175
bin_CSSed10_216R1	3.98663	0.56723	0.22479	0.0451	0.18488	295	518	748	755	640	4.77865	-316	0.22998	135	-181
bin_CSSed10_236	1.35808	0.21029	2.00671	0.06627	0.02765	455	659	503	713	837	3.57508	-239	0.09392	57	-182
bin_CSSed10_67	2.97305	6.18312	16.8018	0.12572	3.10191	324	110	78	616	238	25.958	-682	3.22763	498	-184
bin_CSSed10_95R1	9.28553	1.95563	1.14397	0.13782	0.86565	225	313	585	596	391	12.3851	-551	1.00347	367	-184
bin_B1Sed10_24	20.5242	16.072	20.6214	0.11346	7.86462	87	35	47	637	100	57.2176	-824	7.97808	637	-187
bin_T3Sed10_156R1	0.04914	3.40535	8.14572	0.00825	0.8865	831	219	234	840	385	11.6002	-542	0.89475	354	-188
bin_T3Sed10_32	20.3662	1.26158	2.79732	1.75615	0.49879	90	397	445	275	481	24.4251	-658	2.25494	469	-189
bin_CSSed11_22	20.3497	15.9351	20.56	0.1209	7.75748	91	37	49	624	102	56.8448	-823	7.87838	633	-190
bin_T3Sed10_199R1	1.56119	0.82143	3.56006	0.15038	0.18053	441	451	385	574	647	5.94268	-383	0.33091	193	-190
bin_T3Sed10_105	2.66056	0.96931	7.27055	0.40745	0.41546	347	433	262	411	505	10.9004	-529	0.82291	338	-191
bin_CSSed10_173R1	23.2996	0.02571	13.8537	0.02465	5.82502	70	847	111	805	135	37.179	-769	5.84967	576	-193
bin_T3Sed10_137	2.397	1.3214	6.03641	0.1831	0.52545	361	392	295	534	473	9.75481	-512	0.70855	319	-193
bin_CSSed11_339R1	0.07954	1.64803	1.52958	0.02442	0.029	803	345	544	808	835	3.25715	-220	0.05342	27	-193
bin_CSSed10_91	16.0153	4.53145	19.5758	4.81611	1.26488	132	152	56	182	351	40.1226	-779	6.08099	585	-194
bin_CSSed10_183	2.34491	0.62386	6.23314	0.38589	0.27581	365	497	289	418	571	9.20191	-502	0.6617	308	-194
bin_CSSed10_144	5.28406	0.7501	0.74147	0.05304	0.34323	263	461	640	741	530	6.77563	-424	0.39627	230	-194
bin_CSSed11_269R1	0.17985	2.31641	0.66139	0.00781	0.02746	719	277	647	842	839	3.15765	-210	0.03527	16	-194
bin_CSSed11_60	0.72223	2.55896	20.0636	1.13726	0.84761	560	264	51	313	393	23.3448	-649	1.98487	454	-195
bin_CSSed11_124	1.13138	1.57024	7.51605	0.5976	0.17112	490	353	255	371	652	10.2177	-520	0.76872	325	-195
bin_CSSed11_232	0.1595	2.90137	2.82542	0.07192	0.23973	736	238	440	702	604	5.88629	-380	0.31165	185	-195
bin_CSSed10_492R2	19.9312	0.21671	12.1768	3.55324	0.63085	96	653	149	213	444	32.3247	-738	4.18409	542	-196
bin_CSSed10_4	41.8116	10.7921	7.05768	0.44533	7.46166	20	59	269	399	103	59.6614	-831	7.90699	634	-197
bin_T3Sed10_234R1	0.86532	0.67688	6.93656	0.14921	0.39789	538	485	271	576	511	8.47876	-476	0.5471	278	-198
bin_CSSed11_152R1	0.24071	5.70225	2.3592	0.06326	0.44814	693	117	481	717	493	8.30216	-470	0.5114	269	-201
bin_T3Sed10_256R1	0.16997	0.12629	3.63223	0.04321	0.05109	726	728	379	764	805	3.92849	-259	0.0943	58	-201
bin_CSSed11_174	1.27056	1.76583	3.08137	0.1525	0.17971	469	333	416	570	649	6.11776	-399	0.33221	195	-204
bin_CSSed11_8	42.1776	10.3176	6.71753	0.17169	7.28684	19	62	275	546	104	59.2127	-830	7.45853	625	-205
bin_CSSed10_28R1	20.1006	1.16728	2.71551	1.53198	0.31249	94	402	451	289	552	23.9834	-653	1.84447	447	-206
bin_CSSed10_124R1	4.89353	0.17299	1.34597	0.20741	0.14992	270	690	566	510	679	6.41249	-411	0.35733	205	-206
bin_T3Sed10_207	1.12696	2.16696	3.11383	0.09448	0.26009	491	293	413	660	583	6.40775	-410	0.35457	204	-206
bin_T3Sed10_160	3.16219	0.27746	2.84181	0.14498	0.19088	312	617	438	586	631	6.28146	-405	0.33586	197	-208
bin_T3Sed10_11	41.7297	10.3487	6.71755	0.13156	7.21123	22	61	274	605	105	58.7959	-828	7.34279	619	-209
bin_T3Sed10_155	0.31204	1.76179	6.85516	0.04612	0.50434	665	334	273	753	478	8.92899	-490	0.55046	280	-210
bin_CSSed11_155	0.16957	5.79782	1.41587	0.11355	0.29611	727	115	557	636	561	7.38326	-447	0.40966	236	-211
bin_CSSed10_19	18.9444	14.8177	19.6862	0.13077	6.76555	104	39	54	607	116	53.4483	-819	6.89632	607	-212
bin_B1Sed10_13	41	10.1695	6.6996	0.14501	6.96761	23	64	276	585	110	57.8691	-826	7.11262	613	-213
bin_T3Sed10_264	9.29736	1.19589	8.74479	0.24032	1.13056	224	401	221	480	362	19.238	-616	1.37088	403	-213
bin_CSSed10_271	1.35201	0.34827	2.40388	0.05803	0.03316	458	589	479	730	825	4.10416	-270	0.09119	56	-214
bin_CSSed10_145R1	15.2274	3.55054	12.781	2.0988	1.44674	144	203	133	262	336	31.559	-734	3.54554	519	-215
bin_T3Sed10_65R1	0.51869	2.23593	19.9586	1.04619	0.58057	602	288	52	316	459	22.7133	-643	1.62676	428	-215
bin_CSSed10_176	10.0889	2.94577	7.0463	0.12886	1.34957	215	236	270	609	342	20.081	-626	1.47843	411	-215
bin_T3Sed10_190	2.67148	0.70789	2.12189	0.1408	0.10593	345	472	495	594	720	5.50126	-363	0.24673	146	-217
bin_T3Sed10_310R2	0.96136	0.97444	2.72484	0.03429	0.10017	517	432	449	786	731	4.66064	-306	0.13446	89	-217
bin_T3Sed10_310R1	0.60028	0.54658	2.71456	0.00561	0.05777	581	527	452	851	796	3.86142	-255	0.06338	34	-221
bin_CSSed10_115	25.85	2.6472	16.7499	1.65385	4.03034	58	259	79	284	190	45.2471	-795	5.68419	572	-223
bin_CSSed10_162	3.15785	0.20201	2.63794	0.11213	0.16655	313	662	463	642	655	5.9978	-388	0.27868	165	-223
bin_CSSed10_393R1	16.458	0.11887	9.56049	1.54231	0.5631	126	741	205	288	463	26.1374	-683	2.10541	459	-224
bin_CSSed11_137	0.3391	1.96157	7.53281	0.07588	0.50075	658	311	254	694	479	9.83348	-513	0.57663	288	-225
bin_CSSed10_117R1	4.18432	1.00341	1.97996	0.24676	0.1176	286	429	505	476	709	7.16769	-432	0.36436	207	-225
bin_CSSed11_142R1	0.0414	3.55192	9.01648	0.01201	0.76924	838	202	216	835	411	12.6098	-559	0.78125	331	-228
bin_T3Sed10_241	0.25977	0.58121	4.52698	0.10953	0.10511	683	510	334	645	723	5.36796	-354	0.21464	124	-230
bin_T3Sed10_311	0.04565	0.56693	4.41373	0.05595	0.09294	833	519	338	736	746	5.02631	-329	0.14889	97	-232
bin_CSSed11_263	0.12371	5.19511	0.15755	0.11513	0.10338	760	129	774	631	726	5.47637	-361	0.21851	128	-233
bin_T3Sed10_192R1	0.87302	3.82566	3.76989	0.19974	0.21667	536	190	369	520	617	8.46857	-475	0.41641	240	-235
bin_CSSed10_109	1.86351	0.56684	10.6562	0.44727	0.32301	411	520	170	398	543	13.0865	-564	0.77028	328	-236
bin_T3Sed10_232R1	0.91116	0.19027	3.6217	0.06231	0.05259	528	671	380	721	802	4.72313	-310	0.1149	74	-236
bin_CSSed10_214	23.0648	0.83147	13.5047	2.98548	0.95843	72	448	117	239	376	37.401	-770	3.94391	533	-237
bin_CSSed10_268	2.81912	0.53143	3.29528	0.06762	0.23653	332	531	401	708	609	6.64583	-416	0.30415	179	-237
bin_CSSed10_169	18.389	1.11811	10.5404	2.3212	0.23223	107	412	175	256	612	30.0475	-718	2.55343	479	-239
bin_CSSed10_396R1	15.3251	1.33929	8.6599	0.99699	0.64567	143	390	222	321	442	25.3243	-669	1.64266	429	-240
bin_CSSed11_178	1.01024	4.38492	4.33651	0.24923	0.26523	510	161	342	474	578	9.73167	-511	0.51446	271	-240
bin_CSSed10_178	34.7719	1.45208	22.7413	3.17783	3.11135	34	371	41	231	237	58.9653	-829	6.28918	588	-241
bin_CSSed10_315	11.6264	1.10139	7.19723	0.24528	0.90542	193	416	264	478	382	19.925	-624	1.1507	383	-241
bin_CSSed10_288	22.6226	0.08389	13.7549	0.22628	3.34143	73	786	112	496	220	36.4613	-764	3.56771	521	-243
bin_T3Sed10_172R1	2.61911	0.88491	3.49031	0.16774	0.1447	349	440	389	551	683	6.99433	-430	0.31244	186	-244
bin_T3Sed10_114R1	4.27757	0.96482	2.06802	0.2379	0.09859	280	435	498	482	732	7.31041	-443	0.33649	198	-245
bin_T3Sed10_62	11.9641	17.3198	8.93269	0.2296	3.55507	186	30	217	492	203	38.2165	-772	3.78467	526	-246
bin_T3Sed10_41	13.8992	0.32255	7.86971	1.16512	0.08245	157	604	241	312	767	22.0915	-638	1.24757	391	-247
bin_CSSed11_81R1	9.14068	1.66651	1.30023	0.25672	0.37992	226	343	571	470	517	12.1074	-549	0.63664	301	-248
bin_CSSed10_157R1	5.89918	1.34217	2.13717	0.04102	0.43723	253	389	493	767	499	9.37852	-507	0.47825	259	-248
bin_T3Sed10_165R1	0.19262	5.33581	2.23907	0.00446	0.35998	711	123	485	859	526	7.7675	-456	0.36444	208	-248
bin_T3Sed10_223R1	12.9746	1.52678	10.8667	0.4706	1.06478	173	359	167	394	367	25.3681	-671	1.53538	421	-250
bin_CSSed10_90	8.47189	1.45352	1.24568	0.21084	0.35463	241	370	574	508	527	11.1711	-535	0.56547	285	-250
bin_CSSed11_219R1	0.03341	4.24486	0.35536	0.02749	0.05985	848	170	705	803	794	4.63363	-305	0.08734	54	-251
bin_CSSed10_428R1	3.76113	0.04124	0.52071	0.03285	0.03223	302	829	674	790	827	4.32308	-288	0.06508	37	-251
bin_CSSed10_280R1	16.2334	0.39573	10.2552	0.0571	1.60106	130	567	187	732	324	26.8844	-685	1.65816	432	-253
bin_T3Sed10_253	0.87946	0.46942	2.94678	0.02175	0.03196	534	545	428	815	829	4.29566	-286	0.05371	28	-258
bin_CSSed11_242R1	0.40782	6.46125	5.12575	0.11027	0.46306	637	103	313	644	487	11.9948	-546	0.57333	286	-260
bin_T3Sed10_262	0.05318	0.03242	4.0272	0.01683	0.0129	827	845	356	823	861	4.1128	-274	0.02973	13	-261
bin_CSSed10_41	18.0353	1.29817	1.96842	0.27615	0.75356	111	393	506	453	415	21.3019	-634	1.02971	371	-263
bin_T3Sed10_243R1	0.16907	0.10199	4.88734	0.07038	0.0505	728	757	324	704	807	5.1584	-341	0.12088	78	-263
bin_T3Sed10_167	22.6218	3.40791	15.823	2.5907	0.95618	74	217	89	252	377	41.8528	-784	3.54688	520	-264
bin_CSSed10_65	12.0211	17.1689	8.8253	0.13544	3.18909	184	32	220	602	233	38.0153	-771	3.32453	507	-264
bin_T3Sed10_212R1	15.818	1.2735	12.1793	0.52836	1.23374	135	396	148	382	355	29.2708	-706	1.7621	442	-264
bin_CSSed11_217	0.74625	4.51375	2.11988	0.067	0.23911	556	154	496	710	605	7.37988	-445	0.30611	181	-264
bin_CSSed10_277R1	21.938	1.51639	13.1263	0.97015	2.28054	79	362	129	324	274	36.5807	-765	3.25069	500	-265
bin_CSSed10_341	15.6273	0.41312	9.83004	0.23544	1.2491	139	556	202	485	352	25.8704	-679	1.48454	413	-266
bin_T3Sed10_181	23.759	1.71422	17.8168	0.00503	3.49683	68	338	69	855	209	43.29	-787	3.50186	517	-270
bin_B1Sed10_32	11.397	7.89113	12.6897	0.17311	2.01799	199	87	135	544	286	31.9779	-735	2.1911	465	-270
bin_T3Sed10_97	0.14551	8.41051	9.49363	0.13437	0.65728	746	80	210	603	437	18.0496	-602	0.79165	332	-270
bin_CSSed10_98R2	11.4976	0.32393	0.8018	0.1355	0.44684	196	603	628	601	494	12.6233	-560	0.58234	290	-270
bin_CSSed10_105	33.2826	3.627	24.6472	0.61086	4.69314	37	199	35	369	171	61.5568	-833	5.304	562	-271
bin_T3Sed10_83R1	1.78798	14.2801	5.18842	0.26496	0.68385	419	43	310	463	432	21.2565	-633	0.94881	362	-271
bin_CSSed10_100	19.6556	1.57	9.41609	0.23775	1.66242	97	354	212	483	314	30.6417	-723	1.90017	451	-272
bin_T3Sed10_154	1.1111	2.84415	7.1242	0.14338	0.33816	493	239	268	590	534	11.0794	-534	0.48154	260	-274
bin_CSSed10_104	4.16576	0.67834	4.3309	0.26444	0.13056	287	483	343	465	699	9.175	-500	0.395	226	-274
bin_T3Sed10_118	3.34996	0.52891	8.2409	0.28668	0.24223	305	532	231	446	601	12.1198	-550	0.52891	275	-275
bin_CSSed10_405R1	13.7468	0.57504	8.31201	0.24063	0.74177	160	515	230	479	417	22.6338	-642	0.9824	366	-276
bin_T3Sed10_151R1	0.77945	0.62475	10.1023	0.11213	0.38137	550	496	192	641	516	11.5065	-540	0.4935	263	-277
bin_T3Sed10_36R1	0.41216	23.1343	14.905	0.00491	3.03017	633	20	100	857	243	38.4515	-773	3.03508	494	-279
bin_CSSed10_110R1	13.0116	9.96003	8.06754	1.04158	0.78641	170	65	236	317	406	31.0391	-726	1.82799	446	-280
bin_T3Sed10_98	35.1009	3.29302	25.405	0.56388	4.50992	33	230	32	374	181	63.7989	-837	5.0738	556	-281
bin_T3Sed10_198R1	15.0497	2.05543	14.3979	0.39821	1.5296	146	298	109	413	332	31.503	-733	1.92781	452	-281
bin_T3Sed10_30	11.4182	8.22458	13.1291	0.21662	1.88858	198	85	128	502	291	32.7719	-742	2.1052	458	-284
bin_T3Sed10_216	0.1145	0.14133	5.92756	0.09224	0.1027	771	717	298	665	728	6.18339	-401	0.19494	117	-284
bin_CSSed10_30	10.3275	7.35524	11.9686	0.04415	1.56497	212	93	150	760	330	29.6513	-711	1.60912	426	-285
bin_CSSed11_53R1	15.966	3.6967	1.12981	0.18494	0.64853	133	196	588	532	441	20.7925	-628	0.83347	341	-287
bin_CSSed11_31	11.1627	7.7376	12.3139	0.03091	1.68741	206	91	143	795	311	31.2142	-729	1.71832	437	-292
bin_T3Sed10_102R1	3.78093	0.59202	4.06435	0.1623	0.13844	300	506	354	558	692	8.4373	-473	0.30074	177	-296
bin_CSSed11_64	9.76827	3.39265	3.6204	0.12316	0.4641	221	220	381	621	486	16.7813	-589	0.58726	291	-298
bin_T3Sed10_51	13.0708	1.45014	2.88387	0.21116	0.39976	167	372	434	507	509	17.4048	-595	0.61092	296	-299
bin_T3Sed10_300	0.16336	4.08452	4.8632	0.08238	0.25014	732	179	325	678	590	9.11108	-497	0.33252	196	-301
bin_T3Sed10_80	8.74369	7.23978	8.88991	0.11245	0.83129	233	94	218	640	396	24.8734	-663	0.94374	360	-303
bin_T3Sed10_335	11.7709	0.54869	11.7988	0.28446	0.60768	192	524	155	447	450	24.1184	-657	0.89214	353	-304
bin_CSSed11_171R1	0.07693	2.92918	4.5867	0.00449	0.24483	807	237	333	858	598	7.59281	-451	0.24932	147	-304
bin_CSSed10_343	16.8737	0.38409	11.0272	0.40854	0.87032	121	575	165	410	389	28.2851	-701	1.27886	396	-305
bin_T3Sed10_202R1	0.66497	1.15766	4.27975	0.0428	0.09244	569	405	345	765	749	6.10238	-397	0.13524	92	-305
bin_T3Sed10_16	29.2538	13.9947	25.2126	1.57958	2.37724	46	44	33	285	264	68.4611	-840	3.95682	534	-306
bin_CSSed11_191	0.211	2.2842	5.09268	0.10675	0.13899	702	281	315	646	689	7.58788	-450	0.24574	144	-306
bin_T3Sed10_124	0.34549	3.36774	7.19082	0.11913	0.27019	653	222	265	626	577	10.904	-530	0.38932	223	-307
bin_T3Sed10_60	0.49724	4.00324	24.7979	0.2714	1.01971	611	182	34	458	370	29.2984	-708	1.29111	398	-310
bin_CSSed10_48	10.2286	3.24234	14.7278	0.14506	1.09588	214	231	103	584	363	28.1988	-698	1.24094	388	-310
bin_CSSed11_47R1	10.4853	3.488	15.2714	0.16376	1.08499	211	208	96	556	364	29.2447	-705	1.24875	392	-313
bin_CSSed10_171	4.3003	0.38698	0.74006	0.03793	0.03747	279	574	641	775	818	5.42734	-358	0.0754	44	-314
bin_T3Sed10_125	0.88342	1.51916	12.3514	0.17924	0.31033	532	360	141	538	554	14.754	-577	0.48957	262	-315
bin_T3Sed10_224	0.11046	0.68407	5.07192	0.03058	0.0741	774	478	317	796	777	5.86645	-377	0.10468	62	-315
bin_CSSed10_111R1	4.82478	0.94451	2.48983	0.15973	0.09768	274	437	471	560	734	8.25912	-469	0.25741	152	-317
bin_CSSed10_92	20.3372	9.1216	14.7924	0.00525	2.31554	92	69	102	854	271	44.2512	-791	2.32079	473	-318
bin_CSSed10_84R1	8.70259	7.19816	9.05978	0.07431	0.7887	234	96	215	697	404	24.9605	-665	0.86301	347	-318
bin_CSSed11_145	1.24373	3.47265	3.92173	0.03484	0.24502	476	211	361	784	597	8.63811	-484	0.27986	166	-318
bin_CSSed10_84R3	6.80174	4.60857	8.32102	0.09291	0.55503	248	147	229	662	466	19.7313	-623	0.64794	304	-319
bin_CSSed10_217	1.82797	0.35239	3.81488	0.03909	0.07079	413	588	368	770	780	5.99524	-387	0.10988	68	-319
bin_T3Sed10_209R1	1.55197	0.28013	3.41239	0.00607	0.03744	442	614	397	848	819	5.24449	-345	0.04351	22	-323
bin_T3Sed10_48	10.7438	3.33736	15.6295	0.158	1.07343	210	225	93	564	366	29.7106	-713	1.23143	387	-326
bin_T3Sed10_210R1	0.20073	1.43226	4.93413	0.06694	0.06726	708	376	323	711	785	6.56712	-414	0.1342	88	-326
bin_T3Sed10_236R1	0.08226	0.21101	4.99508	0.00559	0.03102	800	657	320	852	831	5.28835	-348	0.03661	17	-331
bin_CSSed10_119	3.25333	0.4726	8.34818	0.18239	0.19298	308	543	228	535	629	12.0741	-548	0.37537	212	-336
bin_T3Sed10_52	0.26997	1.15728	33.1217	0.27556	1.23972	678	406	17	456	354	34.5489	-754	1.51528	416	-338
bin_CSSed11_131	0.38379	3.50632	7.48077	0.0845	0.26147	645	206	258	673	580	11.3709	-538	0.34597	200	-338
bin_CSSed11_71	8.82773	2.40068	1.17696	0.19007	0.18573	231	274	581	530	637	12.4054	-555	0.3758	213	-342
bin_CSSed10_139	14.2541	1.43262	13.6469	0.26132	0.7115	153	375	114	466	426	29.3336	-709	0.97282	364	-345
bin_CSSed10_108R1	14.9284	4.09937	14.5393	0.41893	0.91852	148	178	107	409	380	33.5671	-746	1.33745	400	-346
bin_CSSed10_66R1	9.88025	3.14504	3.64059	0.1988	0.22012	219	234	377	521	615	16.6659	-587	0.41892	241	-346
bin_T3Sed10_166R1	1.24539	3.40732	3.73201	0.01775	0.20024	475	218	373	821	624	8.38472	-472	0.21799	126	-346
bin_CSSed10_392	30.4988	0.24298	19.0256	0.86289	1.28367	41	631	58	337	348	49.7674	-808	2.14656	460	-348
bin_T3Sed10_66	10.8339	3.3867	3.90395	0.12537	0.34276	209	221	362	617	531	18.1246	-604	0.46813	255	-349
bin_T3Sed10_63R1	12.7497	0.54558	3.4646	0.32039	0.08975	178	528	392	435	757	16.7599	-588	0.41014	237	-351
bin_CSSed11_228	0.09707	3.16288	5.52063	0.00187	0.22898	791	233	304	865	613	8.78058	-487	0.23085	136	-351
bin_T3Sed10_203R1	0.26198	0.34586	5.62408	0.05721	0.02385	681	590	301	731	847	6.23192	-402	0.08106	51	-351
bin_CSSed11_58R1	0.47386	4.25709	26.6467	0.21645	0.91281	614	168	29	503	381	31.3776	-732	1.12926	380	-352
bin_CSSed10_75R1	12.9762	0.39723	1.079	0.08821	0.29426	172	566	595	671	563	14.4524	-575	0.38247	221	-354
bin_CSSed10_249R1	19.3133	1.98886	12.3393	0.20014	1.0455	99	310	142	517	369	33.6415	-747	1.24564	390	-357
bin_CSSed10_375	15.4397	0.68344	9.14883	0.08377	0.57965	142	479	214	675	460	25.272	-667	0.66342	310	-357
bin_CSSed11_55	12.4355	4.51747	0.57729	0.11896	0.30056	179	153	666	628	560	17.5303	-599	0.41952	242	-357
bin_CSSed11_275	0.07742	1.74037	3.85529	0.00576	0.01672	806	335	367	850	854	5.67308	-366	0.02248	8	-358
bin_T3Sed10_348R1	13.3581	0.18341	10.4688	0.27579	0.33011	163	679	178	455	538	24.0103	-654	0.6059	295	-359
bin_CSSed11_91	0.07906	11.6551	0.04676	0	0.30688	804	55	830	871	556	11.7809	-543	0.30688	182	-361
bin_T3Sed10_293	13.0573	1.67804	11.0759	0.15693	0.51633	169	341	163	565	476	25.8112	-678	0.67326	313	-365
bin_CSSed11_171R2	0.07219	4.72605	1.4532	0.00187	0.06517	810	144	548	866	791	6.25144	-404	0.06704	39	-365
bin_CSSed10_84R2	23.9747	5.24359	13.2247	0.0692	1.46048	67	127	127	705	335	42.443	-785	1.52968	419	-366
bin_CSSed10_379	16.8702	0.40265	10.386	0.10297	0.66611	122	564	181	651	435	27.6589	-694	0.76908	327	-367
bin_CSSed11_97R1	0.14424	8.94306	9.95626	0.02364	0.42235	747	70	198	809	502	19.0436	-615	0.44599	246	-369
bin_CSSed10_250	64.3227	0.15546	41.9247	0.95769	1.85947	5	705	10	327	293	106.403	-860	2.81716	488	-372
bin_CSSed11_128	1.26249	6.93526	0.49529	0.03862	0.13245	471	99	677	772	697	8.69304	-485	0.17107	109	-376
bin_T3Sed10_35	12.9978	8.57061	4.80631	0.23598	0.41742	171	75	326	484	504	26.3747	-684	0.6534	307	-377
bin_T3Sed10_204	0.13126	2.23466	5.10725	0.03189	0.07877	757	289	314	792	772	7.47317	-448	0.11066	70	-378
bin_CSSed10_235	18.6699	0.70151	10.877	0.43715	0.3949	105	474	166	402	513	30.2485	-720	0.83205	340	-380
bin_CSSed10_302R2	19.1548	0.16842	12.8456	0.6482	0.24864	101	693	132	363	593	32.1688	-736	0.89684	355	-381
bin_CSSed11_170R1	0.32511	3.35974	2.99993	0.02465	0.04007	660	223	424	806	816	6.68478	-418	0.06472	35	-383
bin_CSSed10_2	15.4609	48.678	79.7454	0.3045	2.29238	141	5	4	440	273	143.884	-866	2.59688	482	-384
bin_CSSed11_159	0.04016	6.89341	0.08349	0.04019	0.03791	839	100	813	769	817	7.01706	-431	0.0781	47	-384
bin_CSSed11_93R1	5.41376	4.98378	0.21131	0.09563	0.1394	260	135	754	659	688	10.6088	-525	0.23503	139	-386
bin_T3Sed10_143	1.52334	1.49054	6.03687	0.09033	0.07836	444	364	294	669	774	9.05075	-496	0.16869	108	-388
bin_T3Sed10_55	8.88296	4.6774	7.67678	0.27969	0.13514	229	145	251	450	694	21.2371	-632	0.41483	239	-393
bin_CSSed11_180	0.2099	1.78556	5.95564	0.04032	0.06542	703	330	297	768	789	7.9511	-461	0.10574	64	-397
bin_T3Sed10_173	0.3847	3.42117	3.13077	0.02201	0.02986	644	215	410	813	833	6.93664	-427	0.05187	26	-401
bin_CSSed10_448R1	23.5287	0.25096	15.0946	0.75631	0.30198	69	628	98	349	559	38.8743	-775	1.05829	373	-402
bin_T3Sed10_9	1.28263	43.3533	63.1372	0.14679	1.89694	466	7	6	581	289	107.773	-861	2.04373	457	-404
bin_T3Sed10_164	1.60709	2.49028	4.39504	0.0356	0.07882	434	267	340	783	771	8.49241	-477	0.11442	73	-404
bin_CSSed10_260R1	17.2543	2.83963	10.195	0.24567	0.44448	119	241	189	477	496	30.2889	-721	0.69015	316	-405
bin_CSSed10_474R1	14.1965	0.37508	8.40384	0.12159	0.28986	155	579	227	623	565	22.9754	-646	0.41145	238	-408
bin_CSSed10_174	21.7275	3.4866	16.0374	0.27868	0.76696	80	209	87	451	412	41.2515	-781	1.04564	372	-409
bin_CSSed10_163	5.8427	3.50355	6.6708	0.03857	0.25174	254	207	278	773	589	16.017	-582	0.29031	173	-409
bin_T3Sed10_110R1	0.25272	7.76358	1.96631	0.05356	0.11445	689	90	508	739	712	9.98261	-516	0.16801	106	-410
bin_CSSed10_468R1	12.8669	0.15106	7.71623	0.28336	0.09478	176	708	248	448	741	20.7341	-627	0.37814	215	-412
bin_CSSed10_167	26.8853	5.40159	16.8572	0.53176	0.71256	55	122	77	381	424	49.1441	-805	1.24432	389	-416
bin_T3Sed10_301R1	19.0718	0.39506	13.3494	0.22116	0.51235	102	568	120	498	477	32.8163	-743	0.73351	322	-421
bin_CSSed10_488R1	17.281	0.17872	10.2554	0.14355	0.38152	118	683	186	589	515	27.7151	-695	0.52507	273	-422
bin_T3Sed10_372	4.24312	0.08897	3.4224	0.01271	0.04549	282	780	394	832	812	7.75449	-454	0.0582	32	-422
bin_CSSed10_179	14.5879	2.75106	12.5403	0.27594	0.30373	151	251	139	454	558	29.8793	-715	0.57967	289	-426
bin_CSSed10_347	15.4885	0.30164	10.086	0.19156	0.27132	140	609	193	529	574	25.8761	-680	0.46288	253	-427
bin_CSSed11_5	1.02886	34.8028	51.1263	0.09968	1.46585	505	11	9	654	333	86.9579	-852	1.56553	423	-429
bin_CSSed10_13	3.77505	21.8725	58.0254	0.75156	0.80392	301	21	8	351	399	83.673	-851	1.55548	422	-429
bin_CSSed11_114R1	0.21985	7.8257	1.89162	0.04396	0.07915	700	88	514	761	770	9.93717	-515	0.12311	82	-433
bin_T3Sed10_183	0.01861	0.02424	7.17106	0.01193	0.0041	857	851	266	836	869	7.21391	-438	0.01603	5	-433
bin_CSSed10_409R1	17.288	0.2161	10.1422	0.35353	0.11975	117	654	190	425	708	27.6462	-692	0.47328	258	-434
bin_T3Sed10_88R1	2.31581	0.57789	14.5887	0.17538	0.10198	367	512	105	543	729	17.4824	-597	0.27736	162	-435
bin_CSSed10_44	30.2407	0.27762	18.4254	0.91859	0.09386	42	616	63	329	744	48.9437	-804	1.01245	368	-436
bin_CSSed11_73	5.37371	1.60131	7.98031	0.12886	0.11588	261	349	238	608	710	14.9553	-579	0.24474	143	-436
bin_CSSed10_133	19.254	1.43387	18.392	0.62365	0.19719	100	374	64	367	625	39.0799	-776	0.82084	336	-440
bin_CSSed10_203R1	9.69157	1.59763	8.21707	0.04851	0.23905	223	350	232	748	606	19.5063	-621	0.28756	171	-450
bin_T3Sed10_75	5.41891	1.39704	8.07559	0.12361	0.09486	259	381	235	620	740	14.8915	-578	0.21847	127	-451
bin_CSSed11_50	8.66479	4.58339	7.72128	0.20107	0.09448	236	149	247	513	742	20.9695	-630	0.29555	175	-455
bin_CSSed10_512	38.1677	0.55241	23.872	0.63247	0.45818	26	522	37	365	488	62.5921	-834	1.09065	378	-456
bin_CSSed10_336	30.0649	2.69204	18.9658	0.3358	0.56803	43	255	60	432	462	51.7227	-814	0.90383	357	-457
bin_T3Sed10_233	37.9284	0.96808	25.6589	0.49278	0.5942	27	434	31	390	455	64.5554	-838	1.08698	377	-461
bin_CSSed10_400R1	16.7887	0.48461	10.2649	0.03055	0.36021	123	539	184	797	525	27.5382	-690	0.39076	225	-465
bin_T3Sed10_129	0.25951	0.53562	9.99605	0.00711	0.09643	684	530	197	844	736	10.7912	-527	0.10354	61	-466
bin_CSSed10_55R1	9.04545	4.87053	7.88335	0.20185	0.0786	227	138	240	512	773	21.7993	-637	0.28045	167	-470
bin_T3Sed10_117	45.2835	0.40932	26.3596	0.84265	0.18412	15	559	30	339	643	72.0524	-843	1.02677	370	-473
bin_CSSed10_254	16.437	1.79639	10.8364	0.14396	0.25339	127	329	168	588	587	29.0698	-704	0.39735	231	-473
bin_T3Sed10_184	12.4093	0.70437	12.1984	0.06094	0.27111	181	473	146	723	575	25.3121	-668	0.33205	194	-474
bin_CSSed10_9	3.56444	67.7022	18.9485	0.55422	0.55285	303	2	61	375	468	90.2151	-854	1.10707	379	-475
bin_CSSed10_70	11.8551	13.5649	10.4585	0.04392	0.52985	190	46	179	762	472	35.8785	-762	0.57377	287	-475
bin_T3Sed10_58R1	11.2409	2.28213	7.48483	0.07205	0.19052	205	282	257	701	634	21.0078	-631	0.26257	155	-476
bin_CSSed10_353	14.0053	1.01334	8.43918	0.09255	0.19015	156	426	226	663	635	23.4579	-650	0.2827	169	-481
bin_CSSed10_77	5.52434	1.40818	8.45138	0.08089	0.07096	257	380	224	683	779	15.3839	-581	0.15185	100	-481
bin_CSSed10_376	22.1673	0.0646	13.2444	0.36805	0.16174	77	804	125	423	664	35.4764	-759	0.52979	276	-483
bin_CSSed10_295	11.3312	1.03451	6.88271	0.01177	0.2151	202	423	272	837	618	19.2484	-617	0.22687	134	-483
bin_CSSed10_456R1	24.7014	0.1321	14.9833	0.4944	0.09641	64	725	99	389	737	39.8168	-778	0.59081	293	-485
bin_CSSed11_21R2	16.3623	18.7812	11.8973	0.2943	0.39684	128	26	154	444	512	47.0409	-803	0.69114	317	-486
bin_CSSed10_60R1	13.094	4.54599	0.45366	0.03786	0.15273	166	151	687	776	673	18.0936	-603	0.19059	114	-489
bin_T3Sed10_15	3.46278	66.5265	18.709	0.4582	0.49904	304	3	62	396	480	88.6983	-853	0.95724	363	-490
bin_CSSed10_378	21.237	0.54724	12.6448	0.07688	0.40802	82	526	136	692	507	34.4291	-753	0.4849	261	-492
bin_CSSed11_34	12.7593	8.29322	4.71958	0.20287	0.10482	177	84	330	511	724	25.7721	-677	0.30769	183	-494
bin_CSSed10_113R1	1.65195	11.5727	0.0274	0.08241	0.03262	429	56	844	677	826	13.252	-569	0.11503	75	-494
bin_CSSed10_470R1	13.345	0.27496	7.7828	0.06191	0.17716	164	619	243	722	650	21.4028	-635	0.23907	140	-495
bin_T3Sed10_108R1	0.2737	0.81261	11.5875	0.09605	0.0115	676	454	157	658	863	12.6738	-562	0.10755	66	-496
bin_T3Sed10_91	0.20431	2.7554	13.6215	0.03692	0.09222	704	250	115	777	750	16.5812	-586	0.12914	85	-501
bin_T3Sed10_362	44.9601	0.64091	30.7935	0.46073	0.3817	17	490	20	395	514	76.3946	-847	0.84243	344	-503
bin_CSSed10_51	12.9727	1.00199	2.48033	0.09622	0.02598	174	430	472	657	842	16.455	-585	0.1222	79	-506
bin_CSSed10_136R1	15.1404	7.22013	8.86938	0.14438	0.2383	145	95	219	587	608	31.2299	-730	0.38268	222	-508
bin_T3Sed10_46	4.03133	17.1172	9.99613	0.2273	0.15087	294	33	196	494	678	31.1447	-728	0.37817	216	-512
bin_CSSed10_98R1	25.431	0.39051	10.0053	0.1148	0.33195	61	572	195	633	536	35.8268	-760	0.44675	247	-513
bin_T3Sed10_57	0.79146	3.3272	21.5844	0.15628	0.11495	547	226	43	567	711	25.7031	-676	0.27123	159	-517
bin_CSSed10_54R1	12.262	2.31281	7.7031	0.06327	0.14654	182	278	249	716	681	22.2779	-639	0.20981	122	-517
bin_CSSed11_117R1	0.25167	11.3733	1.73831	0.00364	0.08336	690	57	527	862	764	13.3633	-570	0.087	53	-517
bin_CSSed10_38	4.19798	17.8103	10.6518	0.19471	0.18564	284	27	171	526	638	32.6601	-740	0.38035	220	-520
bin_CSSed10_387R1	26.6211	0.86929	16.569	0.33762	0.16892	56	443	81	431	654	44.0594	-789	0.50654	266	-523
bin_T3Sed10_340	13.0645	0.44566	10.5274	0.12631	0.09396	168	549	176	614	743	24.0375	-655	0.22027	131	-524
bin_CSSed10_83	1.89294	2.60262	11.9512	0.03401	0.06718	405	262	152	787	786	16.4468	-584	0.10119	60	-524
bin_T3Sed10_140	0.0327	1.29141	9.50443	0.00372	0.00945	849	394	208	861	866	10.8285	-528	0.01317	4	-524
bin_CSSed10_302R1	14.8568	0.17146	10.4158	0.0935	0.15763	150	691	180	661	668	25.4441	-673	0.25113	148	-525
bin_CSSed10_177	14.8893	1.0065	11.4075	0.13655	0.12714	149	428	158	599	701	27.3033	-687	0.26369	157	-530
bin_CSSed10_292	11.2695	0.40532	7.26723	0.05993	0.0665	204	563	263	728	787	18.9421	-614	0.12643	84	-530
bin_CSSed10_130	37.5718	1.44382	24.1663	0.19982	0.4506	29	373	36	519	492	63.1819	-836	0.65042	305	-531
bin_CSSed10_389R1	27.5079	0.42174	17.446	0.09995	0.39923	53	555	73	653	510	45.3757	-796	0.49918	264	-532
bin_T3Sed10_21	18.3161	21.1121	13.3161	0.2388	0.30872	108	23	121	481	555	52.7442	-817	0.54752	279	-538
bin_CSSed11_54R1	0.94635	3.35798	23.0053	0.17779	0.06259	522	224	40	540	793	27.3096	-688	0.24038	142	-546
bin_CSSed10_407	21.0773	1.0393	12.7701	0.0923	0.25729	84	422	134	664	585	34.8867	-755	0.34959	202	-553
bin_CSSed10_244R1	11.2843	1.95871	6.36288	0.0782	0.03207	203	312	287	689	828	19.6059	-622	0.11027	69	-553
bin_T3Sed10_283R2	12.0125	0.46265	7.46894	0.08019	0.03064	185	547	259	685	832	19.9441	-625	0.11083	71	-554
bin_CSSed10_346	11.8537	0.32882	7.31212	0.02175	0.08395	191	602	261	814	762	19.4946	-620	0.1057	63	-557
bin_T3Sed10_96	0.11398	0.02872	13.264	0.01433	0.01811	772	846	124	826	851	13.4067	-572	0.03244	15	-557
bin_CSSed11_284R1	0.18322	2.70613	14.5491	0.02013	0.04649	714	253	106	818	811	17.4385	-596	0.06662	38	-558
bin_CSSed10_463	11.489	0.04941	6.4343	0.02325	0.04164	197	823	285	811	814	17.9727	-600	0.06489	36	-564
bin_CSSed10_310	15.8121	0.57099	10.6265	0.11341	0.0861	136	517	172	639	761	27.0096	-686	0.19951	119	-567
bin_T3Sed10_319	9.77314	0.15828	8.44682	0.03395	0.03528	220	702	225	788	822	18.3782	-610	0.06923	41	-569
bin_CSSed10_437R1	21.1059	0.5497	12.5584	0.02784	0.27723	83	523	138	801	569	34.214	-751	0.30507	180	-571
bin_T3Sed10_283R1	12.4347	0.69606	10.5854	0.06761	0.05469	180	475	173	709	800	23.7161	-651	0.1223	80	-571
bin_CSSed10_146R1	12.9044	1.51897	13.3012	0.08378	0.12109	175	361	122	674	705	27.7246	-696	0.20487	121	-575
bin_CSSed10_380R1	35.7933	1.154	15.7258	0.06085	0.34132	32	407	90	724	533	52.6731	-816	0.40217	233	-583
bin_CSSed10_369R1	27.5506	0.07159	16.6986	0.2306	0.14138	52	797	80	490	687	44.3208	-792	0.37198	209	-583
bin_T3Sed10_280	17.8043	1.01013	13.4285	0.15331	0.10437	113	427	118	569	725	32.2429	-737	0.25768	153	-584
bin_T3Sed10_270	13.7615	0.28303	9.80824	0.0175	0.09196	159	612	203	822	752	23.8528	-652	0.10946	67	-585
bin_CSSed10_399	61.4841	0.47221	39.6332	0.34481	0.16421	7	544	13	429	659	101.589	-858	0.50902	268	-590
bin_CSSed10_302R3	16.0548	0.13738	9.4259	0.0567	0.06752	131	718	211	734	784	25.6181	-675	0.12422	83	-592
bin_CSSed10_331	16.2378	0.0963	9.55278	0.06307	0.06991	129	767	206	718	782	25.8869	-681	0.13298	87	-594
bin_CSSed10_442	24.0772	0.12863	14.4842	0.05259	0.24612	66	727	108	742	596	38.6901	-774	0.29871	176	-598
bin_CSSed10_444	17.5397	0.14639	10.2613	0.08972	0.05467	116	712	185	670	801	27.9473	-697	0.14439	95	-602
bin_CSSed10_411	18.1752	0.63951	11.1906	0.04486	0.13418	110	492	160	758	696	30.0053	-716	0.17904	111	-605
bin_CSSed10_17	17.1825	20.2287	12.4882	0.15667	0.18422	120	25	140	566	642	49.8994	-809	0.34089	199	-610
bin_CSSed10_361	20.0785	0.57506	12.5587	0.12806	0.09847	95	514	137	610	733	33.2123	-745	0.22653	133	-612
bin_CSSed10_345R1	16.5793	0.22562	10.5075	0.03651	0.08279	124	644	177	779	765	27.3124	-689	0.1193	76	-613
bin_CSSed10_282R1	29.8055	0.69002	19.9269	0.12768	0.19154	45	476	53	611	630	50.4224	-811	0.31922	189	-622
bin_CSSed10_423	32.5524	0.11132	20.4043	0.16409	0.15722	38	745	50	555	669	53.068	-818	0.32131	190	-628
bin_CSSed10_348R2	15.9447	0.06843	9.40867	0.03221	0.03629	134	799	213	791	820	25.4218	-672	0.0685	40	-632
bin_CSSed10_419R1	18.5954	0.15123	11.0573	0.01264	0.11042	106	707	164	833	717	29.8039	-714	0.12306	81	-633
bin_CSSed11_32	0.14392	35.1884	0.09626	0.03463	0.16528	749	10	807	785	656	35.4286	-758	0.19991	120	-638
bin_CSSed10_298R1	28.1993	0.09758	17.6106	0.13341	0.13807	51	764	71	604	693	45.9074	-799	0.27148	160	-639
bin_CSSed10_498R1	17.7781	0.05793	10.5431	0.04449	0.03444	114	815	174	759	824	28.3792	-702	0.07893	48	-654
bin_CSSed11_70	0.88759	29.0739	4.26764	0.06381	0.08176	531	14	346	715	768	34.2291	-752	0.14557	96	-656
bin_CSSed10_483	32.5277	0.02558	19.4638	0.19369	0.06529	39	848	57	527	790	52.017	-815	0.25898	154	-661
bin_CSSed10_381R1	25.0693	0.58509	15.3776	0.07209	0.1198	63	508	95	700	707	41.032	-780	0.19189	115	-665
bin_CSSed10_251	21.5932	0.86442	14.6682	0.04365	0.0919	81	445	104	763	753	37.1258	-768	0.13555	93	-675
bin_CSSed10_472R1	26.357	0.16615	16.4141	0.08112	0.09363	57	695	82	682	745	42.9373	-786	0.17475	110	-676
bin_T3Sed10_268	42.6405	1.34435	30.1897	0.14102	0.12223	18	388	21	593	703	74.1746	-846	0.26325	156	-690
bin_CSSed10_383	56.3177	0.36821	35.6744	0.12175	0.15613	11	581	15	622	671	92.3603	-856	0.27788	163	-693
bin_CSSed11_9	2.68685	54.8235	16.2216	0.05601	0.19064	343	4	85	735	632	73.7319	-845	0.24665	145	-700
bin_CSSed10_35	29.8631	8.46995	15.6712	0.12663	0.05658	44	78	92	613	798	54.0042	-820	0.18321	113	-707
bin_T3Sed10_220R1	20.4446	0.20341	14.2747	0.06274	0.01289	89	660	110	720	862	34.9227	-756	0.07563	45	-711
bin_T3Sed10_378	17.8486	0.08004	12.9105	0.02017	0.0077	112	789	131	817	868	30.8391	-724	0.02787	12	-712
bin_CSSed10_416R1	37.6949	0.15736	23.3065	0.10472	0.09088	28	703	39	648	754	61.1588	-832	0.1956	118	-714
bin_T3Sed10_214	24.1391	0.95565	16.3435	0.02484	0.08264	65	436	83	804	766	41.4383	-783	0.10748	65	-718
bin_CSSed10_505	39.1066	0.04393	23.6507	0.05031	0.10547	24	828	38	744	722	62.8013	-835	0.15578	102	-733
bin_CSSed10_434R1	22.0462	0.02234	13.2899	0.02814	0.01588	78	853	123	800	856	35.3585	-757	0.04402	23	-734
bin_CSSed10_436R1	64.0882	0.03981	40.2562	0.11912	0.09202	6	832	11	627	751	104.384	-859	0.21114	123	-736
bin_CSSed10_255	25.3005	0.58106	18.2745	0.03161	0.05214	62	511	66	793	803	44.156	-790	0.08375	52	-738
bin_CSSed10_440	56.0888	0.66739	35.2402	0.08202	0.11177	12	487	16	679	715	91.9964	-855	0.19379	116	-739
bin_CSSed10_238R1	45.0139	0.99382	27.6501	0.01329	0.14185	16	431	28	831	685	73.6578	-844	0.15514	101	-743
bin_CSSed10_237R2	41.7852	0.71581	29.216	0.06068	0.08897	21	469	24	725	758	71.717	-842	0.14965	99	-743
bin_CSSed10_501R1	28.4807	0.03294	17.1377	0.03154	0.05752	50	843	75	794	797	45.6514	-798	0.08906	55	-743
bin_CSSed10_394	57.9138	0.09351	37.6812	0.07308	0.10731	9	772	14	698	718	95.6885	-857	0.18039	112	-745
bin_CSSed10_348R3	23.0979	0.02428	13.6667	0.02353	0.01612	71	850	113	810	855	36.7888	-766	0.03965	20	-746
bin_T3Sed10_368	20.5227	0.21169	15.2133	0.00623	0.01584	88	656	97	847	857	35.9477	-763	0.02207	7	-756
bin_CSSed10_508	25.6206	0.03292	15.6775	0.01858	0.01888	60	844	91	820	850	41.331	-782	0.03746	18	-764
bin_CSSed10_487	29.0046	0.09709	17.6547	0.02783	0.03505	48	766	70	802	823	46.7565	-802	0.06288	33	-769
bin_CSSed10_415	47.8904	0.2479	29.7402	0.00426	0.04953	14	629	22	860	808	77.8786	-848	0.05379	29	-819
bin_CSSed10_475R1	99.2946	0.05798	62.5466	0.02103	0.02181	3	814	7	816	848	161.899	-868	0.04284	21	-847
bin_CSSed10_402R1	49.67	0.48019	31.0071	0	0.00215	13	541	19	868	870	81.1573	-850	0.00215	2	-848
bin_CSSed10_466R1	119.347	0.0596	75.6335	0.01088	0.01316	1	811	5	838	860	195.04	-871	0.02404	10	-861
