# Supplementary material for: A metagenomics roadmap to the uncultured genome diversity in hypersaline soda lake sediments
Source: Microbiome. 2018 Sep 19;6:168. doi: 10.1186/s40168-018-0548-7 (PMC6146748; doi:10.1186/s40168-018-0548-7)
Supplement: Supplementary file 6 — Dataset S4. Average Nucleotide Identity (ANI) and conserved DNA (condna) matrices to determine species delineation between the most abundant MAGs shown in Fig. 4, closely related (less abundant) MAGs and NCBI reference genomes. Decision matrix shows: 1 = same species, − 1 = might be same species, 0 = different species (see Methods section). (XLSX 1161 kb) [file 40168_2018_548_MOESM6_ESM.xlsx]

## Sheet: Gam-Halothiobacillaceae
DECISION MATRIX
NAME	bin.CSSed10.2	bin.CSSed11.242R1	bin.CSSed11.5	bin.T3Sed10.9	Candidatus_Competibacter_denitrificans_Run_A_D11	Candidatus_Contendobacter_odensis	Candidatus_Contendobacter_odensis_Run_B_J11	Competibacteraceae_bacterium_UBA1593	Competibacteraceae_bacterium_UBA1928	Competibacteraceae_bacterium_UBA2368	Competibacteraceae_bacterium_UBA2782	Competibacteraceae_bacterium_UBA2788	Competibacteraceae_bacterium_UBA2792	Competibacteraceae_bacterium_UBA3908	Competibacteraceae_bacterium_UBA4410	Competibacteraceae_bacterium_UBA5015	Competibacteraceae_bacterium_UBA5948	Competibacteraceae_bacterium_UBA6584
bin.CSSed10.2	1	0	-1	-1	0	0	0	0	0	0	0	0	0	0	0	0	0	0
bin.CSSed11.242R1	0	1	0	0	0	0	0	0	0	0	0	0	0	0	0	0	0	0
bin.CSSed11.5	-1	0	1	-1	0	0	0	0	0	0	0	0	0	0	0	0	0	0
bin.T3Sed10.9	-1	0	-1	1	0	0	0	0	0	0	0	0	0	0	0	0	0	0
Candidatus_Competibacter_denitrificans_Run_A_D11	0	0	0	0	1	0	0	1	1	0	0	0	0	0	0	1	0	0
Candidatus_Contendobacter_odensis	0	0	0	0	0	1	0	0	0	0	0	0	0	0	0	0	0	0
Candidatus_Contendobacter_odensis_Run_B_J11	0	0	0	0	0	0	1	0	0	0	0	0	0	0	1	0	0	0
Competibacteraceae_bacterium_UBA1593	0	0	0	0	1	0	0	1	1	0	0	0	0	0	0	1	0	0
Competibacteraceae_bacterium_UBA1928	0	0	0	0	1	0	0	1	1	0	0	0	0	0	0	-1	0	0
Competibacteraceae_bacterium_UBA2368	0	0	0	0	0	0	0	0	0	1	-1	0	0	0	0	0	-1	-1
Competibacteraceae_bacterium_UBA2782	0	0	0	0	0	0	0	0	0	-1	1	0	0	0	0	0	-1	-1
Competibacteraceae_bacterium_UBA2788	0	0	0	0	0	0	0	0	0	0	0	1	0	0	0	0	0	0
Competibacteraceae_bacterium_UBA2792	0	0	0	0	0	0	0	0	0	0	0	0	1	0	0	0	0	0
Competibacteraceae_bacterium_UBA3908	0	0	0	0	0	0	0	0	0	0	0	0	0	1	0	0	0	0
Competibacteraceae_bacterium_UBA4410	0	0	0	0	0	0	1	0	0	0	0	0	0	0	1	0	0	0
Competibacteraceae_bacterium_UBA5015	0	0	0	0	1	0	0	1	-1	0	0	0	0	0	0	1	0	0
Competibacteraceae_bacterium_UBA5948	0	0	0	0	0	0	0	0	0	-1	-1	0	0	0	0	0	1	1
Competibacteraceae_bacterium_UBA6584	0	0	0	0	0	0	0	0	0	-1	-1	0	0	0	0	0	1	1
ANI MATRIX
NAME	bin.CSSed10.2	bin.CSSed11.242R1	bin.CSSed11.5	bin.T3Sed10.9	Candidatus_Competibacter_denitrificans_Run_A_D11	Candidatus_Contendobacter_odensis	Candidatus_Contendobacter_odensis_Run_B_J11	Competibacteraceae_bacterium_UBA1593	Competibacteraceae_bacterium_UBA1928	Competibacteraceae_bacterium_UBA2368	Competibacteraceae_bacterium_UBA2782	Competibacteraceae_bacterium_UBA2788	Competibacteraceae_bacterium_UBA2792	Competibacteraceae_bacterium_UBA3908	Competibacteraceae_bacterium_UBA4410	Competibacteraceae_bacterium_UBA5015	Competibacteraceae_bacterium_UBA5948	Competibacteraceae_bacterium_UBA6584
bin.CSSed10.2	100	82.02	99.53	99.67	65.75	65.28	66.01	65.59	65.69	65.66	65.64	66.21	64.68	65.84	65.94	64.94	65.94	66.04
bin.CSSed11.242R1	82.02	100	80.83	81.07	65.43	65.37	65.53	65.45	65.53	65.41	65.03	65.56	64.17	65.38	65.5	64.72	65.5	65.52
bin.CSSed11.5	99.53	80.83	100	99.59	65.49	65.47	65.75	65.46	65.53	65.61	65.81	65.98	64.72	65.71	65.74	64.82	65.87	65.8
bin.T3Sed10.9	99.67	81.07	99.59	100	65.13	65.13	65.69	65.09	64.98	65.19	65.38	65.74	64.5	65.75	65.62	64.59	65.78	65.72
Candidatus_Competibacter_denitrificans_Run_A_D11	65.75	65.43	65.49	65.13	100	69.43	73.62	99.94	99.79	75.36	75.39	73.86	74	75.46	73.41	99.61	75.78	75.83
Candidatus_Contendobacter_odensis	65.28	65.37	65.47	65.13	69.43	100	70.09	69.23	69.41	68.59	68.78	69.83	68.47	69.8	69.89	68.52	68.69	68.85
Candidatus_Contendobacter_odensis_Run_B_J11	66.01	65.53	65.75	65.69	73.62	70.09	100	73.42	73.41	74.34	74.32	86.24	75.05	77.81	99.89	72.62	74.8	74.86
Competibacteraceae_bacterium_UBA1593	65.59	65.45	65.46	65.09	99.94	69.23	73.42	100	99.84	75.26	75.3	73.73	74.03	75.44	73.22	99.67	75.78	75.78
Competibacteraceae_bacterium_UBA1928	65.69	65.53	65.53	64.98	99.79	69.41	73.41	99.84	100	75.28	75.48	74.02	73.95	75.37	73.28	99.64	75.82	75.79
Competibacteraceae_bacterium_UBA2368	65.66	65.41	65.61	65.19	75.36	68.59	74.34	75.26	75.28	100	99.45	75.05	75.69	77.91	74.31	74.15	99.52	99.55
Competibacteraceae_bacterium_UBA2782	65.64	65.03	65.81	65.38	75.39	68.78	74.32	75.3	75.48	99.45	100	75.01	75.38	77.91	74.21	74.05	99.44	99.51
Competibacteraceae_bacterium_UBA2788	66.21	65.56	65.98	65.74	73.86	69.83	86.24	73.73	74.02	75.05	75.01	100	75.76	79	86.18	72.83	75.55	75.65
Competibacteraceae_bacterium_UBA2792	64.68	64.17	64.72	64.5	74	68.47	75.05	74.03	73.95	75.69	75.38	75.76	100	80.28	75.03	73.56	76.08	76.06
Competibacteraceae_bacterium_UBA3908	65.84	65.38	65.71	65.75	75.46	69.8	77.81	75.44	75.37	77.91	77.91	79	80.28	100	77.86	74.7	78.28	78.34
Competibacteraceae_bacterium_UBA4410	65.94	65.5	65.74	65.62	73.41	69.89	99.89	73.22	73.28	74.31	74.21	86.18	75.03	77.86	100	72.59	74.77	74.81
Competibacteraceae_bacterium_UBA5015	64.94	64.72	64.82	64.59	99.61	68.52	72.62	99.67	99.64	74.15	74.05	72.83	73.56	74.7	72.59	100	74.48	74.45
Competibacteraceae_bacterium_UBA5948	65.94	65.5	65.87	65.78	75.78	68.69	74.8	75.78	75.82	99.52	99.44	75.55	76.08	78.28	74.77	74.48	100	99.82
Competibacteraceae_bacterium_UBA6584	66.04	65.52	65.8	65.72	75.83	68.85	74.86	75.78	75.79	99.55	99.51	75.65	76.06	78.34	74.81	74.45	99.82	100
CONDNA MATRIX
NAME	bin.CSSed10.2	bin.CSSed11.242R1	bin.CSSed11.5	bin.T3Sed10.9	Candidatus_Competibacter_denitrificans_Run_A_D11	Candidatus_Contendobacter_odensis	Candidatus_Contendobacter_odensis_Run_B_J11	Competibacteraceae_bacterium_UBA1593	Competibacteraceae_bacterium_UBA1928	Competibacteraceae_bacterium_UBA2368	Competibacteraceae_bacterium_UBA2782	Competibacteraceae_bacterium_UBA2788	Competibacteraceae_bacterium_UBA2792	Competibacteraceae_bacterium_UBA3908	Competibacteraceae_bacterium_UBA4410	Competibacteraceae_bacterium_UBA5015	Competibacteraceae_bacterium_UBA5948	Competibacteraceae_bacterium_UBA6584
bin.CSSed10.2	100	5.11	51.36	63.09	0	0	0	0	0	0	0	0	0	0	0	0	0	0
bin.CSSed11.242R1	5.11	100	2.1	2.91	0	0	0	0	0	0	0	0	0	0	0	0	0	0
bin.CSSed11.5	51.36	2.1	100	57.52	0	0	0	0	0	0	0	0	0	0	0	0	0	0
bin.T3Sed10.9	63.09	2.91	57.52	100	0	0	0	0	0	0	0	0	0	0	0	0	0	0
Candidatus_Competibacter_denitrificans_Run_A_D11	0	0	0	0	100	0	0.11	90.78	77.92	0.21	0.18	0	0	0.01	0.01	77.16	0.23	0.28
Candidatus_Contendobacter_odensis	0	0	0	0	0	100	0	0	0	0	0	0	0	0	0	0	0	0
Candidatus_Contendobacter_odensis_Run_B_J11	0	0	0	0	0.11	0	100	0.03	0.01	0	0	8.89	0.01	0.02	91.44	0.01	0	0
Competibacteraceae_bacterium_UBA1593	0	0	0	0	90.78	0	0.03	100	81.53	0.21	0.16	0	0	0	0	80.2	0.23	0.29
Competibacteraceae_bacterium_UBA1928	0	0	0	0	77.92	0	0.01	81.53	100	0.1	0.11	0	0	0.02	0	67.58	0.17	0.25
Competibacteraceae_bacterium_UBA2368	0	0	0	0	0.21	0	0	0.21	0.1	100	58.91	0	0.03	0.1	0	0.05	62.41	65.2
Competibacteraceae_bacterium_UBA2782	0	0	0	0	0.18	0	0	0.16	0.11	58.91	100	0	0	0.15	0	0.03	56.09	59.74
Competibacteraceae_bacterium_UBA2788	0	0	0	0	0	0	8.89	0	0	0	0	100	0	0.07	9.16	0	0	0
Competibacteraceae_bacterium_UBA2792	0	0	0	0	0	0	0.01	0	0	0.03	0	0	100	0.21	0.01	0	0.01	0.01
Competibacteraceae_bacterium_UBA3908	0	0	0	0	0.01	0	0.02	0	0.02	0.1	0.15	0.07	0.21	100	0.01	0	0.14	0.21
Competibacteraceae_bacterium_UBA4410	0	0	0	0	0.01	0	91.44	0	0	0	0	9.16	0.01	0.01	100	0	0	0
Competibacteraceae_bacterium_UBA5015	0	0	0	0	77.16	0	0.01	80.2	67.58	0.05	0.03	0	0	0	0	100	0.02	0.01
Competibacteraceae_bacterium_UBA5948	0	0	0	0	0.23	0	0	0.23	0.17	62.41	56.09	0	0.01	0.14	0	0.02	100	81.22
Competibacteraceae_bacterium_UBA6584	0	0	0	0	0.28	0	0	0.29	0.25	65.2	59.74	0	0.01	0.21	0	0.01	81.22	100

## Sheet: Coriobacteriaceae
DECISION MATRIX
NAME	bin.CSSed11.288R1	bin.CSSed11.32	Collinsella aerofaciens ATCC 25986	Coriobacterium glomerans PW2	Senegalimassilia anaerobia JC110, type strain JC110T	Coriobacteriaceae bacterium phI	Coriobacteriaceae bacterium BV3Ac1	Coriobacteriaceae bacterium 68-1-3	Actinobacteria bacterium 66_15	Coriobacteriaceae bacterium EMTCatB1	Coriobacteriaceae bacterium CHKCI002	uncultured Collinsella sp. isolate 2789STDY5834849	Olsenella sp. KHD7
bin.CSSed11.288R1	1	0	0	0	0	0	0	0	0	0	0	0	0
bin.CSSed11.32	0	1	0	0	0	0	0	0	0	0	0	0	0
Collinsella aerofaciens ATCC 25986	0	0	1	0	0	0	0	0	0	0	0	0	0
Coriobacterium glomerans PW2	0	0	0	1	0	0	0	0	0	0	0	0	0
Senegalimassilia anaerobia JC110, type strain JC110T	0	0	0	0	1	0	0	0	0	0	0	0	0
Coriobacteriaceae bacterium phI	0	0	0	0	0	1	0	0	0	0	0	1	0
Coriobacteriaceae bacterium BV3Ac1	0	0	0	0	0	0	1	0	0	0	0	0	1
Coriobacteriaceae bacterium 68-1-3	0	0	0	0	0	0	0	1	0	0	0	0	0
Actinobacteria bacterium 66_15	0	0	0	0	0	0	0	0	1	0	0	0	0
Coriobacteriaceae bacterium EMTCatB1	0	0	0	0	0	0	0	0	0	1	0	0	0
Coriobacteriaceae bacterium CHKCI002	0	0	0	0	0	0	0	0	0	0	1	0	0
uncultured Collinsella sp. isolate 2789STDY5834849	0	0	0	0	0	1	0	0	0	0	0	1	0
Olsenella sp. KHD7	0	0	0	0	0	0	1	0	0	0	0	0	1
ANI MATRIX
NAME	bin.CSSed11.288R1	bin.CSSed11.32	Collinsella aerofaciens ATCC 25986	Coriobacterium glomerans PW2	Senegalimassilia anaerobia JC110, type strain JC110T	Coriobacteriaceae bacterium phI	Coriobacteriaceae bacterium BV3Ac1	Coriobacteriaceae bacterium 68-1-3	Actinobacteria bacterium 66_15	Coriobacteriaceae bacterium EMTCatB1	Coriobacteriaceae bacterium CHKCI002	uncultured Collinsella sp. isolate 2789STDY5834849	Olsenella sp. KHD7
bin.CSSed11.288R1	100	78.07	64.06	63.86	64.57	64.24	62.03	64.88	66.93	67.17	65.4	64.05	61.91
bin.CSSed11.32	78.07	100	65	64.91	65.03	65.01	62.63	65.14	67.73	67.53	66.28	64.73	62.59
Collinsella aerofaciens ATCC 25986	64.06	65	100	70.63	72.66	73.35	66.1	68.18	65.86	66.47	68.41	73.46	66.12
Coriobacterium glomerans PW2	63.86	64.91	70.63	100	67.5	71.38	65.09	67.09	65.04	66.08	67.71	71.26	64.95
Senegalimassilia anaerobia JC110, type strain JC110T	64.57	65.03	72.66	67.5	100	69.34	64.72	71.78	66.38	66.73	74.6	69.08	65.91
Coriobacteriaceae bacterium phI	64.24	65.01	73.35	71.38	69.34	100	65.62	68.21	66.02	66.43	68.98	97.4	65.83
Coriobacteriaceae bacterium BV3Ac1	62.03	62.63	66.1	65.09	64.72	65.62	100	64.48	62.87	64.13	64.34	65.29	97.97
Coriobacteriaceae bacterium 68-1-3	64.88	65.14	68.18	67.09	71.78	68.21	64.48	100	66.68	67.2	72.28	68.18	64.78
Actinobacteria bacterium 66_15	66.93	67.73	65.86	65.04	66.38	66.02	62.87	66.68	100	69.81	67.75	65.88	63.01
Coriobacteriaceae bacterium EMTCatB1	67.17	67.53	66.47	66.08	66.73	66.43	64.13	67.2	69.81	100	68.3	66.38	64.31
Coriobacteriaceae bacterium CHKCI002	65.4	66.28	68.41	67.71	74.6	68.98	64.34	72.28	67.75	68.3	100	68.96	64.64
uncultured Collinsella sp. isolate 2789STDY5834849	64.05	64.73	73.46	71.26	69.08	97.4	65.29	68.18	65.88	66.38	68.96	100	65.47
Olsenella sp. KHD7	61.91	62.59	66.12	64.95	65.91	65.83	97.97	64.78	63.01	64.31	64.64	65.47	100
CONDNA MATRIX
NAME	bin.CSSed11.288R1	bin.CSSed11.32	Collinsella aerofaciens ATCC 25986	Coriobacterium glomerans PW2	Senegalimassilia anaerobia JC110, type strain JC110T	Coriobacteriaceae bacterium phI	Coriobacteriaceae bacterium BV3Ac1	Coriobacteriaceae bacterium 68-1-3	Actinobacteria bacterium 66_15	Coriobacteriaceae bacterium EMTCatB1	Coriobacteriaceae bacterium CHKCI002	uncultured Collinsella sp. isolate 2789STDY5834849	Olsenella sp. KHD7
bin.CSSed11.288R1	100	0.21	0	0	0	0	0	0	0	0	0	0	0
bin.CSSed11.32	0.21	100	0	0	0	0	0	0	0	0	0	0	0
Collinsella aerofaciens ATCC 25986	0	0	100	0.28	1.91	0.31	0.01	0.07	0	0	0.03	0.28	0.07
Coriobacterium glomerans PW2	0	0	0.28	100	0.04	0.15	0.04	0.07	0	0	0.06	0.11	0.07
Senegalimassilia anaerobia JC110, type strain JC110T	0	0	1.91	0.04	100	0.12	0	0.15	0	0.02	0.16	0.13	0.2
Coriobacteriaceae bacterium phI	0	0	0.31	0.15	0.12	100	0	0.15	0	0	0.09	81.11	0.07
Coriobacteriaceae bacterium BV3Ac1	0	0	0.01	0.04	0	0	100	0	0.03	0.03	0	0	83.66
Coriobacteriaceae bacterium 68-1-3	0	0	0.07	0.07	0.15	0.15	0	100	0.03	0.03	0.18	0.17	0.08
Actinobacteria bacterium 66_15	0	0	0	0	0	0	0.03	0.03	100	0.12	0	0	0.06
Coriobacteriaceae bacterium EMTCatB1	0	0	0	0	0.02	0	0.03	0.03	0.12	100	0	0	0.06
Coriobacteriaceae bacterium CHKCI002	0	0	0.03	0.06	0.16	0.09	0	0.18	0	0	100	0.07	0.07
uncultured Collinsella sp. isolate 2789STDY5834849	0	0	0.28	0.11	0.13	81.11	0	0.17	0	0	0.07	100	0.1
Olsenella sp. KHD7	0	0	0.07	0.07	0.2	0.07	83.66	0.08	0.06	0.06	0.07	0.1	100

## Sheet: Dehalococcoidia
DECISION MATRIX
NAME	bin.B1Sed10.10	bin.B1Sed10.130R1	bin.B1Sed10.135	bin.B1Sed10.194	bin.B1Sed10.240	bin.B1Sed10.42R1	bin.CSSed10.178	bin.CSSed10.336	bin.CSSed10.7	bin.CSSed11.142R1	bin.CSSed11.152R1	bin.CSSed11.172	bin.CSSed11.197	bin.CSSed11.214R1	bin.CSSed11.241	bin.CSSed11.253R1	bin.T3Sed10.12	bin.T3Sed10.156R1	bin.T3Sed10.165R1	bin.T3Sed10.181	Chloroflexi_bacterium_RBG_13_48_17_GCA_001796445.1_ASM179644v1	Chloroflexi_bacterium_RBG_13_50_10_GCA_001795015.1_ASM179501v1	Chloroflexi_bacterium_RBG_13_51_36_GCA_001796515.1_ASM179651v1	Chloroflexi_bacterium_RBG_13_53_26_GCA_001795035.1_ASM179503v1	Chloroflexi_bacterium_RBG_13_54_8_GCA_001796595.1_ASM179659v1	Chloroflexi_bacterium_RBG_16_48_7_GCA_001796725.1_ASM179672v1	Chloroflexi_bacterium_RBG_19FT_COMBO_47_15_GCA_001795275.1_ASM179527v1	Chloroflexi_bacterium_RBG_19FT_COMBO_48_23_GCA_001795315.1_ASM179531v1	Dehalococcoidaceae_bacterium_GCA_002727935.1_ASM272793v1	Dehalococcoidales_bacterium_GCA_002690375.1_ASM269037v1	Dehalococcoidales_bacterium_GCA_002730395.1_ASM273039v1	Dehalococcoides_mccartyi_195_GCA_000011905.1_ASM1190v1	Dehalococcoides_mccartyi_GCA_001459095.1_ASM145909v1	Dehalococcoides_mccartyi_GCA_001460955.1_ASM146095v1	Dehalococcoides_sp._JdFR-54_GCA_002011475.1_ASM201147v1	Dehalococcoides_sp._JdFR-55_GCA_002011485.1_ASM201148v1	Dehalococcoides_sp._JdFR-56_GCA_002011495.1_ASM201149v1	Dehalococcoides_sp._JdFR-57_GCA_002010445.1_ASM201044v1	Dehalococcoides_sp._JdFR-58_GCA_002010455.1_ASM201045v1	Dehalococcoides_sp._UCH007_GCA_001010485.1_ASM101048v1	Dehalococcoidia_bacterium_CG2_30_46_19_GCA_001872925.1_ASM187292v1	Dehalococcoidia_bacterium_CG2_30_46_9_GCA_001873005.1_ASM187300v1	Dehalococcoidia_bacterium_DG_18_GCA_001304345.1_ASM130434v1	Dehalococcoidia_bacterium_DG_22_GCA_001302685.1_ASM130268v1	Dehalococcoidia_bacterium_Dsc1_GCA_000583175.1_Dsc1	Dehalococcoidia_bacterium_DscP2_GCA_000583195.1_DscP2	Dehalococcoidia_bacterium_GCA_002401025.1_ASM240102v1	Dehalococcoidia_bacterium_GCA_002697635.1_ASM269763v1	Dehalococcoidia_bacterium_GCA_002699555.1_ASM269955v1
bin.B1Sed10.10	1	0	0	0	0	0	0	0	-1	0	0	0	0	0	0	0	-1	0	0	0	0	0	0	0	0	0	0	0	0	0	0	0	0	0	0	0	0	0	0	0	0	0	0	0	0	0	0	0	0
bin.B1Sed10.130R1	0	1	0	0	0	0	-1	0	0	0	0	0	0	0	0	0	0	0	0	0	0	0	0	0	0	0	0	0	0	0	0	0	0	0	0	0	0	0	0	0	0	0	0	0	0	0	0	0	0
bin.B1Sed10.135	0	0	1	0	0	0	0	0	0	0	0	-1	0	0	0	0	0	0	0	1	0	0	0	0	0	0	0	0	0	0	0	0	0	0	0	0	0	0	0	0	0	0	0	0	0	0	0	0	0
bin.B1Sed10.194	0	0	0	1	0	0	0	0	0	0	0	0	0	0	0	0	0	0	0	0	0	0	0	0	0	0	0	0	0	0	0	0	0	0	0	0	0	0	0	0	0	0	0	0	0	0	0	0	0
bin.B1Sed10.240	0	0	0	0	1	0	0	0	0	0	0	0	0	0	0	0	0	0	0	0	0	0	0	0	0	0	0	0	0	0	0	0	0	0	0	0	0	0	0	0	0	0	0	0	0	0	0	0	0
bin.B1Sed10.42R1	0	0	0	0	0	1	0	0	0	0	0	0	0	0	0	0	0	0	0	0	0	0	0	0	0	0	0	0	0	0	0	0	0	0	0	0	0	0	0	0	0	0	0	0	0	0	0	0	0
bin.CSSed10.178	0	-1	0	0	0	0	1	0	0	0	0	0	0	0	0	0	0	0	0	0	0	0	0	0	0	0	0	0	0	0	0	0	0	0	0	0	0	0	0	0	0	0	0	0	0	0	0	0	0
bin.CSSed10.336	0	0	0	0	0	0	0	1	0	0	0	0	0	0	-1	0	0	0	0	0	0	0	0	0	0	0	0	0	0	0	0	0	0	0	0	0	0	0	0	0	0	0	0	0	0	0	0	0	0
bin.CSSed10.7	-1	0	0	0	0	0	0	0	1	0	0	0	0	0	0	0	1	0	0	0	0	0	0	0	0	0	0	0	0	0	0	0	0	0	0	0	0	0	0	0	0	0	0	0	0	0	0	0	0
bin.CSSed11.142R1	0	0	0	0	0	0	0	0	0	1	0	0	0	0	0	0	0	-1	0	0	0	0	0	0	0	0	0	0	0	0	0	0	0	0	0	0	0	0	0	0	0	0	0	0	0	0	0	0	0
bin.CSSed11.152R1	0	0	0	0	0	0	0	0	0	0	1	0	0	0	0	0	0	0	1	0	0	0	0	0	0	0	0	0	0	0	0	0	0	0	0	0	0	0	0	0	0	0	0	0	0	0	0	0	0
bin.CSSed11.172	0	0	-1	0	0	0	0	0	0	0	0	1	0	0	0	0	0	0	0	-1	0	0	0	0	0	0	0	0	0	0	0	0	0	0	0	0	0	0	0	0	0	0	0	0	0	0	0	0	0
bin.CSSed11.197	0	0	0	0	0	0	0	0	0	0	0	0	1	0	0	0	0	0	0	0	0	0	0	0	0	0	0	0	0	0	0	0	0	0	0	0	0	0	0	0	0	0	0	0	0	0	0	0	0
bin.CSSed11.214R1	0	0	0	0	0	0	0	0	0	0	0	0	0	1	0	0	0	0	0	0	0	0	0	0	0	0	0	0	0	0	0	0	0	0	0	0	0	0	0	0	0	0	0	0	0	0	0	0	0
bin.CSSed11.241	0	0	0	0	0	0	0	-1	0	0	0	0	0	0	1	0	0	0	0	0	0	0	0	0	0	0	0	0	0	0	0	0	0	0	0	0	0	0	0	0	0	0	0	0	0	0	0	0	0
bin.CSSed11.253R1	0	0	0	0	0	0	0	0	0	0	0	0	0	0	0	1	0	0	0	0	0	0	0	0	0	0	0	0	0	0	0	0	0	0	0	0	0	0	0	0	0	0	0	0	0	0	0	0	0
bin.T3Sed10.12	-1	0	0	0	0	0	0	0	1	0	0	0	0	0	0	0	1	0	0	0	0	0	0	0	0	0	0	0	0	0	0	0	0	0	0	0	0	0	0	0	0	0	0	0	0	0	0	0	0
bin.T3Sed10.156R1	0	0	0	0	0	0	0	0	0	-1	0	0	0	0	0	0	0	1	0	0	0	0	0	0	0	0	0	0	0	0	0	0	0	0	0	0	0	0	0	0	0	0	0	0	0	0	0	0	0
bin.T3Sed10.165R1	0	0	0	0	0	0	0	0	0	0	1	0	0	0	0	0	0	0	1	0	0	0	0	0	0	0	0	0	0	0	0	0	0	0	0	0	0	0	0	0	0	0	0	0	0	0	0	0	0
bin.T3Sed10.181	0	0	1	0	0	0	0	0	0	0	0	-1	0	0	0	0	0	0	0	1	0	0	0	0	0	0	0	0	0	0	0	0	0	0	0	0	0	0	0	0	0	0	0	0	0	0	0	0	0
Chloroflexi_bacterium_RBG_13_48_17_GCA_001796445.1_ASM179644v1	0	0	0	0	0	0	0	0	0	0	0	0	0	0	0	0	0	0	0	0	1	0	0	0	0	0	0	0	0	0	0	0	0	0	0	0	0	0	0	0	0	0	0	0	0	0	0	0	0
Chloroflexi_bacterium_RBG_13_50_10_GCA_001795015.1_ASM179501v1	0	0	0	0	0	0	0	0	0	0	0	0	0	0	0	0	0	0	0	0	0	1	0	0	0	0	0	0	0	0	0	0	0	0	0	0	0	0	0	0	0	0	0	0	0	0	0	0	0
Chloroflexi_bacterium_RBG_13_51_36_GCA_001796515.1_ASM179651v1	0	0	0	0	0	0	0	0	0	0	0	0	0	0	0	0	0	0	0	0	0	0	1	0	0	0	0	0	0	0	0	0	0	0	0	0	0	0	0	0	0	0	0	0	0	0	0	0	0
Chloroflexi_bacterium_RBG_13_53_26_GCA_001795035.1_ASM179503v1	0	0	0	0	0	0	0	0	0	0	0	0	0	0	0	0	0	0	0	0	0	0	0	1	0	0	0	0	0	0	0	0	0	0	0	0	0	0	0	0	0	0	0	0	0	0	0	0	0
Chloroflexi_bacterium_RBG_13_54_8_GCA_001796595.1_ASM179659v1	0	0	0	0	0	0	0	0	0	0	0	0	0	0	0	0	0	0	0	0	0	0	0	0	1	0	0	0	0	0	0	0	0	0	0	0	0	0	0	0	0	0	0	0	0	0	0	0	0
Chloroflexi_bacterium_RBG_16_48_7_GCA_001796725.1_ASM179672v1	0	0	0	0	0	0	0	0	0	0	0	0	0	0	0	0	0	0	0	0	0	0	0	0	0	1	0	0	0	0	0	0	0	0	0	0	0	0	0	0	0	0	0	0	0	0	0	0	0
Chloroflexi_bacterium_RBG_19FT_COMBO_47_15_GCA_001795275.1_ASM179527v1	0	0	0	0	0	0	0	0	0	0	0	0	0	0	0	0	0	0	0	0	0	0	0	0	0	0	1	0	0	0	0	0	0	0	0	0	0	0	0	0	0	0	0	0	0	0	0	0	0
Chloroflexi_bacterium_RBG_19FT_COMBO_48_23_GCA_001795315.1_ASM179531v1	0	0	0	0	0	0	0	0	0	0	0	0	0	0	0	0	0	0	0	0	0	0	0	0	0	0	0	1	0	0	0	0	0	0	0	0	0	0	0	0	0	0	0	0	0	0	0	0	0
Dehalococcoidaceae_bacterium_GCA_002727935.1_ASM272793v1	0	0	0	0	0	0	0	0	0	0	0	0	0	0	0	0	0	0	0	0	0	0	0	0	0	0	0	0	1	0	0	0	0	0	0	0	0	0	0	0	0	0	0	0	0	0	0	0	0
Dehalococcoidales_bacterium_GCA_002690375.1_ASM269037v1	0	0	0	0	0	0	0	0	0	0	0	0	0	0	0	0	0	0	0	0	0	0	0	0	0	0	0	0	0	1	0	0	0	0	0	0	0	0	0	0	0	0	0	0	0	0	0	0	0
Dehalococcoidales_bacterium_GCA_002730395.1_ASM273039v1	0	0	0	0	0	0	0	0	0	0	0	0	0	0	0	0	0	0	0	0	0	0	0	0	0	0	0	0	0	0	1	0	0	0	0	0	0	0	0	0	0	0	0	0	0	0	0	0	0
Dehalococcoides_mccartyi_195_GCA_000011905.1_ASM1190v1	0	0	0	0	0	0	0	0	0	0	0	0	0	0	0	0	0	0	0	0	0	0	0	0	0	0	0	0	0	0	0	1	1	0	0	0	0	0	0	0	0	0	0	0	0	0	0	0	0
Dehalococcoides_mccartyi_GCA_001459095.1_ASM145909v1	0	0	0	0	0	0	0	0	0	0	0	0	0	0	0	0	0	0	0	0	0	0	0	0	0	0	0	0	0	0	0	1	1	0	0	0	0	0	0	0	0	0	0	0	0	0	0	0	0
Dehalococcoides_mccartyi_GCA_001460955.1_ASM146095v1	0	0	0	0	0	0	0	0	0	0	0	0	0	0	0	0	0	0	0	0	0	0	0	0	0	0	0	0	0	0	0	0	0	1	0	0	0	0	0	0	0	0	0	0	0	0	0	0	0
Dehalococcoides_sp._JdFR-54_GCA_002011475.1_ASM201147v1	0	0	0	0	0	0	0	0	0	0	0	0	0	0	0	0	0	0	0	0	0	0	0	0	0	0	0	0	0	0	0	0	0	0	1	0	0	0	0	0	0	0	0	0	0	0	0	0	0
Dehalococcoides_sp._JdFR-55_GCA_002011485.1_ASM201148v1	0	0	0	0	0	0	0	0	0	0	0	0	0	0	0	0	0	0	0	0	0	0	0	0	0	0	0	0	0	0	0	0	0	0	0	1	0	0	0	0	0	0	0	0	0	0	0	0	0
Dehalococcoides_sp._JdFR-56_GCA_002011495.1_ASM201149v1	0	0	0	0	0	0	0	0	0	0	0	0	0	0	0	0	0	0	0	0	0	0	0	0	0	0	0	0	0	0	0	0	0	0	0	0	1	-1	0	0	0	0	0	0	0	0	0	0	0
Dehalococcoides_sp._JdFR-57_GCA_002010445.1_ASM201044v1	0	0	0	0	0	0	0	0	0	0	0	0	0	0	0	0	0	0	0	0	0	0	0	0	0	0	0	0	0	0	0	0	0	0	0	0	-1	1	0	0	0	0	0	0	0	0	0	0	0
Dehalococcoides_sp._JdFR-58_GCA_002010455.1_ASM201045v1	0	0	0	0	0	0	0	0	0	0	0	0	0	0	0	0	0	0	0	0	0	0	0	0	0	0	0	0	0	0	0	0	0	0	0	0	0	0	1	0	0	0	0	0	0	0	0	0	0
Dehalococcoides_sp._UCH007_GCA_001010485.1_ASM101048v1	0	0	0	0	0	0	0	0	0	0	0	0	0	0	0	0	0	0	0	0	0	0	0	0	0	0	0	0	0	0	0	0	0	0	0	0	0	0	0	1	0	0	0	0	0	0	0	0	0
Dehalococcoidia_bacterium_CG2_30_46_19_GCA_001872925.1_ASM187292v1	0	0	0	0	0	0	0	0	0	0	0	0	0	0	0	0	0	0	0	0	0	0	0	0	0	0	0	0	0	0	0	0	0	0	0	0	0	0	0	0	1	0	0	0	0	0	0	0	0
Dehalococcoidia_bacterium_CG2_30_46_9_GCA_001873005.1_ASM187300v1	0	0	0	0	0	0	0	0	0	0	0	0	0	0	0	0	0	0	0	0	0	0	0	0	0	0	0	0	0	0	0	0	0	0	0	0	0	0	0	0	0	1	0	0	0	0	0	0	0
Dehalococcoidia_bacterium_DG_18_GCA_001304345.1_ASM130434v1	0	0	0	0	0	0	0	0	0	0	0	0	0	0	0	0	0	0	0	0	0	0	0	0	0	0	0	0	0	0	0	0	0	0	0	0	0	0	0	0	0	0	1	0	0	0	0	0	0
Dehalococcoidia_bacterium_DG_22_GCA_001302685.1_ASM130268v1	0	0	0	0	0	0	0	0	0	0	0	0	0	0	0	0	0	0	0	0	0	0	0	0	0	0	0	0	0	0	0	0	0	0	0	0	0	0	0	0	0	0	0	1	0	0	0	0	0
Dehalococcoidia_bacterium_Dsc1_GCA_000583175.1_Dsc1	0	0	0	0	0	0	0	0	0	0	0	0	0	0	0	0	0	0	0	0	0	0	0	0	0	0	0	0	0	0	0	0	0	0	0	0	0	0	0	0	0	0	0	0	1	0	0	0	0
Dehalococcoidia_bacterium_DscP2_GCA_000583195.1_DscP2	0	0	0	0	0	0	0	0	0	0	0	0	0	0	0	0	0	0	0	0	0	0	0	0	0	0	0	0	0	0	0	0	0	0	0	0	0	0	0	0	0	0	0	0	0	1	0	0	0
Dehalococcoidia_bacterium_GCA_002401025.1_ASM240102v1	0	0	0	0	0	0	0	0	0	0	0	0	0	0	0	0	0	0	0	0	0	0	0	0	0	0	0	0	0	0	0	0	0	0	0	0	0	0	0	0	0	0	0	0	0	0	1	0	0
Dehalococcoidia_bacterium_GCA_002697635.1_ASM269763v1	0	0	0	0	0	0	0	0	0	0	0	0	0	0	0	0	0	0	0	0	0	0	0	0	0	0	0	0	0	0	0	0	0	0	0	0	0	0	0	0	0	0	0	0	0	0	0	1	0
Dehalococcoidia_bacterium_GCA_002699555.1_ASM269955v1	0	0	0	0	0	0	0	0	0	0	0	0	0	0	0	0	0	0	0	0	0	0	0	0	0	0	0	0	0	0	0	0	0	0	0	0	0	0	0	0	0	0	0	0	0	0	0	0	1
Dehalococcoidia_bacterium_GCA_002700125.1_ASM270012v1	0	0	0	0	0	0	0	0	0	0	0	0	0	0	0	0	0	0	0	0	0	0	0	0	0	0	0	0	0	0	0	0	0	0	0	0	0	0	0	0	0	0	0	0	0	0	0	0	0
Dehalococcoidia_bacterium_GCA_002701225.1_ASM270122v1	0	0	0	0	0	0	0	0	0	0	0	0	0	0	0	0	0	0	0	0	0	0	0	0	0	0	0	0	0	0	0	0	0	0	0	0	0	0	0	0	0	0	0	0	0	0	0	0	0
Dehalococcoidia_bacterium_GCA_002702865.1_ASM270286v1	0	0	0	0	0	0	0	0	0	0	0	0	0	0	0	0	0	0	0	0	0	0	0	0	0	0	0	0	0	0	0	0	0	0	0	0	0	0	0	0	0	0	0	0	0	0	0	0	0
Dehalococcoidia_bacterium_GCA_002703495.1_ASM270349v1	0	0	0	0	0	0	0	0	0	0	0	0	0	0	0	0	0	0	0	0	0	0	0	0	0	0	0	0	0	0	0	0	0	0	0	0	0	0	0	0	0	0	0	0	0	0	0	0	0
Dehalococcoidia_bacterium_GCA_002705245.1_ASM270524v1	0	0	0	0	0	0	0	0	0	0	0	0	0	0	0	0	0	0	0	0	0	0	0	0	0	0	0	0	0	0	0	0	0	0	0	0	0	0	0	0	0	0	0	0	0	0	0	0	0
Dehalococcoidia_bacterium_GCA_002708085.1_ASM270808v1	0	0	0	0	0	0	0	0	0	0	0	0	0	0	0	0	0	0	0	0	0	0	0	0	0	0	0	0	0	0	0	0	0	0	0	0	0	0	0	0	0	0	0	0	0	0	0	0	0
Dehalococcoidia_bacterium_GCA_002708395.1_ASM270839v1	0	0	0	0	0	0	0	0	0	0	0	0	0	0	0	0	0	0	0	0	0	0	0	0	0	0	0	0	0	0	0	0	0	0	0	0	0	0	0	0	0	0	0	0	0	0	0	0	0
Dehalococcoidia_bacterium_GCA_002708495.1_ASM270849v1	0	0	0	0	0	0	0	0	0	0	0	0	0	0	0	0	0	0	0	0	0	0	0	0	0	0	0	0	0	0	0	0	0	0	0	0	0	0	0	0	0	0	0	0	0	0	0	0	0
Dehalococcoidia_bacterium_GCA_002710135.1_ASM271013v1	0	0	0	0	0	0	0	0	0	0	0	0	0	0	0	0	0	0	0	0	0	0	0	0	0	0	0	0	0	0	0	0	0	0	0	0	0	0	0	0	0	0	0	0	0	0	0	0	0
Dehalococcoidia_bacterium_GCA_002712465.1_ASM271246v1	0	0	0	0	0	0	0	0	0	0	0	0	0	0	0	0	0	0	0	0	0	0	0	0	0	0	0	0	0	0	0	0	0	0	0	0	0	0	0	0	0	0	0	0	0	0	0	0	0
Dehalococcoidia_bacterium_GCA_002712585.1_ASM271258v1	0	0	0	0	0	0	0	0	0	0	0	0	0	0	0	0	0	0	0	0	0	0	0	0	0	0	0	0	0	0	0	0	0	0	0	0	0	0	0	0	0	0	0	0	0	0	0	0	0
Dehalococcoidia_bacterium_GCA_002714525.1_ASM271452v1	0	0	0	0	0	0	0	0	0	0	0	0	0	0	0	0	0	0	0	0	0	0	0	0	0	0	0	0	0	0	0	0	0	0	0	0	0	0	0	0	0	0	0	0	0	0	0	0	0
Dehalococcoidia_bacterium_GCA_002716795.1_ASM271679v1	0	0	0	0	0	0	0	0	0	0	0	0	0	0	0	0	0	0	0	0	0	0	0	0	0	0	0	0	0	0	0	0	0	0	0	0	0	0	0	0	0	0	0	0	0	0	0	0	0
Dehalococcoidia_bacterium_GCA_002716865.1_ASM271686v1	0	0	0	0	0	0	0	0	0	0	0	0	0	0	0	0	0	0	0	0	0	0	0	0	0	0	0	0	0	0	0	0	0	0	0	0	0	0	0	0	0	0	0	0	0	0	0	0	0
Dehalococcoidia_bacterium_GCA_002717065.1_ASM271706v1	0	0	0	0	0	0	0	0	0	0	0	0	0	0	0	0	0	0	0	0	0	0	0	0	0	0	0	0	0	0	0	0	0	0	0	0	0	0	0	0	0	0	0	0	0	0	0	0	0
Dehalococcoidia_bacterium_GCA_002717085.1_ASM271708v1	0	0	0	0	0	0	0	0	0	0	0	0	0	0	0	0	0	0	0	0	0	0	0	0	0	0	0	0	0	0	0	0	0	0	0	0	0	0	0	0	0	0	0	0	0	0	0	0	0
Dehalococcoidia_bacterium_GCA_002723375.1_ASM272337v1	0	0	0	0	0	0	0	0	0	0	0	0	0	0	0	0	0	0	0	0	0	0	0	0	0	0	0	0	0	0	0	0	0	0	0	0	0	0	0	0	0	0	0	0	0	0	0	0	0
Dehalococcoidia_bacterium_GCA_002724585.1_ASM272458v1	0	0	0	0	0	0	0	0	0	0	0	0	0	0	0	0	0	0	0	0	0	0	0	0	0	0	0	0	0	0	0	0	0	0	0	0	0	0	0	0	0	0	0	0	0	0	0	0	0
Dehalococcoidia_bacterium_GCA_002725515.1_ASM272551v1	0	0	0	0	0	0	0	0	0	0	0	0	0	0	0	0	0	0	0	0	0	0	0	0	0	0	0	0	0	0	0	0	0	0	0	0	0	0	0	0	0	0	0	0	0	0	0	0	0
Dehalococcoidia_bacterium_GCA_002727785.1_ASM272778v1	0	0	0	0	0	0	0	0	0	0	0	0	0	0	0	0	0	0	0	0	0	0	0	0	0	0	0	0	0	0	0	0	0	0	0	0	0	0	0	0	0	0	0	0	0	0	0	0	0
Dehalococcoidia_bacterium_GCA_002728115.1_ASM272811v1	0	0	0	0	0	0	0	0	0	0	0	0	0	0	0	0	0	0	0	0	0	0	0	0	0	0	0	0	0	0	0	0	0	0	0	0	0	0	0	0	0	0	0	0	0	0	0	0	0
Dehalococcoidia_bacterium_GCA_002728295.1_ASM272829v1	0	0	0	0	0	0	0	0	0	0	0	0	0	0	0	0	0	0	0	0	0	0	0	0	0	0	0	0	0	0	0	0	0	0	0	0	0	0	0	0	0	0	0	0	0	0	0	0	0
Dehalococcoidia_bacterium_GCA_002728715.1_ASM272871v1	0	0	0	0	0	0	0	0	0	0	0	0	0	0	0	0	0	0	0	0	0	0	0	0	0	0	0	0	0	0	0	0	0	0	0	0	0	0	0	0	0	0	0	0	0	0	0	0	0
Dehalococcoidia_bacterium_GCA_002729055.1_ASM272905v1	0	0	0	0	0	0	0	0	0	0	0	0	0	0	0	0	0	0	0	0	0	0	0	0	0	0	0	0	0	0	0	0	0	0	0	0	0	0	0	0	0	0	0	0	0	0	0	0	0
Dehalococcoidia_bacterium_GCA_002730485.1_ASM273048v1	0	0	0	0	0	0	0	0	0	0	0	0	0	0	0	0	0	0	0	0	0	0	0	0	0	0	0	0	0	0	0	0	0	0	0	0	0	0	0	0	0	0	0	0	0	0	0	0	0
Dehalococcoidia_bacterium_GCA_002730755.1_ASM273075v1	0	0	0	0	0	0	0	0	0	0	0	0	0	0	0	0	0	0	0	0	0	0	0	0	0	0	0	0	0	0	0	0	0	0	0	0	0	0	0	0	0	0	0	0	0	0	0	0	0
Dehalococcoidia_bacterium_GCA_002732025.1_ASM273202v1	0	0	0	0	0	0	0	0	0	0	0	0	0	0	0	0	0	0	0	0	0	0	0	0	0	0	0	0	0	0	0	0	0	0	0	0	0	0	0	0	0	0	0	0	0	0	0	0	0
Dehalococcoidia_bacterium_SCGC_AB-539-J10_GCA_000464595.1_DEHJ10_Sequencher	0	0	0	0	0	0	0	0	0	0	0	0	0	0	0	0	0	0	0	0	0	0	0	0	0	0	0	0	0	0	0	0	0	0	0	0	0	0	0	0	0	0	0	0	0	0	0	0	0
Dehalococcoidia_bacterium_SCGC_AB-540-C11_GCA_001455825.1_ASM145582v1	0	0	0	0	0	0	0	0	0	0	0	0	0	0	0	0	0	0	0	0	0	0	0	0	0	0	0	0	0	0	0	0	0	0	0	0	0	0	0	0	0	0	0	0	0	0	0	0	0
Dehalococcoidia_bacterium_SG8_51_3_GCA_001303565.1_ASM130356v1	0	0	0	0	0	0	0	0	0	0	0	0	0	0	0	0	0	0	0	0	0	0	0	0	0	0	0	0	0	0	0	0	0	0	0	0	0	0	0	0	0	0	0	0	0	0	0	0	0
Dehalococcoidia_bacterium_SM23_28_1_GCA_001303625.1_ASM130362v1	0	0	0	0	0	0	0	0	0	0	0	0	0	0	0	0	0	0	0	0	0	0	0	0	0	0	0	0	0	0	0	0	0	0	0	0	0	0	0	0	0	0	0	0	0	0	0	0	0
Dehalococcoidia_bacterium_SM23_28_2_GCA_001303545.1_ASM130354v1	0	0	0	0	0	0	0	0	0	0	0	0	0	0	0	0	0	0	0	0	0	0	0	0	0	0	0	0	0	0	0	0	0	0	0	0	0	0	0	0	0	0	0	0	0	0	0	0	0
Dehalococcoidia_bacterium_UBA1122_GCA_002313245.1_ASM231324v1	0	0	0	0	0	0	0	0	0	0	0	0	0	0	0	0	0	0	0	0	0	0	0	0	0	0	0	0	0	0	0	0	0	0	0	0	0	0	0	0	0	0	0	0	0	0	0	0	0
Dehalococcoidia_bacterium_UBA1123_GCA_002313895.1_ASM231389v1	0	0	0	0	0	0	0	0	0	0	0	0	0	0	0	0	0	0	0	0	0	0	0	0	0	0	0	0	0	0	0	0	0	0	0	0	0	0	0	0	0	0	0	0	0	0	-1	0	0
Dehalococcoidia_bacterium_UBA1127_GCA_002311595.1_ASM231159v1	0	0	0	0	0	0	0	0	0	0	0	0	0	0	0	0	0	0	0	0	0	0	0	0	0	0	0	0	0	0	0	0	0	0	0	0	0	0	0	0	0	0	0	0	0	0	0	0	0
Dehalococcoidia_bacterium_UBA1141_GCA_002311385.1_ASM231138v1	0	0	0	0	0	0	0	0	0	0	0	0	0	0	0	0	0	0	0	0	0	0	0	0	0	0	0	0	0	0	0	0	0	0	0	0	0	0	0	0	0	0	0	0	0	0	0	0	0
Dehalococcoidia_bacterium_UBA1151_GCA_002311865.1_ASM231186v1	0	0	0	0	0	0	0	0	0	0	0	0	0	0	0	0	0	0	0	0	0	0	0	0	0	0	0	0	0	0	0	0	0	0	0	0	0	0	0	0	0	0	0	0	0	0	0	0	0
Dehalococcoidia_bacterium_UBA1152_GCA_002311285.1_ASM231128v1	0	0	0	0	0	0	0	0	0	0	0	0	0	0	0	0	0	0	0	0	0	0	0	0	0	0	0	0	0	0	0	0	0	0	0	0	0	0	0	0	0	0	0	0	0	0	0	0	0
Dehalococcoidia_bacterium_UBA1162_GCA_002311135.1_ASM231113v1	0	0	0	0	0	0	0	0	0	0	0	0	0	0	0	0	0	0	0	0	0	0	0	0	0	0	0	0	0	0	0	0	0	0	0	0	0	0	0	0	0	0	0	0	0	0	0	0	0
Dehalococcoidia_bacterium_UBA1222_GCA_002309415.1_ASM230941v1	0	0	0	0	0	0	0	0	0	0	0	0	0	0	0	0	0	0	0	0	0	0	0	0	0	0	0	0	0	0	0	0	0	0	0	0	0	0	0	0	0	0	0	0	0	0	0	0	0
Dehalococcoidia_bacterium_UBA1327_GCA_002306835.1_ASM230683v1	0	0	0	0	0	0	0	0	0	0	0	0	0	0	0	0	0	0	0	0	0	0	0	0	0	0	0	0	0	0	0	0	0	0	0	0	0	0	0	0	0	0	0	0	0	0	0	0	0
Dehalococcoidia_bacterium_UBA1328_GCA_002306815.1_ASM230681v1	0	0	0	0	0	0	0	0	0	0	0	0	0	0	0	0	0	0	0	0	0	0	0	0	0	0	0	0	0	0	0	0	0	0	0	0	0	0	0	0	0	0	0	0	0	0	0	0	0
Dehalococcoidia_bacterium_UBA1332_GCA_002306745.1_ASM230674v1	0	0	0	0	0	0	0	0	0	0	0	0	0	0	0	0	0	0	0	0	0	0	0	0	0	0	0	0	0	0	0	0	0	0	0	0	0	0	0	0	0	0	0	0	0	0	0	0	0
Dehalococcoidia_bacterium_UBA1657_GCA_002320875.1_ASM232087v1	0	0	0	0	0	0	0	0	0	0	0	0	0	0	0	0	0	0	0	0	0	0	0	0	0	0	0	0	0	0	0	0	0	0	0	0	0	0	0	0	0	0	0	0	0	0	0	0	0
Dehalococcoidia_bacterium_UBA2141_GCA_002328345.1_ASM232834v1	0	0	0	0	0	0	0	0	0	0	0	0	0	0	0	0	0	0	0	0	0	0	0	0	0	0	0	0	0	0	0	0	0	0	0	0	0	0	0	0	0	0	0	0	0	0	0	0	0
Dehalococcoidia_bacterium_UBA2145_GCA_002327645.1_ASM232764v1	0	0	0	0	0	0	0	0	0	0	0	0	0	0	0	0	0	0	0	0	0	0	0	0	0	0	0	0	0	0	0	0	0	0	0	0	0	0	0	0	0	0	0	0	0	0	0	0	0
Dehalococcoidia_bacterium_UBA2158_GCA_002328185.1_ASM232818v1	0	0	0	0	0	0	0	0	0	0	0	0	0	0	0	0	0	0	0	0	0	0	0	0	0	0	0	0	0	0	0	0	0	0	0	0	0	0	0	0	0	0	0	0	0	0	0	0	0
Dehalococcoidia_bacterium_UBA2160_GCA_002328865.1_ASM232886v1	0	0	0	0	0	0	0	0	0	0	0	0	0	0	0	0	0	0	0	0	0	0	0	0	0	0	0	0	0	0	0	0	0	0	0	0	0	0	0	0	0	0	0	0	0	0	0	0	0
Dehalococcoidia_bacterium_UBA2162_GCA_002335405.1_ASM233540v1	0	0	0	0	0	0	0	0	0	0	0	0	0	0	0	0	0	0	0	0	0	0	0	0	0	0	0	0	0	0	-1	0	0	0	0	0	0	0	0	0	0	0	0	0	0	0	0	0	0
Dehalococcoidia_bacterium_UBA2243_GCA_002347845.1_ASM234784v1	0	0	0	0	0	0	0	0	0	0	0	0	0	0	0	0	0	0	0	0	0	0	0	0	0	0	0	0	0	0	0	0	0	0	0	0	0	0	0	0	0	0	0	0	0	0	0	0	0
Dehalococcoidia_bacterium_UBA2247_GCA_002347295.1_ASM234729v1	0	0	0	0	0	0	0	0	0	0	0	0	0	0	0	0	0	0	0	0	0	0	0	0	0	0	0	0	0	0	0	0	0	0	0	0	0	0	0	0	0	0	0	0	0	0	0	0	0
Dehalococcoidia_bacterium_UBA2588_GCA_002339805.1_ASM233980v1	0	0	0	0	0	0	0	0	0	0	0	0	0	0	0	0	0	0	0	0	0	0	0	0	0	0	0	0	0	0	0	0	0	0	0	0	0	0	0	0	0	0	0	0	0	0	0	0	0
Dehalococcoidia_bacterium_UBA2768_GCA_002352625.1_ASM235262v1	0	0	0	0	0	0	0	0	0	0	0	0	0	0	0	0	0	0	0	0	0	0	0	0	0	0	0	0	0	0	0	0	0	0	0	0	0	0	0	0	0	0	0	0	0	0	0	0	0
Dehalococcoidia_bacterium_UBA2777_GCA_002352365.1_ASM235236v1	0	0	0	0	0	0	0	0	0	0	0	0	0	0	0	0	0	0	0	0	0	0	0	0	0	0	0	0	0	0	0	0	0	0	0	0	0	0	0	0	0	0	0	0	0	0	0	0	0
Dehalococcoidia_bacterium_UBA2962_GCA_002348445.1_ASM234844v1	0	0	0	0	0	0	0	0	0	0	0	0	0	0	0	0	0	0	0	0	0	0	0	0	0	0	0	0	0	0	0	0	0	0	0	0	0	0	0	0	0	0	0	0	0	0	0	0	0
Dehalococcoidia_bacterium_UBA2963_GCA_002348795.1_ASM234879v1	0	0	0	0	0	0	0	0	0	0	0	0	0	0	0	0	0	0	0	0	0	0	0	0	0	0	0	0	0	0	0	0	0	0	0	0	0	0	0	0	0	0	0	0	0	0	0	0	0
Dehalococcoidia_bacterium_UBA2976_GCA_002348745.1_ASM234874v1	0	0	0	0	0	0	0	0	0	0	0	0	0	0	0	0	0	0	0	0	0	0	0	0	0	0	0	0	0	0	0	0	0	0	0	0	0	0	0	0	0	0	0	0	0	0	0	1	0
Dehalococcoidia_bacterium_UBA2978_GCA_002348235.1_ASM234823v1	0	0	0	0	0	0	0	0	0	0	0	0	0	0	0	0	0	0	0	0	0	0	0	0	0	0	0	0	0	0	0	0	0	0	0	0	0	0	0	0	0	0	0	0	0	0	0	0	0
Dehalococcoidia_bacterium_UBA2979_GCA_002348225.1_ASM234822v1	0	0	0	0	0	0	0	0	0	0	0	0	0	0	0	0	0	0	0	0	0	0	0	0	0	0	0	0	0	0	0	0	0	0	0	0	0	0	0	0	0	0	0	0	0	0	0	0	0
Dehalococcoidia_bacterium_UBA2985_GCA_002346715.1_ASM234671v1	0	0	0	0	0	0	0	0	0	0	0	0	0	0	0	0	0	0	0	0	0	0	0	0	0	0	0	0	0	0	0	0	0	0	0	0	0	0	0	0	0	0	0	0	0	0	0	0	0
Dehalococcoidia_bacterium_UBA2991_GCA_002346645.1_ASM234664v1	0	0	0	0	0	0	0	0	0	0	0	0	0	0	0	0	0	0	0	0	0	0	0	0	0	0	0	0	0	0	0	0	0	0	0	0	0	0	0	0	0	0	0	0	0	0	0	0	0
Dehalococcoidia_bacterium_UBA3088_GCA_002367275.1_ASM236727v1	0	0	0	0	0	0	0	0	0	0	0	0	0	0	0	0	0	0	0	0	0	0	0	0	0	0	0	0	0	0	0	0	0	0	0	0	0	0	0	0	0	0	0	0	0	0	0	0	0
Dehalococcoidia_bacterium_UBA3254_GCA_002362735.1_ASM236273v1	0	0	0	0	0	0	0	0	0	0	0	0	0	0	0	0	0	0	0	0	0	0	0	0	0	0	0	0	0	0	0	0	0	0	0	0	0	0	0	0	0	0	0	0	0	0	0	0	0
Dehalococcoidia_bacterium_UBA3495_GCA_002377655.1_ASM237765v1	0	0	0	0	0	0	0	0	0	0	0	0	0	0	0	0	0	0	0	0	0	0	0	0	0	0	0	0	0	0	0	0	0	0	0	0	0	0	0	0	0	0	0	0	0	0	0	0	0
Dehalococcoidia_bacterium_UBA3509_GCA_002377345.1_ASM237734v1	0	0	0	0	0	0	0	0	0	0	0	0	0	0	0	0	0	0	0	0	0	0	0	0	0	0	0	0	0	0	0	0	0	0	0	0	0	0	0	0	0	0	0	0	0	0	0	1	0
Dehalococcoidia_bacterium_UBA4060_GCA_002383665.1_ASM238366v1	0	0	0	0	0	0	0	0	0	0	0	0	0	0	0	0	0	0	0	0	0	0	0	0	0	0	0	0	0	0	0	0	0	0	0	0	0	0	0	0	0	0	0	0	0	0	0	0	0
Dehalococcoidia_bacterium_UBA4086_GCA_002383345.1_ASM238334v1	0	0	0	0	0	0	0	0	0	0	0	0	0	0	0	0	0	0	0	0	0	0	0	0	0	0	0	0	0	0	0	0	0	0	0	0	0	0	0	0	0	0	0	0	0	0	0	0	0
Dehalococcoidia_bacterium_UBA4087_GCA_002382615.1_ASM238261v1	0	0	0	0	0	0	0	0	0	0	0	0	0	0	0	0	0	0	0	0	0	0	0	0	0	0	0	0	0	0	0	0	0	0	0	0	0	0	0	0	0	0	0	0	0	0	0	0	0
Dehalococcoidia_bacterium_UBA4462_GCA_002390145.1_ASM239014v1	0	0	0	0	0	0	0	0	0	0	0	0	0	0	0	0	0	0	0	0	0	0	0	0	0	0	0	0	0	0	0	0	0	0	0	0	0	0	0	0	0	0	0	0	0	0	0	0	0
Dehalococcoidia_bacterium_UBA5164_GCA_002413545.1_ASM241354v1	0	0	0	0	0	0	0	0	0	0	0	0	0	0	0	0	0	0	0	0	0	0	0	0	0	0	0	0	0	0	0	0	0	0	0	0	0	0	0	0	0	0	0	0	0	0	0	0	0
Dehalococcoidia_bacterium_UBA5620_GCA_002423605.1_ASM242360v1	0	0	0	0	0	0	0	0	0	0	0	0	0	0	0	0	0	0	0	0	0	0	0	0	0	0	0	0	0	0	0	0	0	0	0	0	0	0	0	0	0	0	0	0	0	0	0	0	0
Dehalococcoidia_bacterium_UBA5627_GCA_002421585.1_ASM242158v1	0	0	0	0	0	0	0	0	0	0	0	0	0	0	0	0	0	0	0	0	0	0	0	0	0	0	0	0	0	0	0	0	0	0	0	0	0	0	0	0	0	0	0	0	0	0	0	0	0
Dehalococcoidia_bacterium_UBA5629_GCA_002421445.1_ASM242144v1	0	0	0	0	0	0	0	0	0	0	0	0	0	0	0	0	0	0	0	0	0	0	0	0	0	0	0	0	0	0	0	0	0	0	0	0	0	0	0	0	0	0	0	0	0	0	0	0	0
Dehalococcoidia_bacterium_UBA5748_GCA_002419135.1_ASM241913v1	0	0	0	0	0	0	0	0	0	0	0	0	0	0	0	0	0	0	0	0	0	0	0	0	0	0	0	0	0	0	0	0	0	0	0	0	0	0	0	0	0	0	0	0	0	0	0	0	0
Dehalococcoidia_bacterium_UBA5760_GCA_002418895.1_ASM241889v1	0	0	0	0	0	0	0	0	0	0	0	0	0	0	0	0	0	0	0	0	0	0	0	0	0	0	0	0	0	0	0	0	0	0	0	0	0	0	0	0	0	0	0	0	0	0	0	0	0
Dehalococcoidia_bacterium_UBA6227_GCA_002441015.1_ASM244101v1	0	0	0	0	0	0	0	0	0	0	0	0	0	0	0	0	0	0	0	0	0	0	0	0	0	0	0	0	0	0	0	0	0	0	0	0	0	0	0	0	0	0	0	0	0	0	0	0	0
Dehalococcoidia_bacterium_UBA6234_GCA_002440925.1_ASM244092v1	0	0	0	0	0	0	0	0	0	0	0	0	0	0	0	0	0	0	0	0	0	0	0	0	0	0	0	0	0	0	0	0	0	0	0	0	0	0	0	0	0	0	0	0	0	0	0	0	0
Dehalococcoidia_bacterium_UBA6495_GCA_002435305.1_ASM243530v1	0	0	0	0	0	0	0	0	0	0	0	0	0	0	0	0	0	0	0	0	0	0	0	0	0	0	0	0	0	0	0	0	0	0	0	0	0	0	0	0	0	0	0	0	0	0	0	0	0
Dehalococcoidia_bacterium_UBA6520_GCA_002434955.1_ASM243495v1	0	0	0	0	0	0	0	0	0	0	0	0	0	0	0	0	0	0	0	0	0	0	0	0	0	0	0	0	0	0	0	0	0	0	0	0	0	0	0	0	0	0	0	0	0	0	0	1	0
Dehalococcoidia_bacterium_UBA6537_GCA_002434715.1_ASM243471v1	0	0	0	0	0	0	0	0	0	0	0	0	0	0	0	0	0	0	0	0	0	0	0	0	0	0	0	0	0	0	0	0	0	0	0	0	0	0	0	0	0	0	0	0	0	0	0	0	0
Dehalococcoidia_bacterium_UBA6627_GCA_002455955.1_ASM245595v1	0	0	0	0	0	0	0	0	0	0	0	0	0	0	0	0	0	0	0	0	0	0	0	0	0	0	0	0	0	0	0	0	0	0	0	0	0	0	0	0	0	0	0	0	0	0	0	0	0
Dehalococcoidia_bacterium_UBA6629_GCA_002455845.1_ASM245584v1	0	0	0	0	0	0	0	0	0	0	0	0	0	0	0	0	0	0	0	0	0	0	0	0	0	0	0	0	0	0	0	0	0	0	0	0	0	0	0	0	0	0	0	0	0	0	0	0	0
Dehalococcoidia_bacterium_UBA6803_GCA_002452795.1_ASM245279v1	0	0	0	0	0	0	0	0	0	0	0	0	0	0	0	0	0	0	0	0	0	0	0	0	0	0	0	0	0	0	0	0	0	0	0	0	0	0	0	0	0	0	0	0	0	0	0	0	0
Dehalococcoidia_bacterium_UBA6808_GCA_002452695.1_ASM245269v1	0	0	0	0	0	0	0	0	0	0	0	0	0	0	0	0	0	0	0	0	0	0	0	0	0	0	0	0	0	0	0	0	0	0	0	0	0	0	0	0	0	0	0	0	0	0	0	0	0
Dehalococcoidia_bacterium_UBA6926_GCA_002450835.1_ASM245083v1	0	0	0	0	0	0	0	0	0	0	0	0	0	0	0	0	0	0	0	0	0	0	0	0	0	0	0	0	0	0	0	0	0	0	0	0	0	0	0	0	0	0	0	0	0	0	0	0	0
Dehalococcoidia_bacterium_UBA6927_GCA_002450815.1_ASM245081v1	0	0	0	0	0	0	0	0	0	0	0	0	0	0	0	0	0	0	0	0	0	0	0	0	0	0	0	0	0	0	0	0	0	0	0	0	0	0	0	0	0	0	0	0	0	0	0	0	0
Dehalococcoidia_bacterium_UBA6950_GCA_002448635.1_ASM244863v1	0	0	0	0	0	0	0	0	0	0	0	0	0	0	0	0	0	0	0	0	0	0	0	0	0	0	0	0	0	0	0	0	0	0	0	0	0	0	0	0	0	0	0	0	0	0	0	1	0
Dehalococcoidia_bacterium_UBA6951_GCA_002450545.1_ASM245054v1	0	0	0	0	0	0	0	0	0	0	0	0	0	0	0	0	0	0	0	0	0	0	0	0	0	0	0	0	0	0	0	0	0	0	0	0	0	0	0	0	0	0	0	0	0	0	0	1	0
Dehalococcoidia_bacterium_UBA6952_GCA_002450515.1_ASM245051v1	0	0	0	0	0	0	0	0	0	0	0	0	0	0	0	0	0	0	0	0	0	0	0	0	0	0	0	0	0	0	0	0	0	0	0	0	0	0	0	0	0	0	0	0	0	0	0	0	0
Dehalococcoidia_bacterium_UBA6953_GCA_002450485.1_ASM245048v1	0	0	0	0	0	0	0	0	0	0	0	0	0	0	0	0	0	0	0	0	0	0	0	0	0	0	0	0	0	0	0	0	0	0	0	0	0	0	0	0	0	0	0	0	0	0	0	0	0
Dehalococcoidia_bacterium_UBA6955_GCA_002450445.1_ASM245044v1	0	0	0	0	0	0	0	0	0	0	0	0	0	0	0	0	0	0	0	0	0	0	0	0	0	0	0	0	0	0	0	0	0	0	0	0	0	0	0	0	0	0	0	0	0	0	0	0	0
Dehalococcoidia_bacterium_UBA6956_GCA_002450435.1_ASM245043v1	0	0	0	0	0	0	0	0	0	0	0	0	0	0	0	0	0	0	0	0	0	0	0	0	0	0	0	0	0	0	0	0	0	0	0	0	0	0	0	0	0	0	0	0	0	0	0	0	0
Dehalococcoidia_bacterium_UBA7386_GCA_002474335.1_ASM247433v1	0	0	0	0	0	0	0	0	0	0	0	0	0	0	0	0	0	0	0	0	0	0	0	0	0	0	0	0	0	0	0	0	0	0	0	0	0	0	0	0	0	0	0	0	0	0	0	1	0
Dehalococcoidia_bacterium_UBA7822_GCA_002480125.1_ASM248012v1	0	0	0	0	0	0	0	0	0	0	0	0	0	0	0	0	0	0	0	0	0	0	0	0	0	0	0	0	0	0	0	0	0	0	0	0	0	0	0	0	0	0	0	0	0	0	0	1	0
Dehalococcoidia_bacterium_UBA7823_GCA_002480145.1_ASM248014v1	0	0	0	0	0	0	0	0	0	0	0	0	0	0	0	0	0	0	0	0	0	0	0	0	0	0	0	0	0	0	0	0	0	0	0	0	0	0	0	0	0	0	0	0	0	0	0	0	0
Dehalococcoidia_bacterium_UBA7832_GCA_002501495.1_ASM250149v1	0	0	0	0	0	0	0	0	0	0	0	0	0	0	0	0	0	0	0	0	0	0	0	0	0	0	0	0	0	0	0	0	0	0	0	0	0	0	0	0	0	0	0	0	0	0	0	1	0
Dehalococcoidia_bacterium_UBA7833_GCA_002500965.1_ASM250096v1	0	0	0	0	0	0	0	0	0	0	0	0	0	0	0	0	0	0	0	0	0	0	0	0	0	0	0	0	0	0	0	0	0	0	0	0	0	0	0	0	0	0	0	0	0	0	0	0	0
Dehalococcoidia_bacterium_UBA7834_GCA_002500935.1_ASM250093v1	0	0	0	0	0	0	0	0	0	0	0	0	0	0	0	0	0	0	0	0	0	0	0	0	0	0	0	0	0	0	0	0	0	0	0	0	0	0	0	0	0	0	0	0	0	0	0	0	0
Dehalococcoidia_bacterium_UBA7891_GCA_002500485.1_ASM250048v1	0	0	0	0	0	0	0	0	0	0	0	0	0	0	0	0	0	0	0	0	0	0	0	0	0	0	0	0	0	0	0	0	0	0	0	0	0	0	0	0	0	0	0	0	0	0	0	0	0
Dehalococcoidia_bacterium_UBA7894_GCA_002501045.1_ASM250104v1	0	0	0	0	0	0	0	0	0	0	0	0	0	0	0	0	0	0	0	0	0	0	0	0	0	0	0	0	0	0	0	0	0	0	0	0	0	0	0	0	0	0	0	0	0	0	0	0	0
Dehalococcoidia_bacterium_UBA826_GCA_002295675.1_ASM229567v1	0	0	0	0	0	0	0	0	0	0	0	0	0	0	0	0	0	0	0	0	0	0	0	0	0	0	0	0	0	0	0	0	0	0	0	0	0	0	0	0	0	0	0	0	0	0	0	0	0
Dehalogenimonas_alkenigignens_GCA_001466665.1_ASM146666v1	0	0	0	0	0	0	0	0	0	0	0	0	0	0	0	0	0	0	0	0	0	0	0	0	0	0	0	0	0	0	0	0	0	0	0	0	0	0	0	0	0	0	0	0	0	0	0	0	0
Dehalogenimonas_formicexedens_GCA_001953175.1_ASM195317v1	0	0	0	0	0	0	0	0	0	0	0	0	0	0	0	0	0	0	0	0	0	0	0	0	0	0	0	0	0	0	0	0	0	0	0	0	0	0	0	0	0	0	0	0	0	0	0	0	0
Dehalogenimonas_lykanthroporepellens_BL-DC-9_GCA_000143165.1_ASM14316v1	0	0	0	0	0	0	0	0	0	0	0	0	0	0	0	0	0	0	0	0	0	0	0	0	0	0	0	0	0	0	0	0	0	0	0	0	0	0	0	0	0	0	0	0	0	0	0	0	0
Dehalogenimonas_sp._WBC-2_GCA_001005265.1_ASM100526v1	0	0	0	0	0	0	0	0	0	0	0	0	0	0	0	0	0	0	0	0	0	0	0	0	0	0	0	0	0	0	0	0	0	0	0	0	0	0	0	0	0	0	0	0	0	0	0	0	0
ANI MATRIX
NAME	bin.B1Sed10.10	bin.B1Sed10.130R1	bin.B1Sed10.135	bin.B1Sed10.194	bin.B1Sed10.240	bin.B1Sed10.42R1	bin.CSSed10.178	bin.CSSed10.336	bin.CSSed10.7	bin.CSSed11.142R1	bin.CSSed11.152R1	bin.CSSed11.172	bin.CSSed11.197	bin.CSSed11.214R1	bin.CSSed11.241	bin.CSSed11.253R1	bin.T3Sed10.12	bin.T3Sed10.156R1	bin.T3Sed10.165R1	bin.T3Sed10.181	Chloroflexi_bacterium_RBG_13_48_17_GCA_001796445.1_ASM179644v1	Chloroflexi_bacterium_RBG_13_50_10_GCA_001795015.1_ASM179501v1	Chloroflexi_bacterium_RBG_13_51_36_GCA_001796515.1_ASM179651v1	Chloroflexi_bacterium_RBG_13_53_26_GCA_001795035.1_ASM179503v1	Chloroflexi_bacterium_RBG_13_54_8_GCA_001796595.1_ASM179659v1	Chloroflexi_bacterium_RBG_16_48_7_GCA_001796725.1_ASM179672v1	Chloroflexi_bacterium_RBG_19FT_COMBO_47_15_GCA_001795275.1_ASM179527v1	Chloroflexi_bacterium_RBG_19FT_COMBO_48_23_GCA_001795315.1_ASM179531v1	Dehalococcoidaceae_bacterium_GCA_002727935.1_ASM272793v1	Dehalococcoidales_bacterium_GCA_002690375.1_ASM269037v1	Dehalococcoidales_bacterium_GCA_002730395.1_ASM273039v1	Dehalococcoides_mccartyi_195_GCA_000011905.1_ASM1190v1	Dehalococcoides_mccartyi_GCA_001459095.1_ASM145909v1	Dehalococcoides_mccartyi_GCA_001460955.1_ASM146095v1	Dehalococcoides_sp._JdFR-54_GCA_002011475.1_ASM201147v1	Dehalococcoides_sp._JdFR-55_GCA_002011485.1_ASM201148v1	Dehalococcoides_sp._JdFR-56_GCA_002011495.1_ASM201149v1	Dehalococcoides_sp._JdFR-57_GCA_002010445.1_ASM201044v1	Dehalococcoides_sp._JdFR-58_GCA_002010455.1_ASM201045v1	Dehalococcoides_sp._UCH007_GCA_001010485.1_ASM101048v1	Dehalococcoidia_bacterium_CG2_30_46_19_GCA_001872925.1_ASM187292v1	Dehalococcoidia_bacterium_CG2_30_46_9_GCA_001873005.1_ASM187300v1	Dehalococcoidia_bacterium_DG_18_GCA_001304345.1_ASM130434v1	Dehalococcoidia_bacterium_DG_22_GCA_001302685.1_ASM130268v1	Dehalococcoidia_bacterium_Dsc1_GCA_000583175.1_Dsc1	Dehalococcoidia_bacterium_DscP2_GCA_000583195.1_DscP2	Dehalococcoidia_bacterium_GCA_002401025.1_ASM240102v1	Dehalococcoidia_bacterium_GCA_002697635.1_ASM269763v1	Dehalococcoidia_bacterium_GCA_002699555.1_ASM269955v1
bin.B1Sed10.10	100	61.5	64.86	63.93	63.72	73.99	61.9	64.83	98.92	73.52	64.29	64.15	61.56	73.03	64.52	64.94	98.69	73.46	64.28	64.48	65.59	67.71	72.03	64.13	64.2	64.01	67.19	64.83	58.56	63.31	63.29	62.3	62.28	62.31	65.63	64.75	65.61	66.69	66.07	61.82	66.23	67.31	64.6	62.7	67.46	64.66	61.88	59.28	57.89
bin.B1Sed10.130R1	61.5	100	61.41	61.62	61.05	61.5	99.28	61.09	61.83	61.88	60.88	61.06	71.33	61.5	60.74	61.13	61.73	61.76	60.99	60.88	61.95	62.12	61.74	61.34	61.55	61.03	61.97	61.99	59.39	63.2	62.3	63.27	63.13	63.18	62.39	60.99	62.66	62.94	62.75	62.92	62.27	62.39	61.52	60.43	63.28	63.12	59.84	59.39	59.34
bin.B1Sed10.135	64.86	61.41	100	62.39	75.49	64	61.42	75.47	64.34	63.73	72.09	98.44	61.03	63.77	75.47	72.48	64.2	64.06	72.86	98.8	62.09	62.12	62.55	62.12	62.06	62.38	62.03	61.62	58.12	61.45	61.44	61.27	61.3	61.08	63.12	63.14	63.02	62.35	63.36	61.03	62.2	62.6	62.24	61.91	64.28	62.68	61.66	58.49	58.06
bin.B1Sed10.194	63.93	61.62	62.39	100	62.31	63.5	61.77	62.34	63.72	63.65	62.05	62.23	62.03	63.38	62.57	62.44	63.86	63.45	61.78	62.2	62.99	63.55	63.17	65.58	66.43	63.39	62.8	63.19	58.02	63	62.63	62.19	62.22	61.89	64.4	63.8	64.33	64.25	64.59	61.78	62.23	62.52	63.27	62.55	61.39	63	60.99	58.69	58.22
bin.B1Sed10.240	63.72	61.05	75.49	62.31	100	64.31	61.61	79.08	63.53	63.4	73.49	75.12	61.14	63.95	79.15	74.83	63.55	63.81	73.39	75.44	62.72	62.92	62.78	62.11	61.52	62.44	62.12	61.73	29.11	61.49	61.56	61.09	61.01	60.58	63.01	61.72	63.08	63	63.73	60.72	62.56	61.94	63.74	62.56	62.91	61.95	61.14	57.44	55.5
bin.B1Sed10.42R1	73.99	61.5	64	63.5	64.31	100	61.67	64.65	74.4	73.91	63.88	63.77	61.48	84.72	64.17	65.15	74.69	73.98	63.72	63.81	65.01	66.56	70.03	63.88	63.69	63.45	65.41	64.42	57.55	63.21	62.41	61.73	61.86	61.67	65.51	64.66	65.6	66.28	65.92	61.77	65.37	65.96	64.42	63.25	66.28	64.02	61.27	58.8	58.39
bin.CSSed10.178	61.9	99.28	61.42	61.77	61.61	61.67	100	61.2	61.66	62.06	60.87	61.19	71.96	61.76	61.01	60.83	61.81	62.03	61.02	60.72	61.79	62.31	61.89	61.49	62.02	60.98	62.09	61.81	59.55	63.12	62.38	63.25	63.13	63.05	62.39	59.97	62.45	62.72	62.59	63.01	62.02	62.48	61.99	61.07	63.37	63.27	60.37	59.55	59.55
bin.CSSed10.336	64.83	61.09	75.47	62.34	79.08	64.65	61.2	100	64.61	64.07	72.91	75.03	61.48	63.83	98.68	73.48	64.69	64.34	72.84	75.56	62.78	62.36	63.06	62.42	62.2	62.08	62.26	62.12	58.14	61.78	61.76	61.08	61.09	61.16	63.43	61.75	63.21	63.2	63.38	60.96	62.78	63.03	63.1	62.38	64.08	62.3	61.6	59.19	56.13
bin.CSSed10.7	98.92	61.83	64.34	63.72	63.53	74.4	61.66	64.61	100	73.31	63.98	64.18	62.08	72.48	64.47	64.7	98.98	73.16	64.18	64.05	65.7	67.82	71.73	64.27	63.99	63.58	67.07	64.62	57.87	63.61	63.25	61.99	62.21	61.95	65.34	63.38	65.58	65.95	65.47	61.95	66.61	67.06	64.66	63.22	67.8	65.21	61.66	58.84	57.72
bin.CSSed11.142R1	73.52	61.88	63.73	63.65	63.4	73.91	62.06	64.07	73.31	100	63.49	63.4	62.33	73.46	63.67	63.79	73.34	99.06	63.31	63.47	65.41	67.91	71.51	63.75	63.66	62.75	66.7	64.48	57.67	63.46	62.92	61.7	61.86	61.72	64.82	63.89	65.05	65.82	65.6	61.58	66.16	66.81	64.31	62.63	66.81	64.77	60.98	59.18	57.31
bin.CSSed11.152R1	64.29	60.88	72.09	62.05	73.49	63.88	60.87	72.91	63.98	63.49	100	71.41	61.03	63.77	72.62	73.42	64.31	63.77	99.53	71.81	62.27	62.14	62.89	61.95	61.52	61.62	62.09	61.61	57.48	61.52	61.39	60.67	60.47	60.59	62.63	62.25	62.64	62.31	63.08	60.58	62.23	62.7	62.75	61.83	62.45	61.98	60.25	58.87	57.73
bin.CSSed11.172	64.15	61.06	98.44	62.23	75.12	63.77	61.19	75.03	64.18	63.4	71.41	100	60.83	63.62	75.17	71.95	63.91	63.67	73.06	98.64	62.46	61.62	62.73	62.48	62.18	62.37	61.96	61.84	57.67	61.86	61.45	60.97	61.06	60.83	62.86	62.3	63.05	62.81	63.12	60.61	62.45	62.52	61.94	62.24	63.11	61.98	61.06	58.66	56.78
bin.CSSed11.197	61.56	71.33	61.03	62.03	61.14	61.48	71.96	61.48	62.08	62.33	61.03	60.83	100	61.52	61.02	61.38	62.13	62.36	61.05	60.76	62.14	62.08	62.34	61.46	62.22	62.49	62.44	62.3	59.94	63.74	62.72	63.37	63.28	63.34	61.64	61.54	62.5	62.91	62.67	63.54	62.45	63.18	61.15	60.96	63.39	63.75	60.41	59.7	59.3
bin.CSSed11.214R1	73.03	61.5	63.77	63.38	63.95	84.72	61.76	63.83	72.48	73.46	63.77	63.62	61.52	100	64.41	64.58	72.47	73.11	63.69	63.82	64.81	66.22	69.56	63.29	63.33	62.3	65.44	64.09	57.77	63.14	62.61	62.08	62.11	61.4	64.83	64.62	65.29	66.25	65.36	61.52	65.36	65.83	64.25	63.02	65.25	63.96	61.77	58.77	57.99
bin.CSSed11.241	64.52	60.74	75.47	62.57	79.15	64.17	61.01	98.68	64.47	63.67	72.62	75.17	61.02	64.41	100	73.66	64.27	63.93	72.66	75.55	62.34	62.3	63.02	62.71	62.11	62.33	61.95	61.95	57.66	61.67	61.64	60.92	61.03	60.98	63.14	62.88	63.36	62.88	63.67	60.71	62.31	62.75	63.09	62.38	62.21	61.88	61.62	59.09	57.16
bin.CSSed11.253R1	64.94	61.13	72.48	62.44	74.83	65.15	60.83	73.48	64.7	63.79	73.42	71.95	61.38	64.58	73.66	100	64.54	64.28	73.19	72.53	62.22	62.57	63.41	62.45	61.83	62.34	62.12	61.86	57.94	61.46	61.49	60.88	60.85	60.6	63.37	63.82	63.26	63.3	63.42	60.67	62.53	62.86	62.55	61.99	62.78	62.2	60.83	58.45	57.5
bin.T3Sed10.12	98.69	61.73	64.2	63.86	63.55	74.69	61.81	64.69	98.98	73.34	64.31	63.91	62.13	72.47	64.27	64.54	100	73.36	64.19	64.03	65.41	67.97	71.81	64.06	64.11	63.61	66.51	64.68	58.03	63.55	63.03	62	62.02	61.78	65.48	64.55	65.67	66.42	65.63	61.66	66.28	66.81	64.85	63.17	67.17	64.82	61.58	59.14	57.83
bin.T3Sed10.156R1	73.46	61.76	64.06	63.45	63.81	73.98	62.03	64.34	73.16	99.06	63.77	63.67	62.36	73.11	63.93	64.28	73.36	100	63.53	63.55	65.28	67.79	71.38	63.91	63.5	62.91	66.41	64.29	57.59	63.56	62.86	61.66	61.77	61.6	64.85	64.11	65.12	65.73	65.1	61.62	66.38	67.02	64.42	62.23	67.05	65.15	60.8	58.67	57.05
bin.T3Sed10.165R1	64.28	60.99	72.86	61.78	73.39	63.72	61.02	72.84	64.18	63.31	99.53	73.06	61.05	63.69	72.66	73.19	64.19	63.53	100	71.73	62.49	62.14	62.93	62.4	61.61	62.06	62.45	62	57.19	61.56	61.55	60.81	60.7	60.73	63.06	63.02	62.84	62.81	63.09	60.77	62.42	62.86	62.61	61.84	63.01	62.24	60.13	58.8	57.62
bin.T3Sed10.181	64.48	60.88	98.8	62.2	75.44	63.81	60.72	75.56	64.05	63.47	71.81	98.64	60.76	63.82	75.55	72.53	64.03	63.55	71.73	100	61.96	61.91	62.59	62.12	61.96	62.23	62.25	61.72	56.63	61.25	61.2	60.91	61.09	60.92	62.78	63.07	63.11	62.41	63.3	60.59	62.09	62.4	62.48	61.71	63.77	61.86	61.22	58.44	57.2
Chloroflexi_bacterium_RBG_13_48_17_GCA_001796445.1_ASM179644v1	65.59	61.95	62.09	62.99	62.72	65.01	61.79	62.78	65.7	65.41	62.27	62.46	62.14	64.81	62.34	62.22	65.41	65.28	62.49	61.96	100	77.88	67.77	64.23	64.19	64.06	78.88	78.38	58.44	64.97	63.69	62.04	61.89	62	64.97	63.72	64.73	64.78	64.88	62.35	65.68	66.52	64.18	61.37	64.45	65.51	60.72	59.38	58.95
Chloroflexi_bacterium_RBG_13_50_10_GCA_001795015.1_ASM179501v1	67.71	62.12	62.12	63.55	62.92	66.56	62.31	62.36	67.82	67.91	62.14	61.62	62.08	66.22	62.3	62.57	67.97	67.79	62.14	61.91	77.88	100	75.02	64.69	64.53	64.38	75.88	78.89	58.98	65.24	63.44	62.44	62.48	62.42	65.04	63.95	65.41	66.38	65.44	62.47	66.83	68.06	64.53	61.88	69.34	66.08	61.48	59.67	58.36
Chloroflexi_bacterium_RBG_13_51_36_GCA_001796515.1_ASM179651v1	72.03	61.74	62.55	63.17	62.78	70.03	61.89	63.06	71.73	71.51	62.89	62.73	62.34	69.56	63.02	63.41	71.81	71.38	62.93	62.59	67.77	75.02	100	64.7	64.53	63.34	69.14	65.97	59.3	64.58	63.58	62.18	62.25	62.12	64.81	63.55	65.24	65.64	64.84	62.17	68.79	70.26	64.12	62.02	69.91	66.58	60.75	59.16	57.77
Chloroflexi_bacterium_RBG_13_53_26_GCA_001795035.1_ASM179503v1	64.13	61.34	62.12	65.58	62.11	63.88	61.49	62.42	64.27	63.75	61.95	62.48	61.46	63.29	62.71	62.45	64.06	63.91	62.4	62.12	64.23	64.69	64.7	100	68.37	64.62	64.66	64.3	59.27	64.25	63.28	62.01	61.96	61.91	65.27	63.92	64.76	65.23	65.38	61.97	64.08	64.15	64.82	62.34	63.03	65	61.01	59.1	58.62
Chloroflexi_bacterium_RBG_13_54_8_GCA_001796595.1_ASM179659v1	64.2	61.55	62.06	66.43	61.52	63.69	62.02	62.2	63.99	63.66	61.52	62.18	62.22	63.33	62.11	61.83	64.11	63.5	61.61	61.96	64.19	64.53	64.53	68.37	100	62.58	64.22	64.44	58.22	64.22	63.52	62.22	62.09	62.21	65.02	65.07	65.15	65.3	65.47	61.91	64.31	64.17	64.41	62.73	62.86	64.92	61.28	59.88	58.93
Chloroflexi_bacterium_RBG_16_48_7_GCA_001796725.1_ASM179672v1	64.01	61.03	62.38	63.39	62.44	63.45	60.98	62.08	63.58	62.75	61.62	62.37	62.49	62.3	62.33	62.34	63.61	62.91	62.06	62.23	64.06	64.38	63.34	64.62	62.58	100	64	64.36	58.84	61.78	62.31	62.34	62.22	62.08	63.39	61.12	63.57	63.09	64.3	62.09	62.72	63.23	63.17	61.85	63.12	62.53	60.82	59.6	57.13
Chloroflexi_bacterium_RBG_19FT_COMBO_47_15_GCA_001795275.1_ASM179527v1	67.19	61.97	62.03	62.8	62.12	65.41	62.09	62.26	67.07	66.7	62.09	61.96	62.44	65.44	61.95	62.12	66.51	66.41	62.45	62.25	78.88	75.88	69.14	64.66	64.22	64	100	80.32	59.68	65.52	63.77	62.16	61.89	62.12	64.05	63.98	64.48	64.15	64.53	62.16	66.41	67.06	63.97	60.95	66.08	65.33	61.11	59.35	59.21
Chloroflexi_bacterium_RBG_19FT_COMBO_48_23_GCA_001795315.1_ASM179531v1	64.83	61.99	61.62	63.19	61.73	64.42	61.81	62.12	64.62	64.48	61.61	61.84	62.3	64.09	61.95	61.86	64.68	64.29	62	61.72	78.38	78.89	65.97	64.3	64.44	64.36	80.32	100	59.36	65.09	63.41	62.2	62.14	62.38	64.15	64.5	64.41	65.01	64.25	62.31	65.57	66.25	64.48	61.93	65.28	65.42	61.39	60.2	59.44
Dehalococcoidaceae_bacterium_GCA_002727935.1_ASM272793v1	58.56	59.39	58.12	58.02	29.11	57.55	59.55	58.14	57.87	57.67	57.48	57.67	59.94	57.77	57.66	57.94	58.03	57.59	57.19	56.63	58.44	58.98	59.3	59.27	58.22	58.84	59.68	59.36	100	59.32	59.25	59.25	59.26	59.53	58.86	55.8	58.45	58.67	59.27	59.37	59.67	59.58	58.72	57.23	59.08	59.37	58.83	60.8	61.81
Dehalococcoidales_bacterium_GCA_002690375.1_ASM269037v1	63.31	63.2	61.45	63	61.49	63.21	63.12	61.78	63.61	63.46	61.52	61.86	63.74	63.14	61.67	61.46	63.55	63.56	61.56	61.25	64.97	65.24	64.58	64.25	64.22	61.78	65.52	65.09	59.32	100	67.67	63.64	63.7	63.32	64.74	68.42	68.74	68.42	68.45	63.46	65.03	65.19	64.63	61.37	64.32	72.59	61.05	58.51	59.03
Dehalococcoidales_bacterium_GCA_002730395.1_ASM273039v1	63.29	62.3	61.44	62.63	61.56	62.41	62.38	61.76	63.25	62.92	61.39	61.45	62.72	62.61	61.64	61.49	63.03	62.86	61.55	61.2	63.69	63.44	63.58	63.28	63.52	62.31	63.77	63.41	59.25	67.67	100	62.84	62.69	62.72	64.07	65.81	66.96	66.86	66.54	62.62	64.23	63.97	63.23	61.59	64.75	69	60.22	59.69	58.85
Dehalococcoides_mccartyi_195_GCA_000011905.1_ASM1190v1	62.3	63.27	61.27	62.19	61.09	61.73	63.25	61.08	61.99	61.7	60.67	60.97	63.37	62.08	60.92	60.88	62	61.66	60.81	60.91	62.04	62.44	62.18	62.01	62.22	62.34	62.16	62.2	59.25	63.64	62.84	100	97.41	86.12	63.03	63.61	63.82	63.58	64.11	89.13	62.12	62.37	62.14	61.25	62.88	63.62	61.34	59.08	58.66
Dehalococcoides_mccartyi_GCA_001459095.1_ASM145909v1	62.28	63.13	61.3	62.22	61.01	61.86	63.13	61.09	62.21	61.86	60.47	61.06	63.28	62.11	61.03	60.85	62.02	61.77	60.7	61.09	61.89	62.48	62.25	61.96	62.09	62.22	61.89	62.14	59.26	63.7	62.69	97.41	100	85.41	63.03	63.53	63.81	63.37	64.03	89.31	62.22	62.25	62.13	61.3	62.65	63.62	61.4	58.98	58.78
Dehalococcoides_mccartyi_GCA_001460955.1_ASM146095v1	62.31	63.18	61.08	61.89	60.58	61.67	63.05	61.16	61.95	61.72	60.59	60.83	63.34	61.4	60.98	60.6	61.78	61.6	60.73	60.92	62	62.42	62.12	61.91	62.21	62.08	62.12	62.38	59.53	63.32	62.72	86.12	85.41	100	62.54	63.75	63.56	63.27	63.36	86.39	62.33	62.63	61.98	60.92	62.27	63.83	61.15	59.36	59.31
Dehalococcoides_sp._JdFR-54_GCA_002011475.1_ASM201147v1	65.63	62.39	63.12	64.4	63.01	65.51	62.39	63.43	65.34	64.82	62.63	62.86	61.64	64.83	63.14	63.37	65.48	64.85	63.06	62.78	64.97	65.04	64.81	65.27	65.02	63.39	64.05	64.15	58.86	64.74	64.07	63.03	63.03	62.54	100	70.16	67.87	68.16	67.84	62.84	63.65	63.65	65.86	65.78	64.01	65.44	62.57	58.59	57.59
Dehalococcoides_sp._JdFR-55_GCA_002011485.1_ASM201148v1	64.75	60.99	63.14	63.8	61.72	64.66	59.97	61.75	63.38	63.89	62.25	62.3	61.54	64.62	62.88	63.82	64.55	64.11	63.02	63.07	63.72	63.95	63.55	63.92	65.07	61.12	63.98	64.5	55.8	68.42	65.81	63.61	63.53	63.75	70.16	100	91.86	88.95	84.12	62.95	62.41	65.12	62.02	69.05	0	67.43	63.88	57.57	29.05
Dehalococcoides_sp._JdFR-56_GCA_002011495.1_ASM201149v1	65.61	62.66	63.02	64.33	63.08	65.6	62.45	63.21	65.58	65.05	62.64	63.05	62.5	65.29	63.36	63.26	65.67	65.12	62.84	63.11	64.73	65.41	65.24	64.76	65.15	63.57	64.48	64.41	58.45	68.74	66.96	63.82	63.81	63.56	67.87	91.86	100	98.59	89.34	63.56	64.91	64.62	66.62	63.98	65.34	70.56	62.22	58.73	58.31
Dehalococcoides_sp._JdFR-57_GCA_002010445.1_ASM201044v1	66.69	62.94	62.35	64.25	63	66.28	62.72	63.2	65.95	65.82	62.31	62.81	62.91	66.25	62.88	63.3	66.42	65.73	62.81	62.41	64.78	66.38	65.64	65.23	65.3	63.09	64.15	65.01	58.67	68.42	66.86	63.58	63.37	63.27	68.16	88.95	98.59	100	88.09	63.37	64.61	63.86	66.24	65.01	63.9	70.27	61.95	59.92	56.55
Dehalococcoides_sp._JdFR-58_GCA_002010455.1_ASM201045v1	66.07	62.75	63.36	64.59	63.73	65.92	62.59	63.38	65.47	65.6	63.08	63.12	62.67	65.36	63.67	63.42	65.63	65.1	63.09	63.3	64.88	65.44	64.84	65.38	65.47	64.3	64.53	64.25	59.27	68.45	66.54	64.11	64.03	63.36	67.84	84.12	89.34	88.09	100	63.45	64.68	64.58	66.31	64.09	64.36	69.66	63.6	59.05	29.28
Dehalococcoides_sp._UCH007_GCA_001010485.1_ASM101048v1	61.82	62.92	61.03	61.78	60.72	61.77	63.01	60.96	61.95	61.58	60.58	60.61	63.54	61.52	60.71	60.67	61.66	61.62	60.77	60.59	62.35	62.47	62.17	61.97	61.91	62.09	62.16	62.31	59.37	63.46	62.62	89.13	89.31	86.39	62.84	62.95	63.56	63.37	63.45	100	62.17	62.66	61.66	60.87	62.86	63.67	60.86	58.83	59.61
Dehalococcoidia_bacterium_CG2_30_46_19_GCA_001872925.1_ASM187292v1	66.23	62.27	62.2	62.23	62.56	65.37	62.02	62.78	66.61	66.16	62.23	62.45	62.45	65.36	62.31	62.53	66.28	66.38	62.42	62.09	65.68	66.83	68.79	64.08	64.31	62.72	66.41	65.57	59.67	65.03	64.23	62.12	62.22	62.33	63.65	62.41	64.91	64.61	64.68	62.17	100	71.12	63.62	61.61	70.21	66.44	60.21	60.06	58.73
Dehalococcoidia_bacterium_CG2_30_46_9_GCA_001873005.1_ASM187300v1	67.31	62.39	62.6	62.52	61.94	65.96	62.48	63.03	67.06	66.81	62.7	62.52	63.18	65.83	62.75	62.86	66.81	67.02	62.86	62.4	66.52	68.06	70.26	64.15	64.17	63.23	67.06	66.25	59.58	65.19	63.97	62.37	62.25	62.63	63.65	65.12	64.62	63.86	64.58	62.66	71.12	100	64.02	60.9	72.05	66.59	60.31	60.01	58.99
Dehalococcoidia_bacterium_DG_18_GCA_001304345.1_ASM130434v1	64.6	61.52	62.24	63.27	63.74	64.42	61.99	63.1	64.66	64.31	62.75	61.94	61.15	64.25	63.09	62.55	64.85	64.42	62.61	62.48	64.18	64.53	64.12	64.82	64.41	63.17	63.97	64.48	58.72	64.63	63.23	62.14	62.13	61.98	65.86	62.02	66.62	66.24	66.31	61.66	63.62	64.02	100	63.34	65.85	66	62.15	58.87	58.31
Dehalococcoidia_bacterium_DG_22_GCA_001302685.1_ASM130268v1	62.7	60.43	61.91	62.55	62.56	63.25	61.07	62.38	63.22	62.63	61.83	62.24	60.96	63.02	62.38	61.99	63.17	62.23	61.84	61.71	61.37	61.88	62.02	62.34	62.73	61.85	60.95	61.93	57.23	61.37	61.59	61.25	61.3	60.92	65.78	69.05	63.98	65.01	64.09	60.87	61.61	60.9	63.34	100	63.38	62.14	62.12	57.7	30.51
Dehalococcoidia_bacterium_Dsc1_GCA_000583175.1_Dsc1	67.46	63.28	64.28	61.39	62.91	66.28	63.37	64.08	67.8	66.81	62.45	63.11	63.39	65.25	62.21	62.78	67.17	67.05	63.01	63.77	64.45	69.34	69.91	63.03	62.86	63.12	66.08	65.28	59.08	64.32	64.75	62.88	62.65	62.27	64.01	0	65.34	63.9	64.36	62.86	70.21	72.05	65.85	63.38	100	93.7	59.68	60.58	57.54
Dehalococcoidia_bacterium_DscP2_GCA_000583195.1_DscP2	64.66	63.12	62.68	63	61.95	64.02	63.27	62.3	65.21	64.77	61.98	61.98	63.75	63.96	61.88	62.2	64.82	65.15	62.24	61.86	65.51	66.08	66.58	65	64.92	62.53	65.33	65.42	59.37	72.59	69	63.62	63.62	63.83	65.44	67.43	70.56	70.27	69.66	63.67	66.44	66.59	66	62.14	93.7	100	61.3	59.7	59.67
Dehalococcoidia_bacterium_GCA_002401025.1_ASM240102v1	61.88	59.84	61.66	60.99	61.14	61.27	60.37	61.6	61.66	60.98	60.25	61.06	60.41	61.77	61.62	60.83	61.58	60.8	60.13	61.22	60.72	61.48	60.75	61.01	61.28	60.82	61.11	61.39	58.83	61.05	60.22	61.34	61.4	61.15	62.57	63.88	62.22	61.95	63.6	60.86	60.21	60.31	62.15	62.12	59.68	61.3	100	59.62	57.84
Dehalococcoidia_bacterium_GCA_002697635.1_ASM269763v1	59.28	59.39	58.49	58.69	57.44	58.8	59.55	59.19	58.84	59.18	58.87	58.66	59.7	58.77	59.09	58.45	59.14	58.67	58.8	58.44	59.38	59.67	59.16	59.1	59.88	59.6	59.35	60.2	60.8	58.51	59.69	59.08	58.98	59.36	58.59	57.57	58.73	59.92	59.05	58.83	60.06	60.01	58.87	57.7	60.58	59.7	59.62	100	61.81
Dehalococcoidia_bacterium_GCA_002699555.1_ASM269955v1	57.89	59.34	58.06	58.22	55.5	58.39	59.55	56.13	57.72	57.31	57.73	56.78	59.3	57.99	57.16	57.5	57.83	57.05	57.62	57.2	58.95	58.36	57.77	58.62	58.93	57.13	59.21	59.44	61.81	59.03	58.85	58.66	58.78	59.31	57.59	29.05	58.31	56.55	29.28	59.61	58.73	58.99	58.31	30.51	57.54	59.67	57.84	61.81	100
Dehalococcoidia_bacterium_GCA_002700125.1_ASM270012v1	59.22	59.45	58.98	58.37	56.38	58.29	59.72	58.07	58.62	58.02	58.08	57.23	59.12	58.45	57.56	57.78	58.58	57.95	57.1	57.52	59.03	58.77	59.32	59.32	59.27	59.9	58.66	59.09	60.97	58.5	58.74	59.89	59.54	59.48	59.05	0	58.2	59.59	58.81	59.07	60.06	60.12	58.36	59.5	59.47	60.25	58.62	60.56	61.09
Dehalococcoidia_bacterium_GCA_002701225.1_ASM270122v1	61.74	59.48	59.89	58.74	59.12	58.37	59.33	59.81	60.27	59.27	58.59	58.2	59.96	58.4	58.82	59.09	59.94	58.95	58.77	58.19	59.83	59.02	59.71	60.5	59.42	61.1	60.03	60.29	61.07	59.34	59.72	59.27	59.58	60.31	59.45	57.41	59.47	59.75	60.11	59.73	59.77	58.9	59.4	57.6	65.5	59.19	60.47	61.19	60.03
Dehalococcoidia_bacterium_GCA_002702865.1_ASM270286v1	59.16	60.22	57.75	57.95	56.94	58.08	59.92	58.05	59.6	58.48	59.03	57.65	60.54	59.27	58.97	57.27	59.61	57.99	58.72	58	60.19	59.82	59.75	59.25	60.07	60.25	60.97	60.29	61.77	60.27	59.64	59.85	59.88	59.53	58.68	58.45	59.27	60.28	59.49	59.98	60.27	60.78	59.49	56.89	61.39	60.06	60.67	61.58	73.45
Dehalococcoidia_bacterium_GCA_002703495.1_ASM270349v1	61.92	60.41	61.5	61.62	60.92	61.81	60.35	61.61	62.08	61.27	60.66	60.95	60.68	62.6	61.41	60.79	61.75	61.11	60.7	61.14	61.34	61.7	61.23	61.41	61.02	61.47	61.13	60.84	57.84	60.23	61.19	61.52	61.52	61.28	61.62	62.65	61.83	63.12	62.01	61.08	60.67	60.64	61.3	62.31	58.87	61.29	94.11	59.91	59.58
Dehalococcoidia_bacterium_GCA_002705245.1_ASM270524v1	59.64	59.43	58.88	58.79	57.92	58.55	59.59	58.35	59.29	58.84	58.84	57.88	59.95	58.92	58.36	57.67	59.13	58.22	58.74	58.2	59.09	59.3	59.64	59.39	58.24	59.41	60.09	60.32	60.5	59.5	59.78	58.95	59.87	60.39	59.19	57.96	59.6	59.8	59.52	59.9	60.21	60.32	60.38	59.75	61.54	60.12	60.42	60.58	60.8
Dehalococcoidia_bacterium_GCA_002708085.1_ASM270808v1	58.73	58.91	55.65	58.64	56.09	57.35	59.42	26.62	57.6	56.76	59.84	54.86	59.86	56.72	55.97	57.95	56.53	57.34	58.79	55.42	58.59	58.23	58.89	58.91	59.03	59.69	58.55	59.56	63.08	58.69	59.69	59.8	59.56	58.59	56.06	0	56.55	58.5	54.91	58.8	60.19	60.59	58.17	28.88	59.69	59.66	58.34	61.79	60.19
Dehalococcoidia_bacterium_GCA_002708395.1_ASM270839v1	62.69	60.75	61.3	61.83	61.03	61.94	61.11	62.3	62.01	61.54	61.09	60.66	60.75	62.16	61.86	61.61	62.37	61.56	60.91	61.03	61.36	61.47	61.16	61.67	62	60.55	60.16	61.1	57.8	61.34	61.23	61.49	61.5	61.28	62.98	62.54	62.85	62.25	64.2	61.72	60.81	60.78	61.28	61.29	58.1	61.13	63.68	61.72	59.88
Dehalococcoidia_bacterium_GCA_002708495.1_ASM270849v1	60.67	59.5	59	59.75	59.6	59.37	60.47	59.96	60.03	59.41	59.05	58.81	60.31	59.48	59.54	58.88	59.58	59.59	59.02	58.53	60.72	60.11	59.83	60.17	59.28	59.55	59.99	60.42	60.57	60.12	59.73	59.94	60.1	59.75	60	58.38	60.02	60.61	60.3	60.31	59.75	60.82	59.48	59.11	60.56	60.3	62.45	61.07	60.59
Dehalococcoidia_bacterium_GCA_002710135.1_ASM271013v1	56.25	59	56.84	58.32	56.17	59.62	58.91	0	57.17	58.16	56.75	28.93	59.38	58.99	54.08	57.37	56.44	57.02	56.3	56.06	59	58.56	58.02	58.92	58.17	57.5	60.02	59.45	61.72	58.23	58.99	58.65	58.41	58.5	57.08	0	57.64	56.91	56.02	58.63	59.36	59.71	55.5	0	28.09	59.43	58.65	60.69	72
Dehalococcoidia_bacterium_GCA_002712465.1_ASM271246v1	57.77	58.88	57.8	57.05	26.2	58.15	59.33	61.48	61.8	56.68	57.56	56.5	59.48	57.34	56.22	56.12	56.9	56.08	57.9	55.69	57.71	58.95	57.88	58.73	58.88	57.95	58.71	58.73	61.33	58.08	59.77	59.2	59.22	59.26	57.67	0	56.92	57.97	55.81	58.91	59.82	59.68	56.7	53.23	65.84	60.12	57.95	60.72	66.94
Dehalococcoidia_bacterium_GCA_002712585.1_ASM271258v1	60	59.8	59.16	59.72	58.55	59.73	59.86	59.48	59.7	59.95	59.36	58.78	60.27	59.89	59.44	59.05	59.78	60.03	59.65	59.21	60	59.37	60	60.04	59.75	60.41	59.66	59.69	60.04	59.61	60.12	59.69	59.72	59.86	60.11	59.41	59.7	59.83	60.53	59.97	60.14	60.31	60.08	60.13	59.25	60.2	59.91	61.19	60.34
Dehalococcoidia_bacterium_GCA_002714525.1_ASM271452v1	56.95	58.67	57.69	57.18	0	56.11	58.95	27.96	57.51	56.59	56.67	29.99	59.12	58.22	55.87	58.17	57.83	55.93	56.79	27.84	58.17	57.96	59.09	58.92	56.15	56.02	58.97	59.14	61.42	58.55	58.33	57.52	57.81	58.79	29.02	0	58.16	29.98	58.03	58.62	59.21	58.64	59.42	0	59.1	59.62	58.44	60.27	61.14
Dehalococcoidia_bacterium_GCA_002716795.1_ASM271679v1	60.81	59.48	58.8	59.95	59.36	59.46	59.41	58.91	59.61	59.39	59.14	58.69	60.39	60.03	58.32	59.42	60.51	59.84	58.78	58.64	60.4	60.57	59.94	59.74	59.88	60.65	60.67	61.25	59.3	60.09	60.12	60.19	60.22	60.06	58.75	60.83	59.17	59.61	60.78	59.99	60.36	61.03	59.66	59.05	61.23	60.17	62.27	60.79	59.37
Dehalococcoidia_bacterium_GCA_002716865.1_ASM271686v1	59.55	59.2	60.49	58.66	54.76	58.12	59.61	58.36	60.19	58.97	58.34	57.38	59.52	59.02	57.46	57.23	59.7	58.3	58.98	57.02	58.48	59.13	59.23	59.37	59.66	57.29	59.31	59.64	61.16	58.34	59.41	59.75	59.53	60.1	58.9	29.62	58.45	59.15	58.37	59.6	59.84	60.47	58.72	30.55	63.5	61.12	59.15	60.8	61.45
Dehalococcoidia_bacterium_GCA_002717065.1_ASM271706v1	59.95	59.41	60.03	59.78	59.33	59.89	59.98	60.18	59.87	59.64	59.68	59.9	59.83	59.92	59.96	59.83	59.9	59.67	59.83	59.52	59.48	59.95	59.58	60.05	60.37	59.84	60.03	60.25	59.24	58.94	59.86	59.88	59.35	59.41	60.64	62.39	60.55	59.69	61.8	59.33	59.55	59.78	61.15	61.24	59.31	59.64	60.24	58.08	59.35
Dehalococcoidia_bacterium_GCA_002717085.1_ASM271708v1	59.91	60.42	59.41	60.41	58.81	59.23	60.47	59.03	60.08	59.94	59.34	59.72	61.39	59.82	58.31	58.89	59.75	59.28	60.08	58.99	60.53	59.72	60.23	60.09	60.45	60.06	61.33	61.41	61.25	60.14	60.98	60.69	60.37	60.44	60.1	59.9	60.26	59.97	60.72	60.56	60.52	61.03	60.62	59.27	31.8	61.62	59.69	61.06	60.22
Dehalococcoidia_bacterium_GCA_002723375.1_ASM272337v1	57.62	58.88	58.31	57.94	0	59.37	58.98	56.95	57.69	58.17	58.2	58.8	59.55	57.15	57.27	57.84	57.92	57.48	57.7	57.3	57.83	59.05	58.56	58.58	57.05	59.07	57.99	58.78	62	57.3	59.16	58.51	58.67	58.42	57.14	0	57.85	59.6	57.8	58.67	59.61	59.1	29.48	0	59.5	58.59	58.45	60.66	60.94
Dehalococcoidia_bacterium_GCA_002724585.1_ASM272458v1	59.38	60	59.42	59.86	58.66	59.42	60.05	59.85	59.58	59.7	59.55	58.81	60.42	59.88	59.96	59.41	59.22	59.52	59.13	58.8	60.64	60.09	59.56	60	59.78	59.62	60.23	60.47	59.98	60	60.22	59.81	59.92	60.02	59.51	58.83	59.57	59.3	60.64	59.96	60.42	60.56	60.56	60.09	58.95	60.49	60.72	63.84	69.56
Dehalococcoidia_bacterium_GCA_002725515.1_ASM272551v1	59.66	59.84	60.64	59.61	58.12	59.47	59.66	58.92	59.93	57.88	60.02	59.16	60.49	59.17	59.78	59.2	59.19	58.64	60.67	59.53	59.81	59.39	59.78	60.36	59.8	59.96	58.93	59.33	60.18	59.55	59.62	59.42	59.66	59.42	59.19	58.05	59.84	61.77	60.18	59.4	59.91	60.09	60.16	57.46	61.45	60.44	60.28	64.19	62.09
Dehalococcoidia_bacterium_GCA_002727785.1_ASM272778v1	58.56	59.41	57.27	58.17	0	57.66	59.66	55.97	57.41	58.89	60.94	60.33	60.18	58.2	57.97	60.27	58.5	58.45	59.64	56.66	58.38	58.84	58.5	59.62	58.23	57.65	58.46	59.79	62.24	58.45	58.94	58.87	58.88	59.39	30.25	0	58.25	58.8	58.02	58.91	60.08	59.98	58.38	0	58.6	60.16	58.91	61.72	62.99
Dehalococcoidia_bacterium_GCA_002728115.1_ASM272811v1	59.26	59.92	59.28	59.45	57.94	58.52	59.83	58.91	59.94	59.06	58.25	58.63	61.06	59.35	58.69	58.37	59.14	58.2	58.7	58.22	60.61	59.12	59.59	59.72	59.37	59.98	60.48	60.48	61.11	59.51	60.41	59.63	59.59	60.36	59.82	60.25	59.36	60.03	59.82	60.09	60.62	60.69	59.94	58.95	64.9	61.36	60.92	60.97	60.84
Dehalococcoidia_bacterium_GCA_002728295.1_ASM272829v1	59.32	59.59	58.87	58.79	58.13	58.15	59.09	58.81	58.4	58.91	58.59	57.87	60.01	57.92	58.75	58.18	58.42	58.16	58.7	58.34	59.79	59.33	59.58	59.16	59.5	59.77	60.37	59.9	60.19	59.14	59.38	60.31	59.72	59.97	59.23	59.59	58.69	58.39	59.42	60.42	59.85	60.25	59.86	58.33	59.03	61.02	60.21	60.47	60.09
Dehalococcoidia_bacterium_GCA_002728715.1_ASM272871v1	58.47	59.47	58.6	58.47	57.58	57.19	59.64	58.07	59.02	57.09	57.98	57.52	60.08	57.65	57.55	56.99	57.8	57.2	58.78	57.44	58.44	58.22	58.2	58.86	58.73	58.62	58.91	59	61.33	58.86	59.86	59.28	59.13	59.27	59.09	0	57.84	58.93	58.11	59.22	59.92	60.23	58.43	58.25	62.41	60.25	59.37	60.95	62.02
Dehalococcoidia_bacterium_GCA_002729055.1_ASM272905v1	59.14	59.42	59.25	58.95	57.66	58.12	59.73	58.91	58.9	59.21	59.03	57.95	60.31	58.59	58.66	59.23	59.19	59.2	59.26	59.12	60.33	60.08	59.86	59.27	59.54	60.32	59.02	60.66	60.15	59.34	60.01	59.35	59.58	59.4	59.38	59	59.38	60.76	60.98	59.77	60.16	60.69	60.64	57.68	60.18	60.27	61.65	61.25	60.86
Dehalococcoidia_bacterium_GCA_002730485.1_ASM273048v1	61.83	60.35	61.24	61.45	60.87	62.11	60.81	61.47	61.63	61.26	61.05	61.23	59.84	61.81	61.38	61.14	61.7	61.09	60.86	61.07	61.41	61.23	61.19	61.52	61.17	60.46	59.86	60.41	58.94	60.77	61.27	60.79	60.96	61.28	63.25	63.14	62.73	62.94	63.3	60.86	60.63	60.41	61.19	62.38	60.48	61.3	63.7	61.62	60.2
Dehalococcoidia_bacterium_GCA_002730755.1_ASM273075v1	60.62	60.2	60.64	60.76	59.73	60.93	60.6	62.12	60.66	60.53	60.05	60.46	60.03	60.95	60.71	60.45	61.08	60.42	60.54	60.64	59.72	59.47	59.77	60.78	60	59.55	60.56	60.72	58.19	60.61	61.48	60.25	60.09	60.84	61.8	61.12	61.48	61.75	60.98	59.9	59.97	59	61.71	62.25	0	59.68	62.81	59.2	61.48
Dehalococcoidia_bacterium_GCA_002732025.1_ASM273202v1	60.41	60.02	58.81	60.08	58.53	59.55	60.86	59.19	60.23	60.06	59.28	58.3	60.97	59.95	58.81	59.07	60.41	60.09	59.1	58.52	61.28	60.58	59.78	60.09	60.11	58.94	59.34	59.66	59.95	60.03	59.84	60.02	60.12	60.46	59.67	29.9	59.7	61	62.27	60.2	60.09	60.84	58.35	58.42	59.17	60.33	62.22	60.89	60.19
Dehalococcoidia_bacterium_SCGC_AB-539-J10_GCA_000464595.1_DEHJ10_Sequencher	68.66	62.55	63.14	62.77	62.15	67.03	62.45	63.05	68.81	68.17	62.59	62.72	61.96	66.95	62.33	63.12	68.5	68.48	63.09	62.33	66.32	68.44	72.76	64.35	65.06	62.18	67.27	65.94	59.06	65.06	64.16	62.49	62.61	62.73	64.2	62.82	64.14	64.61	63.97	62.28	70.93	71.9	64.28	60.81	73.93	67.68	60.22	59.51	58.31
Dehalococcoidia_bacterium_SCGC_AB-540-C11_GCA_001455825.1_ASM145582v1	65.09	63.27	62.91	63.55	63.2	64.95	63.16	62.53	65.13	64.44	62.12	62.95	63.47	64.15	62.55	62.33	65	64.4	62.69	62.31	65.03	65.24	64.8	64.19	64.23	62.8	64.35	65.44	59.95	68.74	66.87	64.16	64.27	64.13	65.38	69.97	70.16	71.12	70.69	64.13	65.55	65.64	65.75	63.02	67.41	71.91	61.99	59.94	59.14
Dehalococcoidia_bacterium_SG8_51_3_GCA_001303565.1_ASM130356v1	68.36	62.48	62.63	63.75	62.96	67.44	62.51	63.12	67.45	67.75	62.39	62.75	63.01	66.73	63.06	62.89	67.6	67.59	62.75	62.77	65.25	66.32	70.29	64.45	64.45	62.78	65.68	64.98	58.44	66.18	65.25	63.74	63.51	63.32	65.36	68	70.97	70.91	70.91	63.45	65.11	65.61	64.16	63.02	65.03	67.61	61.52	59.36	59.3
Dehalococcoidia_bacterium_SM23_28_1_GCA_001303625.1_ASM130362v1	62.64	60.19	61.37	61.89	63.66	62.98	60.28	62.16	63.27	62.38	60.52	61.74	60.36	63.6	62.09	61.86	63.16	62.42	61.05	60.83	61.52	62.22	62.1	62.06	62.49	61.27	60.55	61.56	57.12	61.58	61.02	61.03	61.32	60.87	65.28	64.22	64.08	64.09	64.69	60.83	60.82	60.71	63.23	87.87	60.3	62.45	62.57	58.68	56.98
Dehalococcoidia_bacterium_SM23_28_2_GCA_001303545.1_ASM130354v1	64.11	60.88	62.17	62.83	63.49	63.3	61.05	62.83	63.47	62.46	61.88	62.36	60.59	63.72	62.95	62.41	63.69	62.42	62.11	62.12	62.17	62.31	62.02	62.77	62.55	61.96	61.16	61.69	58.16	61.92	61.79	61.75	61.72	61.34	66.16	66.6	64.73	64.97	65.45	61.17	61.07	61.1	63.66	83.7	59.65	62.43	62.88	58.75	57.48
Dehalococcoidia_bacterium_UBA1122_GCA_002313245.1_ASM231324v1	60.81	60.2	59.92	60.45	59.81	60.71	60.15	60.72	60.19	60.69	59.83	59.81	60	60.61	60.69	60.12	60.66	60.58	60.19	60	59.71	59.34	59.44	60.32	59.84	60.78	59.65	59.46	58.3	59.91	60.44	60.22	60.05	59.96	61.08	60.92	60.95	61.23	61.19	60.04	59.61	58.87	60.56	61.28	58.83	59.86	62.05	58.89	60.14
Dehalococcoidia_bacterium_UBA1123_GCA_002313895.1_ASM231389v1	61.86	60.34	61.45	61.39	61.5	61.66	60.56	61.42	61.63	61.6	60.61	61.44	60.36	62.11	61.53	60.91	61.47	61.38	60.86	61.12	60.77	61.52	60.77	61.26	60.97	60.93	60.57	60.64	58.71	60.44	60.69	61.06	61.19	61.09	62.12	62.66	61.85	61.75	63.19	60.92	60.42	60.67	61.42	62.35	59.11	60.96	97.47	59.74	58.48
Dehalococcoidia_bacterium_UBA1127_GCA_002311595.1_ASM231159v1	61.3	59.86	61.13	61.49	61.16	61.7	60.42	61.12	61.62	61.68	60.73	61.35	59.7	61.75	61.4	61.02	61.79	61.17	60.73	60.77	60.74	60.8	60.65	61.38	61.39	60.87	60.26	60.46	58.95	60.42	61.1	61.13	60.48	60.92	62.67	62.93	61.98	62	62.64	60.73	59.99	60.34	61.3	62	59.92	60.8	62.66	58.97	58.73
Dehalococcoidia_bacterium_UBA1141_GCA_002311385.1_ASM231138v1	62.25	60.73	61.3	61.5	61.03	61.66	61.29	61.38	61.75	61.4	60.71	61.08	60.95	61.72	61.42	60.75	61.86	61.22	60.67	60.95	61.7	61.33	61.35	61.45	61.65	61.03	61.06	60.89	58.7	61.48	61.4	61.24	61.37	61.52	62.74	61.71	62.38	62.36	62.88	61.52	61.03	60.91	61.84	61.66	60.3	61.25	63.61	62.11	58.57
Dehalococcoidia_bacterium_UBA1151_GCA_002311865.1_ASM231186v1	60.63	59.68	60	60.42	59.75	60.25	59.83	60.99	60.55	60.32	59.67	59.83	60.29	60.65	60.7	60.19	60.55	59.89	59.7	59.67	59.79	60.34	59.87	60.18	60.05	60.18	60.32	60.48	59.16	59.95	60.15	60.39	60.41	60.2	60.95	61.56	61.12	61.05	61.53	59.97	59.59	59.26	61.17	61.34	58.81	60.12	62.09	59.25	59.59
Dehalococcoidia_bacterium_UBA1152_GCA_002311285.1_ASM231128v1	57.9	59.48	58.16	58.88	59.16	58.05	59.91	58.41	58.23	58.14	58.55	58.52	60.21	58.12	58.5	58.74	58.02	58.28	58.45	58.18	59.41	59.65	59.82	58.86	59.55	58.71	59.2	59.48	60.37	59.23	59.39	59.14	59.22	59.51	58.23	58.54	59.02	58.93	58.17	59.62	60.2	60.48	59.56	57.12	59.92	59.42	60.41	60.18	59.88
Dehalococcoidia_bacterium_UBA1162_GCA_002311135.1_ASM231113v1	64.19	61.8	62.25	62.84	62.47	63.67	61.85	62.56	63.9	63.61	61.88	62.36	62.09	63.52	62.64	62.08	63.94	63.61	61.97	62.39	64.6	65.25	63.52	63.3	62.73	64.23	63.88	64.56	58.41	62.78	62.77	62.41	62.5	62.22	64.23	62.5	64.16	64.4	64.23	62.43	62.89	62.98	62.9	62.23	63.02	63.08	61.56	58.89	58.73
Dehalococcoidia_bacterium_UBA1222_GCA_002309415.1_ASM230941v1	61.3	61	61.16	61.15	60.58	60.97	61	60.59	61.23	60.88	60.71	60.88	61.55	60.48	60.67	60.73	60.97	60.88	60.88	61.33	60.81	60.23	61.13	61.2	60.59	60.88	60.52	60.33	58.84	61.59	60.83	61.98	62.08	62.3	62.16	62.16	62.12	61.42	61.89	62.05	61.08	61.11	61.34	61.93	60.4	61.38	60.34	58.76	57.87
Dehalococcoidia_bacterium_UBA1327_GCA_002306835.1_ASM230683v1	59.7	59.71	59.05	59.57	58.42	59.22	60.04	59.06	59.53	59.26	59.17	58.7	60.53	59.61	59.09	59.3	59.63	59.11	59.1	58.49	60.19	59.8	59.81	59.88	59.71	59.73	60.16	60.16	60.66	59.6	60.05	60.1	59.77	59.99	59.88	63.21	59.69	60.11	60.22	59.91	60.39	60.91	59.18	58	60.21	60.08	59.84	60.71	60.45
Dehalococcoidia_bacterium_UBA1328_GCA_002306815.1_ASM230681v1	59.64	58.95	59.66	59.4	59.05	59.2	59.04	59.95	59.32	59.23	59.09	59.72	59.62	59.27	59.33	58.83	59.64	59.09	59.2	59.33	58.6	58.37	58.83	59.41	58.37	58.73	59.06	58.69	59.14	59.12	59.67	59.61	59.69	59.69	59.69	58.9	59.34	59.37	59.48	59.76	59.47	59.14	59.7	59.78	59.6	59.16	60.81	58.91	61.58
Dehalococcoidia_bacterium_UBA1332_GCA_002306745.1_ASM230674v1	58.51	60.02	58.58	59.54	57.99	58.53	59.99	59.45	59	58.94	59.53	58.88	59.87	58.77	59.2	58.86	59.42	58.95	59.31	58.6	59.47	59.04	59	60.45	59.45	58.03	59.17	59.42	59.55	59.77	59.55	59.79	60.2	60.19	59.3	59.5	59.44	58.6	60.57	59.72	59.87	60.27	59.02	58.91	61.45	59.73	59.91	59.5	60.47
Dehalococcoidia_bacterium_UBA1657_GCA_002320875.1_ASM232087v1	59.99	59.74	59.11	59.43	58.68	59.05	60.48	58.89	59.59	59.63	58.95	58.8	60.28	59.67	59.02	58.71	59.73	59.61	59.07	59.05	60.29	59.87	59.64	59.66	59.47	60.27	60.05	60.29	60.16	59.61	60.04	60	60.09	59.83	59.3	59.18	60.16	60.42	60.17	59.57	60.02	60.62	58.76	58.58	61.49	60.89	62.51	60.92	62.59
Dehalococcoidia_bacterium_UBA2141_GCA_002328345.1_ASM232834v1	61.78	60.02	61.73	62.05	61.8	62.17	60.3	61.8	62.21	62.27	61.34	61.5	60.39	62.38	62.17	61.22	62.02	62.11	61.26	61.25	61.5	61.43	61.33	61.07	61.62	60.75	61.14	60.68	57.63	60.77	62.11	60.95	60.95	60.98	62.45	62.98	62.02	61.31	62.68	60.55	60.44	60.16	62.04	62.19	58.72	60.9	68.93	59.28	58.03
Dehalococcoidia_bacterium_UBA2145_GCA_002327645.1_ASM232764v1	63.01	62.06	61.41	62.66	61.08	62.72	62.16	61.6	63	63.05	61.53	61.36	62.61	62.73	61.8	61.75	63.16	63.03	61.74	61.42	63.66	63.98	63.7	63.28	63.36	62.42	63.77	63.44	59.18	68.02	94.69	62.59	62.52	62.59	63.89	65.17	67.18	67.5	66.85	62.38	64.09	63.91	63.32	61.69	64.2	68.9	60.55	59.8	58.59
Dehalococcoidia_bacterium_UBA2158_GCA_002328185.1_ASM232818v1	62.61	60.65	61.62	62.2	61.08	62.5	60.75	61.72	62.27	62.08	60.91	61.53	59.86	62.44	61.82	61.11	62.28	61.74	60.96	61.49	61.19	61.69	61.25	61.67	61.68	61.34	60.77	60.72	58.09	61.15	61.19	61.41	61.48	61.58	63.34	63.38	63.05	62.66	63.8	61.25	61	60.08	62.03	62.3	59.34	61.12	64.6	61.05	58.23
Dehalococcoidia_bacterium_UBA2160_GCA_002328865.1_ASM232886v1	61.85	60.17	61.59	61.8	61.92	61.94	60.53	62.07	62.27	62.15	61.16	61.48	60.17	61.84	61.95	61.04	62.1	61.87	61.24	61.4	61.09	61.48	61.1	61.02	61.35	60.62	61.05	60.62	57.95	60.78	61.89	60.79	60.62	60.74	62.64	63.27	62.09	61.58	62.8	60.41	60.59	60.17	61.75	62.25	59.58	60.54	68.88	58.97	57.75
Dehalococcoidia_bacterium_UBA2162_GCA_002335405.1_ASM233540v1	62.87	61.91	61.48	62.73	61.48	62.55	62.05	61.47	63.06	63.25	61.59	61.81	62.34	62.81	61.66	61.55	63.03	63.05	61.54	61.53	63.73	63.81	63.58	63.33	63.68	62.55	63.96	63.47	59.74	68.14	96.02	62.69	62.55	62.66	64.03	65.96	66.99	67.05	66.76	62.55	64.11	64.12	63.56	61.14	64.31	69.06	60.05	59.43	58.92
Dehalococcoidia_bacterium_UBA2243_GCA_002347845.1_ASM234784v1	63.95	61.99	62.39	63.42	62.2	63.94	62.38	62.52	63.78	63.68	61.77	62.23	62.09	63.8	62.13	62.19	63.9	63.76	61.73	62.51	64.1	64.59	63.64	63.56	63.53	63.72	64.36	64.14	59.02	62.72	62.73	62.16	62.3	62.2	64.02	63.97	63.91	64.72	64.33	62.06	63.05	63.41	62.83	61.56	62.75	63.21	61.18	59.35	59.5
Dehalococcoidia_bacterium_UBA2247_GCA_002347295.1_ASM234729v1	62.1	61.79	60.95	61.66	60.7	61.45	61.88	61.31	62.05	62.29	60.84	60.8	62.8	61.49	60.93	60.91	61.96	61.93	60.72	60.81	63.17	63.19	62.95	62.39	62.4	62.05	62.78	62.75	59.55	63.27	63.17	61.97	61.86	62.14	61.27	61.7	62.56	62.97	62.62	62.34	63.07	63.66	62.2	58.98	62.78	63.72	60.33	59.31	59.42
Dehalococcoidia_bacterium_UBA2588_GCA_002339805.1_ASM233980v1	58.99	58.83	58.52	59.19	57.28	59.05	58.73	59.17	58.71	58.84	59.07	58.73	59.59	59.03	58.67	58.3	58.34	58.23	58.69	58.05	59.7	59.11	59.44	58.83	60.1	59.11	59.27	60.17	61.07	59.66	59.55	59.43	59.33	59.3	58.21	58.97	58.44	57.95	59.44	59.19	60.22	60.34	58.78	58.8	60.25	59.53	59.63	77.4	59.58
Dehalococcoidia_bacterium_UBA2768_GCA_002352625.1_ASM235262v1	63.4	61.31	61.33	62.69	61.16	63.2	61.6	61.66	63.8	63.13	61.57	61.54	61.55	63.27	61.58	61.85	63.59	63.08	61.47	61.14	62.37	63.42	64.5	63.47	63.45	62.73	62.7	63.58	59.21	63.36	62.27	61.48	61.59	61.66	63.66	63.05	63.7	63.78	64.09	61.55	63.97	64.4	63.08	61.47	62.26	63.77	60.83	59.41	57.38
Dehalococcoidia_bacterium_UBA2777_GCA_002352365.1_ASM235236v1	64.13	61.61	61.62	62.79	61.55	63.34	61.81	61.75	63.75	63.6	61.41	62.19	61.86	63.07	61.69	62.04	63.86	63.47	61.45	61.52	64.05	64.19	64.62	65.5	64.97	62.1	64.41	64.3	59.2	64.97	63.41	61.98	61.94	61.86	64.96	63.38	65.03	65.6	65.22	61.78	64.58	65.25	65.24	62.24	64.53	66.1	60.71	59.41	59.77
Dehalococcoidia_bacterium_UBA2962_GCA_002348445.1_ASM234844v1	59.17	60.26	58.38	59.01	57.12	58.79	60.02	58.22	59.25	58.7	58.03	58.59	60.85	59	58.89	59.02	58.62	58.52	58.4	58.29	60.03	59.34	60.02	59.62	59.41	59.91	60.48	60.28	61.33	59.39	60.38	59.52	59.55	59.85	58.9	59.75	59.17	59.17	60.41	59.92	60.29	60.19	59.42	59.27	63.19	60.54	60.59	61.05	61.18
Dehalococcoidia_bacterium_UBA2963_GCA_002348795.1_ASM234879v1	59.07	60.14	59.99	59.18	58.14	59.03	60.05	59.42	59.19	58.81	59.15	58.96	60.63	59.39	59.05	58.89	59.22	58.55	59.25	59.13	60.51	59.7	59.84	60.23	59.18	59.92	60.08	60.16	60.79	59.48	60.43	60.19	59.89	59.86	59.48	59.99	59.23	59.73	60.34	60.03	60.17	61.07	59.06	58.22	59.76	60.64	59.76	60.77	60.2
Dehalococcoidia_bacterium_UBA2976_GCA_002348745.1_ASM234874v1	58.7	59.59	58.62	59.37	58.5	58.41	59.61	59.42	58.96	59.08	59.17	58.88	60.1	59.16	59.75	59	59.3	58.95	59	58.64	60.17	59.75	59.45	59.62	59.98	60.09	59.56	59.84	61.52	59.66	59.73	59.35	59.55	59.65	58.72	59.03	59.36	60.03	59.08	59.45	60.5	60.4	59.27	57.48	60.66	59.66	60.03	96.16	60.52
Dehalococcoidia_bacterium_UBA2978_GCA_002348235.1_ASM234823v1	58.76	59.68	58.85	59.42	57.46	58.69	59.39	59.5	58.77	58.83	59.51	59.47	59.87	59.29	59.3	58.96	59.02	58.8	59.02	58.91	60.02	59	59.05	59.86	59.23	59.02	59.37	59.65	60.11	59.46	59.56	59.31	59.7	59.94	59.77	60.12	59.64	58.48	60.77	59.31	59.75	59.73	59.41	59.84	59.05	59.72	60.21	59.87	60.5
Dehalococcoidia_bacterium_UBA2979_GCA_002348225.1_ASM234822v1	58.37	58.95	58.02	59.02	57.46	57.9	59.25	58.61	58.17	58.49	58.52	58.31	59.64	58.11	58.93	58.53	58.23	58.64	58.38	58.08	59.08	58.72	58.7	58.89	59.5	57.61	58.4	59.06	61.97	58.98	59.64	59.48	59.36	59.07	59.28	60.52	59.32	59.95	59.59	59.68	59.05	59.05	58.83	59.1	60.52	59.99	60.38	59.88	61.38
Dehalococcoidia_bacterium_UBA2985_GCA_002346715.1_ASM234671v1	60.06	60	59.58	60.32	59.25	59.18	60.16	59.49	59.88	59.83	59.86	59.27	60.68	59.5	59.77	59.28	59.66	59.98	59.73	59.28	60.66	60.54	60	60.18	60.66	60.59	60.11	60.39	60.69	60.48	60.28	60.14	60.1	60.15	60.13	61	60.21	59.95	60.48	60.66	60.68	60.78	60.26	58.9	60	61.09	60.38	61.9	61.42
Dehalococcoidia_bacterium_UBA2991_GCA_002346645.1_ASM234664v1	60.28	59.3	60.02	60.15	59.55	60.22	60.37	60.34	60.14	60.13	59.64	59.92	60.17	60.32	60.09	59.75	60.27	60.05	59.72	59.77	59.52	59.81	59.77	59.7	60.59	59.6	60.1	60.22	59.48	59.16	60.14	60.28	59.94	60.06	60.65	62.18	60.97	60.41	61.77	59.89	59.97	60.2	61.27	61.14	59.06	60.06	60.43	58.59	59.36
Dehalococcoidia_bacterium_UBA3088_GCA_002367275.1_ASM236727v1	63.11	61.2	61.16	62.66	60.73	63.36	61.3	61.4	63.55	63.33	61.54	61.8	61.69	63.28	61.49	61.89	63.59	63.28	61.53	61.41	62.59	63.14	64.21	63.77	63.68	62.67	62.95	63.64	58.91	63.14	62.23	61.62	61.6	61.64	63.91	63.72	63.8	63.9	64.07	61.63	64.11	64.29	63.15	61.5	62.34	64.16	60.73	59.69	57.7
Dehalococcoidia_bacterium_UBA3254_GCA_002362735.1_ASM236273v1	62.11	62.24	61.25	61.98	61.04	61.93	62.34	61.06	61.94	61.91	61.15	61.41	62.5	61.64	61.16	60.97	62.1	61.84	61.25	61.34	63.58	63.88	62.44	62.23	62.14	62.38	62.62	63.12	59.52	63.8	63.69	62.8	62.88	62.8	62.36	63.84	63.98	64.25	63.95	62.73	62.58	62.95	62.24	60.23	62.78	64.47	60.46	59.22	59.09
Dehalococcoidia_bacterium_UBA3495_GCA_002377655.1_ASM237765v1	59.54	60	59.23	59.73	58.53	59.5	60.63	59.44	60.16	59.36	59.42	59.07	60.62	59.68	59.69	59.41	59.4	59.36	59.24	58.77	60.34	59.95	60.01	60	59.65	59.78	60.38	60.25	59.95	60.47	60.07	59.86	59.82	60.27	59.75	60.91	59.78	59.8	60.43	59.89	60.49	60.41	60.16	58.75	58.85	60.38	60.75	64.45	60.03
Dehalococcoidia_bacterium_UBA3509_GCA_002377345.1_ASM237734v1	57.98	59.11	58.71	58.59	58.37	58.3	59.08	58.4	58.42	58.47	58.42	58.59	59.45	58.88	58.13	58.09	58.72	58.45	58.77	58.37	59.87	59.44	59.03	58.71	59.26	59.76	59.28	60.21	60.84	58.48	59.49	59.11	59.05	58.98	58.23	58.49	58.45	58.7	59.15	58.81	60.43	59.96	59.03	57.36	60.8	59.95	59.5	97.78	62.08
Dehalococcoidia_bacterium_UBA4060_GCA_002383665.1_ASM238366v1	63.16	62.05	62.33	62.99	62.56	63.64	62	62.06	63.35	63.23	61.97	62.05	62.25	63.31	62.23	62.01	63.53	63.28	62.09	62.12	64.09	64.47	63.23	62.98	63.09	63.84	64.28	64.21	58.79	63.09	62.63	62.33	62.27	62.12	63.52	62.27	63.8	64	63.79	62.22	62.95	63.39	62.92	61.46	62.78	62.87	61.22	59.8	59.16
Dehalococcoidia_bacterium_UBA4086_GCA_002383345.1_ASM238334v1	61.71	61.97	60.73	61.69	60.78	61.16	61.85	61.05	61.76	62.17	60.92	60.7	62.8	61.23	60.7	60.84	61.78	62.03	60.66	60.46	62.8	63.14	63.09	62.31	62.72	61.95	62.89	62.42	59.65	63.19	63.17	62.09	62.03	62.17	61.42	61.77	62.51	62.52	62.34	62.13	63.15	63.48	62.31	59.03	63.49	63.75	59.88	59.36	59.16
Dehalococcoidia_bacterium_UBA4087_GCA_002382615.1_ASM238261v1	62.46	62.12	60.98	62.12	60.99	62.02	62.43	61.28	62.47	62.2	61.14	61.16	62.36	61.86	61.2	61.03	62.37	62.21	60.98	60.95	63.18	62.7	62.77	62.31	62.86	62.03	62.42	62.28	59.89	64.12	62.59	62.49	62.61	62.53	62.45	63.44	63.66	63.66	64.15	62.29	63.11	63.02	62	60.97	63.22	63.89	60.7	59.23	59.37
Dehalococcoidia_bacterium_UBA4462_GCA_002390145.1_ASM239014v1	63.8	61.47	60.97	62.66	61.5	63.7	61.59	61.59	64.2	63.13	61.75	61.51	61.53	63.55	61.59	62.36	63.84	63.35	61.72	61.2	62.83	63.03	64.42	63.64	63.86	62.62	62.96	63.63	59.73	63.34	62.45	61.77	61.77	61.76	63.92	63.89	64.09	64.03	64.26	61.72	64.19	64.84	63.72	61.97	62.86	64.07	60.74	59.57	58.14
Dehalococcoidia_bacterium_UBA5164_GCA_002413545.1_ASM241354v1	61.97	60.5	61.34	61.66	61.52	61.88	60.84	62.02	62.09	61.95	61.2	61.17	60.39	62.08	61.65	61.22	62.24	61.59	60.95	61.29	61.02	61.64	61.22	61.64	61.45	60.56	60.66	60.67	58.16	60.58	61.3	61.36	61.31	61.41	63.27	63.06	62.88	62.4	63.8	61.36	60.67	60.84	61.65	62.23	57.98	61.41	64.2	61.77	58.11
Dehalococcoidia_bacterium_UBA5620_GCA_002423605.1_ASM242360v1	64.53	61.96	62.25	63.14	62.56	64.34	61.88	62.61	64.58	64.53	62.12	62.5	62.3	63.89	62.53	62.41	64.67	64.44	62.22	62.11	69.41	69.74	65.25	63.94	64.12	64.27	69.35	69.87	59.54	64.9	63.76	62.41	62.88	62.19	64.47	63.26	65.12	65.24	64.77	62.37	65.31	65.6	63.63	61.41	64.61	65.03	61.44	59.93	59.44
Dehalococcoidia_bacterium_UBA5627_GCA_002421585.1_ASM242158v1	62.73	63.18	61.08	62.06	61.53	61.85	63.73	61	62.36	62.36	61.12	61.58	63.98	61.88	61.19	61.24	62.45	62.48	61.1	61.16	62.87	63.36	62.66	62.19	61.79	62.23	63.22	62.38	59.28	64.88	63.36	63.67	63.67	63.45	62.1	62.45	64.12	64	63.89	63.67	63.08	63.29	62.13	60.59	61.13	64.51	60.66	59.41	58.81
Dehalococcoidia_bacterium_UBA5629_GCA_002421445.1_ASM242144v1	63.3	61.89	62.23	62.75	62.5	62.75	61.84	62.24	63.03	62.86	62.28	62.37	62.05	62.67	62.27	62.1	62.96	63	62.2	62.29	65.34	65.77	63.53	63.11	63.16	64.19	64.94	65.23	59.51	63.14	62.75	62.05	62.14	62.03	63.1	62.2	63.47	63.11	63.52	62.19	63.41	63.74	63.13	60.7	62.53	63.18	61.44	58.99	59.25
Dehalococcoidia_bacterium_UBA5748_GCA_002419135.1_ASM241913v1	62.65	63.55	61.44	62.27	61.62	62.03	63.58	61.24	62.37	62.16	61.31	61.77	63.99	62.11	61.52	61.45	62.45	62.57	61.32	61.37	62.97	63.33	62.66	62.41	62.22	62.22	63.41	62.79	59.92	64.81	63.43	63.76	63.93	63.48	62.41	62.8	64.27	64.17	64.14	63.81	62.67	63.04	62.01	60.36	62.41	64.67	60.8	60.08	59.27
Dehalococcoidia_bacterium_UBA5760_GCA_002418895.1_ASM241889v1	64.6	62.85	62.38	63.66	62.25	64.79	62.65	62.64	64.45	64.32	62.09	61.95	63.05	64.53	62.47	62.45	64.64	64.69	62.06	62.2	64.27	64.71	64.23	64.1	64.2	62.64	64.21	63.86	58.84	67.52	65.75	63.53	63.56	63.16	64.84	68.49	68.03	68.48	67.48	63.23	63.94	64.18	64.69	62.11	64.05	69.94	61.91	58.54	59.02
Dehalococcoidia_bacterium_UBA6227_GCA_002441015.1_ASM244101v1	63.69	61.69	61.84	62.73	62.42	63.71	61.84	62.22	63.77	63.47	62.11	62.25	61.76	63.22	62.29	62.34	63.67	63.37	62.15	61.99	64.32	64.53	63.3	63.11	62.81	64.09	63.67	64.16	58.64	62.31	62.46	62.27	62.3	62.02	63.56	63.91	63.76	63.88	64.23	62.23	62.74	62.73	63.06	62.31	63.25	62.78	61.08	59.32	59.82
Dehalococcoidia_bacterium_UBA6234_GCA_002440925.1_ASM244092v1	64.89	61.71	62.61	62.69	62.57	64.42	61.96	62.5	64.83	64.89	62.25	62.34	62.27	64.47	62.52	62.47	65.07	64.79	62.26	62.39	64.35	64.94	65.81	63.37	63.11	63.25	64.77	64.05	59.3	63.28	62.86	62.3	62.39	61.88	63.49	61.44	63.9	64.06	63.64	62.12	66.06	66.21	62.53	61.59	65.93	64.34	60.84	59.38	60
Dehalococcoidia_bacterium_UBA6495_GCA_002435305.1_ASM243530v1	59.37	59.68	58.8	59.73	58.9	59.07	60.33	58.92	59.22	59.36	59.17	58.48	60.58	59.34	58.73	58.95	59.55	59.58	58.85	58.46	60.67	60.17	59.63	59.32	59.5	59.67	59.87	60.09	60.09	59.39	59.58	59.8	59.83	59.91	59.11	59.88	59.49	59.67	60.45	59.76	59.95	60.87	58.91	58.88	60.89	60.01	62.67	61.07	60.22
Dehalococcoidia_bacterium_UBA6520_GCA_002434955.1_ASM243495v1	58.61	59.63	58.44	58.68	57.52	58.77	59.75	59.23	58.31	59.11	58.38	58.44	60	58.38	58.86	58.33	58.67	58.7	58.83	58.38	59.72	59.5	59.45	58.98	59.67	59.45	59.35	59.77	60.42	59	59.54	59.25	59.29	59.3	57.76	58.88	59.02	59.45	59.49	59.06	60.31	60.09	59.53	57.03	59.8	60.29	59.69	97.71	61.86
Dehalococcoidia_bacterium_UBA6537_GCA_002434715.1_ASM243471v1	61.8	60.07	61.57	61.64	61.86	62.22	60.36	61.5	62.2	62.06	61.02	61.71	60.22	62.14	61.91	61.11	62.23	61.76	61.19	61.4	61.16	61.47	61.17	61.17	61.34	60.84	60.51	61.05	57.91	60.87	62.14	60.63	60.51	60.65	62.42	63	62.17	61.77	62.45	60.45	60.45	60.19	61.88	62.23	59.92	60.41	69.06	59.44	58.59
Dehalococcoidia_bacterium_UBA6627_GCA_002455955.1_ASM245595v1	59.05	59.06	59	59.61	58.84	59.04	59.19	59.64	59.75	59.14	59.27	58.56	59.7	59.16	59.4	59.25	59.64	59.33	59.36	58.73	59.38	58.66	58.71	59.42	59.12	59.99	59.38	59.45	61.67	59	59.51	59.45	59.64	59.27	59.39	60.38	59.63	58.86	59.7	59.61	59.23	59.27	59.65	59.69	59.03	59.38	60.34	58.69	59.93
Dehalococcoidia_bacterium_UBA6629_GCA_002455845.1_ASM245584v1	60.04	59.15	60.05	59.94	59.41	60.02	60.01	60.39	60.2	59.98	59.63	60.25	60.19	60.58	60.12	59.68	60.39	60.02	59.57	60.28	59.47	59.55	59.62	59.69	59.94	58.91	59.73	59.72	59.41	58.99	59.73	59.91	59.69	59.95	60.8	61.3	60.64	60.34	61.83	59.52	59.75	60.16	61.2	60.95	59.52	59.7	59.98	58.24	58.89
Dehalococcoidia_bacterium_UBA6803_GCA_002452795.1_ASM245279v1	64.78	61.63	62.47	62.81	62.39	64.47	61.98	62.67	64.93	64.89	62.15	62.12	62.16	64.44	62.35	62.5	64.99	64.96	62.22	62.26	64.22	64.64	65.78	63.34	63.23	62.95	64.44	64	59.24	63.33	63.06	62.41	62.38	61.91	63.44	61.61	63.73	63.84	63.7	62.06	65.97	66.45	62.77	62	65.93	65.04	60.55	58.91	59.75
Dehalococcoidia_bacterium_UBA6808_GCA_002452695.1_ASM245269v1	64	62.05	62.31	62.98	62.72	63.66	61.97	62.67	63.81	63.34	62.18	62.92	62.07	63.3	62.78	62.53	63.84	63.39	62.33	62.54	64.31	64.57	63.28	63.23	62.98	64.35	63.43	64.12	58.65	62.69	62.55	62.73	62.63	62.59	63.92	63.87	64.09	64.52	64.33	62.54	63.17	62.72	63.55	62.41	62.69	62.92	61.74	58.84	59.3
Dehalococcoidia_bacterium_UBA6926_GCA_002450835.1_ASM245083v1	59.69	59.91	58.48	59.62	58.63	58.68	60.46	59.42	59.39	59.57	59.03	58.69	59.98	58.94	59.02	58.86	59.17	59.19	59.33	58.42	60.06	59.2	59.5	59.97	59.99	59.97	60.05	60	60.7	59.56	60.03	59.99	59.75	59.77	58.86	59.42	59.91	60.62	60.37	59.72	60.25	60.73	59.04	58.95	59.73	60.3	59.98	60.69	60.95
Dehalococcoidia_bacterium_UBA6927_GCA_002450815.1_ASM245081v1	58.15	59.53	58.23	58.58	57.14	57.66	59.3	58.04	59.13	58.59	58.47	57.59	60.18	58.81	57.64	58.13	58.2	57.71	58.06	57.75	59.07	59.08	59.44	58.78	59.09	58.9	59.25	59.81	60.65	58.81	59.82	59.16	59.33	59.05	57.57	57.53	57.97	58.51	57.99	59.24	59.94	60.05	58.64	55.96	59.31	60	60.86	61.37	59.24
Dehalococcoidia_bacterium_UBA6950_GCA_002448635.1_ASM244863v1	58.98	59.31	58.64	58.71	58.01	58.61	59.71	59.25	59.05	59.08	58.77	58.72	59.72	59.22	59.09	58.42	58.91	59.18	58.55	58.56	59.69	59.2	59.74	59.27	59.45	59.79	59.12	59.78	61.38	59.5	59.83	58.72	59.07	59.09	58.14	57.6	59.1	59.95	60.05	59.21	60.05	60.27	59.09	60.2	61.56	59.78	59.8	97.16	60.05
Dehalococcoidia_bacterium_UBA6951_GCA_002450545.1_ASM245054v1	59.81	60.07	59.41	58.87	59.08	59.02	59.73	60.23	60.14	59.56	58.95	59.3	60.23	59.05	59.22	58.85	59.41	59.59	60.11	58.92	60.28	59.45	59.51	59.38	60.34	59.91	59.94	60.14	61.11	58.95	60.14	59.64	59.62	60.11	58.2	55.48	58.79	59.3	60.62	59.81	60.61	61.11	59.81	58.27	64.85	61.56	60.25	97.88	63.34
Dehalococcoidia_bacterium_UBA6952_GCA_002450515.1_ASM245051v1	57.5	60.23	58.18	59.08	58.33	56.73	60.39	57.36	57.65	59.14	58.58	57.74	61.3	58.15	57.83	57.67	57.62	58.35	58.47	58.11	60.27	59.57	59.88	59.22	58.93	58.33	60.57	59.97	61.29	59.88	59.58	59.69	59.27	59.47	57.93	56.74	58.39	58.33	57.39	59.33	61	61.01	58.77	57.38	60.44	60.23	58.83	64.41	61.36
Dehalococcoidia_bacterium_UBA6953_GCA_002450485.1_ASM245048v1	58.11	59.7	57.56	59.33	57.48	58.26	59.77	58.45	58.39	58.42	57.91	57.64	60.69	58.22	57.91	57.52	58.44	58.56	58.26	57.7	59.95	59.14	59.6	59.09	59.28	59.49	60.34	60.29	61.93	59.08	59.66	59.26	59.12	59.92	57.97	56.48	58.26	58.38	58.46	59.66	60.19	60.37	58.75	56.24	61.25	59.91	60.81	62.16	61.75
Dehalococcoidia_bacterium_UBA6955_GCA_002450445.1_ASM245044v1	57.35	59	57.05	57.9	55.64	56.87	59.06	57.38	57.3	57.88	57.36	57.27	59.89	57.44	56.37	57.11	57.67	57.55	57.59	56.8	58.52	58.81	58.1	58.71	59.4	57.16	58.88	59.39	63.72	58.62	58.98	58.63	58.59	58.84	57.89	27.55	58.02	57.92	57.48	58.77	59.08	58.89	56.81	58.44	58.59	58.98	59.09	59.76	60.99
Dehalococcoidia_bacterium_UBA6956_GCA_002450435.1_ASM245043v1	59.21	59.41	58.79	59.19	57.99	58.43	59.48	59.27	59	59.35	59.22	58.95	59.92	58.64	59.49	58.92	58.78	59.05	59.23	58.83	59.83	59.29	59.34	59.16	59.39	59.93	60.28	59.85	60.26	59.8	58.95	59.48	59.86	59.69	59.09	58.98	59.47	60.18	59.64	59.75	60.03	60.11	59.4	58.5	57.86	59.8	60.05	60.36	60.84
Dehalococcoidia_bacterium_UBA7386_GCA_002474335.1_ASM247433v1	58.45	59.72	58.44	58.77	57.28	58.98	59.89	59	58.76	59.14	58.79	58.48	60.04	58.64	58.72	58.66	58.96	58.94	59.23	58.38	60.11	59.57	59.67	59.29	59.42	59.77	59.89	60.15	60.49	58.84	59.64	59.41	59.26	59.22	58.1	56.75	59.07	59.77	59.77	59.25	60.49	60.61	60.25	58.27	60.31	60.41	59.82	97.77	61.25
Dehalococcoidia_bacterium_UBA7822_GCA_002480125.1_ASM248012v1	58.47	59.59	59.39	59.34	58.84	58.86	59.77	59.36	58.78	59.68	58.8	58.87	60.06	58.73	58.9	58.99	58.93	59.72	59.23	58.71	60.26	60	59.66	59.33	60.04	60.05	59.61	60.03	60.91	59.06	59.75	59.56	59.54	59.66	58.06	57.89	59.41	60.31	59.99	59.28	60.4	60.41	59.19	57.56	59.95	61.02	59.77	97.76	60.39
Dehalococcoidia_bacterium_UBA7823_GCA_002480145.1_ASM248014v1	59.08	59.31	57.41	58.3	56.11	56.5	59.45	58.5	57.89	58.09	58	57.83	59.73	57.41	57.67	57.19	57.45	58.05	58.19	57.17	59.27	58.5	58.24	59.34	59.75	59.28	60.11	60.14	63.13	58.91	59.47	59.25	58.91	59.38	57.79	28.08	58.27	56.3	57.61	59.48	59.12	59.58	57.42	59.16	59.41	59.09	59.03	60.05	61.05
Dehalococcoidia_bacterium_UBA7832_GCA_002501495.1_ASM250149v1	58.56	59.31	58.28	58.97	57.55	58.67	59.39	59.41	58.75	59.35	58.6	58.28	59.98	58.78	58.72	58.86	58.9	59.23	58.94	58.22	59.99	59.7	59.52	59.27	59.59	60.03	60.1	60.39	60.87	58.95	59.48	59.02	59.02	59.16	58.03	58.98	58.91	60.26	59.73	59	60.15	60.26	60.08	57.54	60.06	60.27	59.97	97.72	63.39
Dehalococcoidia_bacterium_UBA7833_GCA_002500965.1_ASM250096v1	59.34	60.13	59.41	59.66	57.8	59.13	59.76	58.5	59.22	59.36	59.42	59.4	59.68	59.89	59.04	59.44	58.87	59.33	59.47	59.31	59.59	59.8	59.6	59.23	59.45	60.67	59.55	59.72	59.73	59.55	59.53	60.12	60.22	60.27	58.96	60.2	59.39	60.56	60.33	59.92	60.23	60.15	60.35	57.74	60.42	59.94	60.05	60.52	60.94
Dehalococcoidia_bacterium_UBA7834_GCA_002500935.1_ASM250093v1	57.28	59.06	57.18	58.11	57.12	56.66	59.34	57.72	57.19	57.83	58.01	56.91	60.06	57.2	56.34	57.56	57.61	57.85	58.14	57.13	58.98	58.63	58.25	58.33	59.06	58.92	59.92	59.89	63.14	58.5	59.15	58.88	58.5	59.1	57.28	56.63	57.59	56.79	57.79	59.03	59.03	59.4	57.22	57.91	58.24	58.53	58.5	60.23	60.75
Dehalococcoidia_bacterium_UBA7891_GCA_002500485.1_ASM250048v1	59.98	59.73	58.8	59.42	58.38	58.48	60.56	58.7	59.87	59.37	59.23	58.27	60.47	59.28	58.75	58.83	59.66	59.3	59.09	58.3	60.38	59.8	59.72	59.72	58.9	60	60.04	60.12	60.09	60.08	59.79	59.95	59.91	59.78	58.89	59.53	59.61	59.98	60	59.97	60.06	60.97	59.44	58.78	61.09	60.23	62.19	61.17	60.21
Dehalococcoidia_bacterium_UBA7894_GCA_002501045.1_ASM250104v1	60.11	59.65	59.97	59.36	59.02	59.87	59.51	60.84	60	59.39	59.41	59.85	59.97	59.74	60.23	60.16	60.02	59.09	59.7	59.58	59.65	59.28	59.52	59.98	58.73	59.64	59.67	58.99	58.55	59.59	59.91	59.83	59.69	59.56	60.14	57.99	60.34	60.62	60.89	59.64	59.16	59.38	60.73	60.27	29.49	60.3	60.92	58.68	61.21
Dehalococcoidia_bacterium_UBA826_GCA_002295675.1_ASM229567v1	58.91	59.53	58.55	58.64	57.2	58	59.93	58.34	58.93	58.65	57.98	57.96	60.03	58.14	58.41	57.56	58.69	58.24	58.28	57.94	59.36	58.87	59.55	59.26	59.02	59.73	60.03	59.89	61.05	59.63	59.52	59.95	59.81	59.71	59.53	28.96	58.09	58.97	58.73	59.69	59.81	60.75	57.91	55.87	60.16	59.71	60.92	61.72	59.75
Dehalogenimonas_alkenigignens_GCA_001466665.1_ASM146666v1	62.51	62.71	62.12	62.22	62.12	62.52	62.7	62.57	62.71	62.48	61.57	61.8	62.52	62.67	62.25	61.83	62.8	62.45	61.64	61.39	62.35	62.27	61.85	62.22	62.47	62.76	62.3	61.86	59.19	62.76	62.69	64.16	64.16	64.03	64.22	63.08	64.46	63.75	64.85	63.83	61.55	61.89	63.22	62.78	62.91	63.02	62.33	58.99	59.37
Dehalogenimonas_formicexedens_GCA_001953175.1_ASM195317v1	62.67	62.54	62.07	62.5	62.17	62.42	62.3	62.47	62.62	62.3	61.45	61.9	62.18	62.55	62.25	61.7	62.69	62.11	61.42	61.7	62.17	62.2	61.91	61.88	61.86	62.9	62.05	61.87	58.98	62.73	62.52	64.31	64.19	63.78	63.72	63.59	63.82	63.45	64.53	63.9	61.71	61.81	62.61	62.54	62.45	62.72	61.98	58.88	58.67
Dehalogenimonas_lykanthroporepellens_BL-DC-9_GCA_000143165.1_ASM14316v1	62.58	62.92	62.19	62.42	62.39	62.83	63	62.47	62.82	62.38	61.8	62.19	63.07	62.62	62.13	61.86	62.84	62.82	61.97	61.72	62.3	62.33	62.28	62.12	62.05	62.59	62.03	61.86	58.67	62.73	62.61	64.1	64.18	64.16	64.11	64.44	64.13	63.9	64.34	64.19	61.55	61.86	62.44	62.95	62.57	63.06	61.53	58.59	57.92
Dehalogenimonas_sp._WBC-2_GCA_001005265.1_ASM100526v1	61.61	62.87	61.86	61.9	61.23	61.59	62.84	61.57	62.04	61.83	60.93	60.95	62.98	61.65	61.32	61.27	61.83	61.81	61.14	61.13	62.26	62.25	61.88	61.59	62.13	62.28	61.89	62.03	59.11	62.88	62.72	64.38	64.31	63.98	63.16	63.01	63.47	63.14	63.64	64.27	61.73	61.99	62.16	61.15	62.66	63.33	61.52	59	58.61
CONDNA MATRIX
NAME	bin.B1Sed10.10	bin.B1Sed10.130R1	bin.B1Sed10.135	bin.B1Sed10.194	bin.B1Sed10.240	bin.B1Sed10.42R1	bin.CSSed10.178	bin.CSSed10.336	bin.CSSed10.7	bin.CSSed11.142R1	bin.CSSed11.152R1	bin.CSSed11.172	bin.CSSed11.197	bin.CSSed11.214R1	bin.CSSed11.241	bin.CSSed11.253R1	bin.T3Sed10.12	bin.T3Sed10.156R1	bin.T3Sed10.165R1	bin.T3Sed10.181	Chloroflexi_bacterium_RBG_13_48_17_GCA_001796445.1_ASM179644v1	Chloroflexi_bacterium_RBG_13_50_10_GCA_001795015.1_ASM179501v1	Chloroflexi_bacterium_RBG_13_51_36_GCA_001796515.1_ASM179651v1	Chloroflexi_bacterium_RBG_13_53_26_GCA_001795035.1_ASM179503v1	Chloroflexi_bacterium_RBG_13_54_8_GCA_001796595.1_ASM179659v1	Chloroflexi_bacterium_RBG_16_48_7_GCA_001796725.1_ASM179672v1	Chloroflexi_bacterium_RBG_19FT_COMBO_47_15_GCA_001795275.1_ASM179527v1	Chloroflexi_bacterium_RBG_19FT_COMBO_48_23_GCA_001795315.1_ASM179531v1	Dehalococcoidaceae_bacterium_GCA_002727935.1_ASM272793v1	Dehalococcoidales_bacterium_GCA_002690375.1_ASM269037v1	Dehalococcoidales_bacterium_GCA_002730395.1_ASM273039v1	Dehalococcoides_mccartyi_195_GCA_000011905.1_ASM1190v1	Dehalococcoides_mccartyi_GCA_001459095.1_ASM145909v1	Dehalococcoides_mccartyi_GCA_001460955.1_ASM146095v1	Dehalococcoides_sp._JdFR-54_GCA_002011475.1_ASM201147v1	Dehalococcoides_sp._JdFR-55_GCA_002011485.1_ASM201148v1	Dehalococcoides_sp._JdFR-56_GCA_002011495.1_ASM201149v1	Dehalococcoides_sp._JdFR-57_GCA_002010445.1_ASM201044v1	Dehalococcoides_sp._JdFR-58_GCA_002010455.1_ASM201045v1	Dehalococcoides_sp._UCH007_GCA_001010485.1_ASM101048v1	Dehalococcoidia_bacterium_CG2_30_46_19_GCA_001872925.1_ASM187292v1	Dehalococcoidia_bacterium_CG2_30_46_9_GCA_001873005.1_ASM187300v1	Dehalococcoidia_bacterium_DG_18_GCA_001304345.1_ASM130434v1	Dehalococcoidia_bacterium_DG_22_GCA_001302685.1_ASM130268v1	Dehalococcoidia_bacterium_Dsc1_GCA_000583175.1_Dsc1	Dehalococcoidia_bacterium_DscP2_GCA_000583195.1_DscP2	Dehalococcoidia_bacterium_GCA_002401025.1_ASM240102v1	Dehalococcoidia_bacterium_GCA_002697635.1_ASM269763v1	Dehalococcoidia_bacterium_GCA_002699555.1_ASM269955v1
bin.B1Sed10.10	100	0	0	0	0	0.48	0	0.04	54.06	0	0	0	0	0.24	0	0	53.1	0	0	0	0	0	0	0	0	0	0	0	0	0	0	0	0	0	0	0	0	0	0	0	0	0	0	0	0	0	0	0	0
bin.B1Sed10.130R1	0	100	0	0	0	0	66.66	0	0	0	0	0	1.35	0	0	0	0	0	0	0	0	0	0	0	0	0	0	0	0	0	0	0	0	0.04	0	0	0	0	0	0.04	0	0	0	0	0	0.04	0	0	0
bin.B1Sed10.135	0	0	100	0	0.09	0.03	0	0.47	0	0.17	0.99	64.61	0	0	0.25	0.31	0	0.12	2.5	76.18	0	0	0	0	0	0	0	0	0	0	0	0	0	0	0	0	0	0	0	0	0	0	0	0	0.03	0.03	0	0	0
bin.B1Sed10.194	0	0	0	100	0	0	0	0	0	0	0	0	0	0	0	0	0	0.04	0	0	0	0	0	0	0	0	0	0	0	0	0	0	0	0	0	0	0	0	0	0	0	0	0	0	0	0	0	0	0
bin.B1Sed10.240	0	0	0.09	0	100	0.02	0	0.69	0	0	0.17	0.03	0	0	0.66	0.1	0	0	0.12	0.12	0	0	0	0	0	0	0	0	0	0	0	0	0	0	0	0	0	0	0	0	0	0	0	0	0	0	0	0	0
bin.B1Sed10.42R1	0.48	0	0.03	0	0.02	100	0	0	1.58	0.03	0	0	0	10.06	0	0.15	1.44	0.23	0	0	0	0	0	0	0	0	0	0	0	0	0	0	0	0	0	0	0	0	0	0	0	0	0	0	0	0	0	0	0
bin.CSSed10.178	0	66.66	0	0	0	0	100	0	0	0	0	0	1.95	0	0	0	0	0	0	0	0	0	0	0	0	0	0	0	0	0	0	0	0	0.04	0	0	0	0	0	0.03	0	0	0	0	0	0	0	0	0
bin.CSSed10.336	0.04	0	0.47	0	0.69	0	0	100	0.03	0	0.52	0.3	0	0	50.89	0.11	0	0	0.35	0.47	0	0	0	0	0	0	0	0	0	0	0	0	0	0	0	0	0	0	0	0	0.04	0	0	0	0.04	0.04	0	0	0
bin.CSSed10.7	54.06	0	0	0	0	1.58	0	0.03	100	0.18	0	0	0	0	0.03	0	79.25	0.17	0	0	0	0	0	0	0	0	0	0	0	0	0	0	0	0	0	0	0	0	0	0	0.04	0	0	0	0	0	0	0	0
bin.CSSed11.142R1	0	0	0.17	0	0	0.03	0	0	0.18	100	0	0	0	0.3	0	0	0.06	67.31	0	0.07	0	0	0	0	0	0	0	0	0	0	0	0	0	0	0	0	0	0	0	0	0	0	0	0	0	0	0	0	0
bin.CSSed11.152R1	0	0	0.99	0	0.17	0	0	0.52	0	0	100	0.18	0	0	0.42	0.69	0.1	0	82.47	0.48	0	0	0	0	0	0	0	0	0	0	0	0	0	0	0	0	0	0	0	0	0	0	0	0	0	0	0	0	0
bin.CSSed11.172	0	0	64.61	0	0.03	0	0	0.3	0	0	0.18	100	0	0	0.03	0.24	0	0	2.94	61.45	0	0	0	0	0	0	0	0	0	0	0	0	0	0	0	0	0	0	0	0	0	0	0	0	0	0	0	0	0
bin.CSSed11.197	0	1.35	0	0	0	0	1.95	0	0	0	0	0	100	0	0	0	0	0	0	0	0	0	0	0	0	0	0	0	0	0	0	0	0	0.04	0	0	0	0	0	0	0	0	0	0	0	0	0	0	0
bin.CSSed11.214R1	0.24	0	0	0	0	10.06	0	0	0	0.3	0	0	0	100	0	0	0.04	0.24	0	0	0	0	0	0	0	0	0	0	0	0	0	0	0	0	0	0	0	0	0	0	0	0	0	0	0	0	0	0	0
bin.CSSed11.241	0	0	0.25	0	0.66	0	0	50.89	0.03	0	0.42	0.03	0	0	100	0.1	0.05	0	0.39	0.19	0	0	0	0	0	0	0	0	0	0	0	0	0	0	0	0	0	0	0	0	0	0	0	0	0	0	0	0	0
bin.CSSed11.253R1	0	0	0.31	0	0.1	0.15	0	0.11	0	0	0.69	0.24	0	0	0.1	100	0	0	0.52	0.48	0	0	0	0	0	0	0	0	0	0	0	0	0	0	0	0	0	0	0	0	0	0	0	0	0	0	0	0	0
bin.T3Sed10.12	53.1	0	0	0	0	1.44	0	0	79.25	0.06	0.1	0	0	0.04	0.05	0	100	0.1	0	0	0	0	0	0	0	0	0	0	0	0	0	0	0	0	0	0	0	0	0	0	0	0	0	0	0	0	0	0	0
bin.T3Sed10.156R1	0	0	0.12	0.04	0	0.23	0	0	0.17	67.31	0	0	0	0.24	0	0	0.1	100	0	0	0	0	0	0	0	0	0	0	0	0	0	0	0	0	0	0	0	0	0	0	0	0	0	0	0	0	0	0	0
bin.T3Sed10.165R1	0	0	2.5	0	0.12	0	0	0.35	0	0	82.47	2.94	0	0	0.39	0.52	0	0	100	0.31	0	0	0	0	0	0	0	0	0	0	0	0	0	0	0	0	0	0	0	0	0	0	0	0	0	0	0	0	0
bin.T3Sed10.181	0	0	76.18	0	0.12	0	0	0.47	0	0.07	0.48	61.45	0	0	0.19	0.48	0	0	0.31	100	0	0	0	0	0	0	0	0	0	0	0	0	0	0	0	0	0	0	0	0	0	0	0	0	0	0	0	0	0
Chloroflexi_bacterium_RBG_13_48_17_GCA_001796445.1_ASM179644v1	0	0	0	0	0	0	0	0	0	0	0	0	0	0	0	0	0	0	0	0	100	0.1	0.02	0	0	0	0.42	0.23	0	0	0	0	0	0	0	0	0	0	0	0	0	0	0	0	0	0	0	0	0
Chloroflexi_bacterium_RBG_13_50_10_GCA_001795015.1_ASM179501v1	0	0	0	0	0	0	0	0	0	0	0	0	0	0	0	0	0	0	0	0	0.1	100	0.44	0	0	0	0	0.2	0	0	0	0	0	0	0	0	0	0	0	0	0	0	0	0	0	0	0	0	0
Chloroflexi_bacterium_RBG_13_51_36_GCA_001796515.1_ASM179651v1	0	0	0	0	0	0	0	0	0	0	0	0	0	0	0	0	0	0	0	0	0.02	0.44	100	0	0	0	0	0	0	0	0	0	0	0	0	0	0	0	0	0	0	0	0	0	0	0	0	0	0
Chloroflexi_bacterium_RBG_13_53_26_GCA_001795035.1_ASM179503v1	0	0	0	0	0	0	0	0	0	0	0	0	0	0	0	0	0	0	0	0	0	0	0	100	0	0	0	0	0	0	0	0	0	0	0	0	0	0	0	0	0	0	0	0	0	0	0	0	0
Chloroflexi_bacterium_RBG_13_54_8_GCA_001796595.1_ASM179659v1	0	0	0	0	0	0	0	0	0	0	0	0	0	0	0	0	0	0	0	0	0	0	0	0	100	0	0	0	0	0	0	0	0	0	0	0	0	0	0	0	0	0	0	0	0	0	0	0	0
Chloroflexi_bacterium_RBG_16_48_7_GCA_001796725.1_ASM179672v1	0	0	0	0	0	0	0	0	0	0	0	0	0	0	0	0	0	0	0	0	0	0	0	0	0	100	0	0	0	0	0	0	0	0	0	0	0	0	0	0	0	0	0	0	0	0	0	0	0
Chloroflexi_bacterium_RBG_19FT_COMBO_47_15_GCA_001795275.1_ASM179527v1	0	0	0	0	0	0	0	0	0	0	0	0	0	0	0	0	0	0	0	0	0.42	0	0	0	0	0	100	0.07	0	0	0	0	0	0	0	0	0	0	0	0	0	0	0	0	0	0	0	0	0
Chloroflexi_bacterium_RBG_19FT_COMBO_48_23_GCA_001795315.1_ASM179531v1	0	0	0	0	0	0	0	0	0	0	0	0	0	0	0	0	0	0	0	0	0.23	0.2	0	0	0	0	0.07	100	0	0	0	0	0	0	0	0	0	0	0	0	0	0	0	0	0	0	0	0	0
Dehalococcoidaceae_bacterium_GCA_002727935.1_ASM272793v1	0	0	0	0	0	0	0	0	0	0	0	0	0	0	0	0	0	0	0	0	0	0	0	0	0	0	0	0	100	0	0	0	0	0	0	0	0	0	0	0	0	0	0	0	0	0	0	0	0
Dehalococcoidales_bacterium_GCA_002690375.1_ASM269037v1	0	0	0	0	0	0	0	0	0	0	0	0	0	0	0	0	0	0	0	0	0	0	0	0	0	0	0	0	0	100	0.48	0	0	0	0	0	0	0	0	0	0	0	0	0	0	0	0	0	0
Dehalococcoidales_bacterium_GCA_002730395.1_ASM273039v1	0	0	0	0	0	0	0	0	0	0	0	0	0	0	0	0	0	0	0	0	0	0	0	0	0	0	0	0	0	0.48	100	0	0	0	0	0	0	0	0	0	0	0	0	0	0	0	0	0	0
Dehalococcoides_mccartyi_195_GCA_000011905.1_ASM1190v1	0	0	0	0	0	0	0	0	0	0	0	0	0	0	0	0	0	0	0	0	0	0	0	0	0	0	0	0	0	0	0	100	77.65	11.2	0	0	0	0	0	38.81	0	0	0	0	0	0	0	0	0
Dehalococcoides_mccartyi_GCA_001459095.1_ASM145909v1	0	0	0	0	0	0	0	0	0	0	0	0	0	0	0	0	0	0	0	0	0	0	0	0	0	0	0	0	0	0	0	77.65	100	8.52	0	0	0	0	0	39.61	0	0	0	0	0	0	0	0	0
Dehalococcoides_mccartyi_GCA_001460955.1_ASM146095v1	0	0.04	0	0	0	0	0.04	0	0	0	0	0	0.04	0	0	0	0	0	0	0	0	0	0	0	0	0	0	0	0	0	0	11.2	8.52	100	0	0	0	0	0	14.13	0	0	0	0	0	0	0	0	0
Dehalococcoides_sp._JdFR-54_GCA_002011475.1_ASM201147v1	0	0	0	0	0	0	0	0	0	0	0	0	0	0	0	0	0	0	0	0	0	0	0	0	0	0	0	0	0	0	0	0	0	0	100	0.57	0	0.17	0	0	0	0	0	0	0	0	0	0	0
Dehalococcoides_sp._JdFR-55_GCA_002011485.1_ASM201148v1	0	0	0	0	0	0	0	0	0	0	0	0	0	0	0	0	0	0	0	0	0	0	0	0	0	0	0	0	0	0	0	0	0	0	0.57	100	6.17	1.4	1.88	0	0	0	0	0	0	0	0	0	0
Dehalococcoides_sp._JdFR-56_GCA_002011495.1_ASM201149v1	0	0	0	0	0	0	0	0	0	0	0	0	0	0	0	0	0	0	0	0	0	0	0	0	0	0	0	0	0	0	0	0	0	0	0	6.17	100	48.49	26.25	0	0	0	0	0	0	0	0	0	0
Dehalococcoides_sp._JdFR-57_GCA_002010445.1_ASM201044v1	0	0	0	0	0	0	0	0	0	0	0	0	0	0	0	0	0	0	0	0	0	0	0	0	0	0	0	0	0	0	0	0	0	0	0.17	1.4	48.49	100	10.33	0	0	0	0	0	0	0	0	0	0
Dehalococcoides_sp._JdFR-58_GCA_002010455.1_ASM201045v1	0	0	0	0	0	0	0	0	0	0	0	0	0	0	0	0	0	0	0	0	0	0	0	0	0	0	0	0	0	0	0	0	0	0	0	1.88	26.25	10.33	100	0	0	0	0	0	0	0	0	0	0
Dehalococcoides_sp._UCH007_GCA_001010485.1_ASM101048v1	0	0.04	0	0	0	0	0.03	0	0	0	0	0	0	0	0	0	0	0	0	0	0	0	0	0	0	0	0	0	0	0	0	38.81	39.61	14.13	0	0	0	0	0	100	0	0	0	0	0	0	0	0	0
Dehalococcoidia_bacterium_CG2_30_46_19_GCA_001872925.1_ASM187292v1	0	0	0	0	0	0	0	0.04	0.04	0	0	0	0	0	0	0	0	0	0	0	0	0	0	0	0	0	0	0	0	0	0	0	0	0	0	0	0	0	0	0	100	0.16	0	0	0.04	0.04	0	0	0
Dehalococcoidia_bacterium_CG2_30_46_9_GCA_001873005.1_ASM187300v1	0	0	0	0	0	0	0	0	0	0	0	0	0	0	0	0	0	0	0	0	0	0	0	0	0	0	0	0	0	0	0	0	0	0	0	0	0	0	0	0	0.16	100	0	0	0.16	0	0	0	0
Dehalococcoidia_bacterium_DG_18_GCA_001304345.1_ASM130434v1	0	0	0	0	0	0	0	0	0	0	0	0	0	0	0	0	0	0	0	0	0	0	0	0	0	0	0	0	0	0	0	0	0	0	0	0	0	0	0	0	0	0	100	0	0	0	0	0	0
Dehalococcoidia_bacterium_DG_22_GCA_001302685.1_ASM130268v1	0	0	0	0	0	0	0	0	0	0	0	0	0	0	0	0	0	0	0	0	0	0	0	0	0	0	0	0	0	0	0	0	0	0	0	0	0	0	0	0	0	0	0	100	0	0	0	0	0
Dehalococcoidia_bacterium_Dsc1_GCA_000583175.1_Dsc1	0	0	0.03	0	0	0	0	0.04	0	0	0	0	0	0	0	0	0	0	0	0	0	0	0	0	0	0	0	0	0	0	0	0	0	0	0	0	0	0	0	0	0.04	0.16	0	0	100	24.23	0	0	0
Dehalococcoidia_bacterium_DscP2_GCA_000583195.1_DscP2	0	0.04	0.03	0	0	0	0	0.04	0	0	0	0	0	0	0	0	0	0	0	0	0	0	0	0	0	0	0	0	0	0	0	0	0	0	0	0	0	0	0	0	0.04	0	0	0	24.23	100	0	0	0
Dehalococcoidia_bacterium_GCA_002401025.1_ASM240102v1	0	0	0	0	0	0	0	0	0	0	0	0	0	0	0	0	0	0	0	0	0	0	0	0	0	0	0	0	0	0	0	0	0	0	0	0	0	0	0	0	0	0	0	0	0	0	100	0	0
Dehalococcoidia_bacterium_GCA_002697635.1_ASM269763v1	0	0	0	0	0	0	0	0	0	0	0	0	0	0	0	0	0	0	0	0	0	0	0	0	0	0	0	0	0	0	0	0	0	0	0	0	0	0	0	0	0	0	0	0	0	0	0	100	0.08
Dehalococcoidia_bacterium_GCA_002699555.1_ASM269955v1	0	0	0	0	0	0	0	0	0	0	0	0	0	0	0	0	0	0	0	0	0	0	0	0	0	0	0	0	0	0	0	0	0	0	0	0	0	0	0	0	0	0	0	0	0	0	0	0.08	100
Dehalococcoidia_bacterium_GCA_002700125.1_ASM270012v1	0	0	0	0	0	0	0	0	0	0	0	0	0	0	0	0	0	0	0	0	0	0	0	0	0	0	0	0	0	0	0	0	0	0	0	0	0	0	0	0	0	0	0	0	0	0	0	0	0
Dehalococcoidia_bacterium_GCA_002701225.1_ASM270122v1	0	0	0	0	0	0	0	0	0	0	0	0	0	0	0	0	0	0	0	0	0	0	0	0	0	0	0	0	0	0	0	0	0	0	0	0	0	0	0	0	0	0	0	0	0	0	0	0	0
Dehalococcoidia_bacterium_GCA_002702865.1_ASM270286v1	0	0	0	0	0	0	0	0	0	0	0	0	0	0	0	0	0	0	0	0	0	0	0	0	0	0	0	0	0	0	0	0	0	0	0	0	0	0	0	0	0	0	0	0	0	0	0	0	1.03
Dehalococcoidia_bacterium_GCA_002703495.1_ASM270349v1	0	0	0	0	0	0	0	0	0	0	0	0	0	0	0	0	0	0	0	0	0	0	0	0	0	0	0	0	0	0	0	0	0	0	0	0	0	0	0	0	0	0	0	0	0	0	48	0	0
Dehalococcoidia_bacterium_GCA_002705245.1_ASM270524v1	0	0	0	0	0	0	0	0	0	0	0	0	0	0	0	0	0	0	0	0	0	0	0	0	0	0	0	0	0	0	0	0	0	0	0	0	0	0	0	0	0	0	0	0	0	0	0	0	0
Dehalococcoidia_bacterium_GCA_002708085.1_ASM270808v1	0	0	0	0	0	0	0	0	0	0	0	0	0	0	0	0	0	0	0	0	0	0	0	0	0	0	0	0	0	0	0	0	0	0	0	0	0	0	0	0	0	0	0	0	0	0	0	0	0
Dehalococcoidia_bacterium_GCA_002708395.1_ASM270839v1	0	0	0	0	0	0	0	0	0	0	0	0	0	0	0	0	0	0	0	0	0	0	0	0	0	0	0	0	0	0	0	0	0	0	0	0	0	0	0	0	0	0	0	0	0	0	0	0	0
Dehalococcoidia_bacterium_GCA_002708495.1_ASM270849v1	0	0	0	0	0	0	0	0	0	0	0	0	0	0	0	0	0	0	0	0	0	0	0	0	0	0	0	0	0	0	0	0	0	0	0	0	0	0	0	0	0	0	0	0	0	0	0	0	0
Dehalococcoidia_bacterium_GCA_002710135.1_ASM271013v1	0	0	0	0	0	0	0	0	0	0	0	0	0	0	0	0	0	0	0	0	0	0	0	0	0	0	0	0	0	0	0	0	0	0	0	0	0	0	0	0	0	0	0	0	0	0	0	0	0.61
Dehalococcoidia_bacterium_GCA_002712465.1_ASM271246v1	0	0	0	0	0	0	0	0	0	0	0	0	0	0	0	0	0	0	0	0	0	0	0	0	0	0	0	0	0	0	0	0	0	0	0	0	0	0	0	0	0	0	0	0	0	0	0	0	0
Dehalococcoidia_bacterium_GCA_002712585.1_ASM271258v1	0	0	0	0	0	0	0	0	0	0	0	0	0	0	0	0	0	0	0	0	0	0	0	0	0	0	0	0	0	0	0	0	0	0	0	0	0	0	0	0	0	0	0	0	0	0	0	0	0
Dehalococcoidia_bacterium_GCA_002714525.1_ASM271452v1	0	0	0	0	0	0	0	0	0	0	0	0	0	0	0	0	0	0	0	0	0	0	0	0	0	0	0	0	0	0	0	0	0	0	0	0	0	0	0	0	0	0	0	0	0	0	0	0	0
Dehalococcoidia_bacterium_GCA_002716795.1_ASM271679v1	0	0	0	0	0	0	0	0	0	0	0	0	0	0	0	0	0	0	0	0	0	0	0	0	0	0	0	0	0	0	0	0	0	0	0	0	0	0	0	0	0	0	0	0	0	0	0	0	0
Dehalococcoidia_bacterium_GCA_002716865.1_ASM271686v1	0	0	0	0	0	0	0	0	0	0	0	0	0	0	0	0	0	0	0	0	0	0	0	0	0	0	0	0	0	0	0	0	0	0	0	0	0	0	0	0	0	0	0	0	0	0	0	0	0
Dehalococcoidia_bacterium_GCA_002717065.1_ASM271706v1	0	0	0	0	0	0	0	0	0	0	0	0	0	0	0	0	0	0	0	0	0	0	0	0	0	0	0	0	0	0	0	0	0	0	0	0	0	0	0	0	0	0	0	0	0	0	0	0	0
Dehalococcoidia_bacterium_GCA_002717085.1_ASM271708v1	0	0	0	0	0	0	0	0	0	0	0	0	0	0	0	0	0	0	0	0	0	0	0	0	0	0	0	0	0	0	0	0	0	0	0	0	0	0	0	0	0	0	0	0	0	0	0	0	0
Dehalococcoidia_bacterium_GCA_002723375.1_ASM272337v1	0	0	0	0	0	0	0	0	0	0	0	0	0	0	0	0	0	0	0	0	0	0	0	0	0	0	0	0	0	0	0	0	0	0	0	0	0	0	0	0	0	0	0	0	0	0	0	0	0
Dehalococcoidia_bacterium_GCA_002724585.1_ASM272458v1	0	0	0	0	0	0	0	0	0	0	0	0	0	0	0	0	0	0	0	0	0	0	0	0	0	0	0	0	0	0	0	0	0	0	0	0	0	0	0	0	0	0	0	0	0	0	0	0	0
Dehalococcoidia_bacterium_GCA_002725515.1_ASM272551v1	0	0	0	0	0	0	0	0	0	0	0	0	0	0	0	0	0	0	0	0	0	0	0	0	0	0	0	0	0	0	0	0	0	0	0	0	0	0	0	0	0	0	0	0	0	0	0	0.09	0
Dehalococcoidia_bacterium_GCA_002727785.1_ASM272778v1	0	0	0	0	0	0	0	0	0	0	0	0	0	0	0	0	0	0	0	0	0	0	0	0	0	0	0	0	0	0	0	0	0	0	0	0	0	0	0	0	0	0	0	0	0	0	0	0	0
Dehalococcoidia_bacterium_GCA_002728115.1_ASM272811v1	0	0	0	0	0	0	0	0	0	0	0	0	0	0	0	0	0	0	0	0	0	0	0	0	0	0	0	0	0	0	0	0	0	0	0	0	0	0	0	0	0	0	0	0	0	0	0	0	0
Dehalococcoidia_bacterium_GCA_002728295.1_ASM272829v1	0	0	0	0	0	0	0	0	0	0	0	0	0	0	0	0	0	0	0	0	0	0	0	0	0	0	0	0	0	0	0	0	0	0	0	0	0	0	0	0	0	0	0	0	0	0	0	0	0
Dehalococcoidia_bacterium_GCA_002728715.1_ASM272871v1	0	0	0	0	0	0	0	0	0	0	0	0	0	0	0	0	0	0	0	0	0	0	0	0	0	0	0	0	0	0	0	0	0	0	0	0	0	0	0	0	0	0	0	0	0	0	0	0	0
Dehalococcoidia_bacterium_GCA_002729055.1_ASM272905v1	0	0	0	0	0	0	0	0	0	0	0	0	0	0	0	0	0	0	0	0	0	0	0	0	0	0	0	0	0	0	0	0	0	0	0	0	0	0	0	0	0	0	0	0	0	0	0	0	0
Dehalococcoidia_bacterium_GCA_002730485.1_ASM273048v1	0	0	0	0	0	0	0	0	0	0	0	0	0	0	0	0	0	0	0	0	0	0	0	0	0	0	0	0	0	0	0	0	0	0	0	0	0	0	0	0	0	0	0	0	0	0	0	0	0
Dehalococcoidia_bacterium_GCA_002730755.1_ASM273075v1	0	0	0	0	0	0	0	0	0	0	0	0	0	0	0	0	0	0	0	0	0	0	0	0	0	0	0	0	0	0	0	0	0	0	0	0	0	0	0	0	0	0	0	0	0	0	0	0	0
Dehalococcoidia_bacterium_GCA_002732025.1_ASM273202v1	0	0	0	0	0	0	0	0	0	0	0	0	0	0	0	0	0	0	0	0	0	0	0	0	0	0	0	0	0	0	0	0	0	0	0	0	0	0	0	0	0	0	0	0	0	0	0	0	0
Dehalococcoidia_bacterium_SCGC_AB-539-J10_GCA_000464595.1_DEHJ10_Sequencher	0	0	0.06	0	0	0	0	0.07	0.07	0	0	0	0	0	0	0	0.06	0	0	0	0	0	0	0	0	0	0	0	0	0	0	0	0	0	0	0	0	0	0	0	0.08	0.07	0	0	0.2	0.07	0	0	0
Dehalococcoidia_bacterium_SCGC_AB-540-C11_GCA_001455825.1_ASM145582v1	0	0	0	0	0	0	0	0	0	0	0	0	0	0	0	0	0	0	0	0	0	0	0	0	0	0	0	0	0	0	0	0	0	0	0	0	0	0	0	0.04	0	0	0	0	0	0.07	0	0	0
Dehalococcoidia_bacterium_SG8_51_3_GCA_001303565.1_ASM130356v1	0	0	0	0	0	0	0	0	0	0	0	0	0	0	0	0	0	0	0	0	0	0	0.11	0	0	0	0	0	0	0	0	0	0	0	0	0	0	0	0	0	0	0	0	0	0	0	0	0	0
Dehalococcoidia_bacterium_SM23_28_1_GCA_001303625.1_ASM130362v1	0	0	0	0	0	0	0	0	0	0	0	0	0	0	0	0	0	0	0	0	0	0	0	0	0	0	0	0	0	0	0	0	0	0	0	0	0	0	0	0	0	0	0	11.65	0	0	0	0	0
Dehalococcoidia_bacterium_SM23_28_2_GCA_001303545.1_ASM130354v1	0	0	0	0	0	0	0	0	0	0	0	0	0	0	0	0	0	0	0	0	0	0	0	0	0	0	0	0	0	0	0	0	0	0	0	0	0	0	0	0	0	0	0	1.21	0	0	0	0	0
Dehalococcoidia_bacterium_UBA1122_GCA_002313245.1_ASM231324v1	0	0	0	0	0	0	0	0	0	0	0	0	0	0	0	0	0	0	0	0	0	0	0	0	0	0	0	0	0	0	0	0	0	0	0	0	0	0	0	0	0	0	0	0	0	0	0	0	0
Dehalococcoidia_bacterium_UBA1123_GCA_002313895.1_ASM231389v1	0	0	0	0	0	0	0	0	0	0	0	0	0	0	0	0	0	0	0	0	0	0	0	0	0	0	0	0	0	0	0	0	0	0	0	0	0	0	0	0	0	0	0	0	0	0	61.73	0	0
Dehalococcoidia_bacterium_UBA1127_GCA_002311595.1_ASM231159v1	0	0	0	0	0	0	0	0	0	0	0	0	0	0	0	0	0	0	0	0	0	0	0	0	0	0	0	0	0	0	0	0	0	0	0	0	0	0	0	0	0	0	0	0	0	0	0	0	0
Dehalococcoidia_bacterium_UBA1141_GCA_002311385.1_ASM231138v1	0	0	0	0	0	0	0	0	0	0	0	0	0	0	0	0	0	0	0	0	0	0	0	0	0	0	0	0	0	0	0	0	0	0	0	0	0	0	0	0	0	0	0	0	0	0	0.05	0	0
Dehalococcoidia_bacterium_UBA1151_GCA_002311865.1_ASM231186v1	0	0	0	0	0	0	0	0	0	0	0	0	0	0	0	0	0	0	0	0	0	0	0	0	0	0	0	0	0	0	0	0	0	0	0	0	0	0	0	0	0	0	0	0	0	0	0	0	0
Dehalococcoidia_bacterium_UBA1152_GCA_002311285.1_ASM231128v1	0	0	0	0	0	0	0	0	0	0	0	0	0	0	0	0	0	0	0	0	0	0	0	0	0	0	0	0	0	0	0	0	0	0	0	0	0	0	0	0	0	0	0	0	0	0	0	0	0
Dehalococcoidia_bacterium_UBA1162_GCA_002311135.1_ASM231113v1	0	0	0	0	0	0	0	0	0	0	0	0	0	0	0	0	0	0	0	0	0	0	0	0	0	0	0	0	0	0	0	0	0	0	0	0	0	0	0	0	0	0	0	0	0	0	0	0	0
Dehalococcoidia_bacterium_UBA1222_GCA_002309415.1_ASM230941v1	0	0	0	0	0	0	0	0	0	0	0	0	0	0	0	0	0	0	0	0	0	0	0	0	0	0	0	0	0	0	0	0	0	0	0	0	0	0	0	0	0	0	0	0	0	0	0	0	0
Dehalococcoidia_bacterium_UBA1327_GCA_002306835.1_ASM230683v1	0	0	0	0	0	0	0	0	0	0	0	0	0	0	0	0	0	0	0	0	0	0	0	0	0	0	0	0	0	0	0	0	0	0	0	0	0	0	0	0	0	0	0	0	0	0	0	0	0
Dehalococcoidia_bacterium_UBA1328_GCA_002306815.1_ASM230681v1	0	0	0	0	0	0	0	0	0	0	0	0	0	0	0	0	0	0	0	0	0	0	0	0	0	0	0	0	0	0	0	0	0	0	0	0	0	0	0	0	0	0	0	0	0	0	0	0	0
Dehalococcoidia_bacterium_UBA1332_GCA_002306745.1_ASM230674v1	0	0	0	0	0	0	0	0	0	0	0	0	0	0	0	0	0	0	0	0	0	0	0	0	0	0	0	0	0	0	0	0	0	0	0	0	0	0	0	0	0	0	0	0	0	0	0	0	0
Dehalococcoidia_bacterium_UBA1657_GCA_002320875.1_ASM232087v1	0	0	0	0	0	0	0	0	0	0	0	0	0	0	0	0	0	0	0	0	0	0	0	0	0	0	0	0	0	0	0	0	0	0	0	0	0	0	0	0	0	0	0	0	0	0	0	0	0
Dehalococcoidia_bacterium_UBA2141_GCA_002328345.1_ASM232834v1	0	0	0	0	0	0	0	0	0	0	0	0	0	0	0	0	0	0	0	0	0	0	0	0	0	0	0	0	0	0	0.11	0	0	0	0	0	0	0	0	0	0	0	0	0	0	0	0	0	0
Dehalococcoidia_bacterium_UBA2145_GCA_002327645.1_ASM232764v1	0	0	0	0	0	0	0	0	0	0	0	0	0	0	0	0	0	0	0	0	0	0	0	0	0	0	0	0	0	0.76	52.69	0	0	0	0	0	0	0	0	0	0	0	0	0	0	0	0	0	0
Dehalococcoidia_bacterium_UBA2158_GCA_002328185.1_ASM232818v1	0	0	0	0	0	0	0	0	0	0	0	0	0	0	0	0	0	0	0	0	0	0	0	0	0	0	0	0	0	0	0	0	0	0	0	0	0	0	0	0	0	0	0	0	0	0	0.01	0	0
Dehalococcoidia_bacterium_UBA2160_GCA_002328865.1_ASM232886v1	0	0	0	0	0	0	0	0	0	0	0	0	0	0	0	0	0	0	0	0	0	0	0	0	0	0	0	0	0	0	0.07	0	0	0	0	0	0	0	0	0	0	0	0	0	0	0	0	0	0
Dehalococcoidia_bacterium_UBA2162_GCA_002335405.1_ASM233540v1	0	0	0	0	0	0	0	0	0	0	0	0	0	0	0	0	0	0	0	0	0	0	0	0	0	0	0	0	0	0.76	63.16	0	0	0	0	0	0	0	0	0	0	0	0	0	0	0	0	0	0
Dehalococcoidia_bacterium_UBA2243_GCA_002347845.1_ASM234784v1	0	0	0	0	0	0	0	0	0	0	0	0	0	0	0	0	0	0	0	0	0	0	0	0	0	0	0	0	0	0	0	0	0	0	0	0	0	0	0	0	0	0	0	0	0	0	0	0	0
Dehalococcoidia_bacterium_UBA2247_GCA_002347295.1_ASM234729v1	0	0	0	0	0	0	0	0	0	0	0	0	0	0	0	0	0	0	0	0	0	0	0	0	0	0	0	0	0	0	0	0	0	0	0	0	0	0	0	0.1	0	0	0	0	0	0	0	0	0
Dehalococcoidia_bacterium_UBA2588_GCA_002339805.1_ASM233980v1	0	0	0	0	0	0	0	0	0	0	0	0	0	0	0	0	0	0	0	0	0	0	0	0	0	0	0	0	0	0	0	0	0	0	0	0	0	0	0	0	0	0	0	0	0	0	0	2.06	0
Dehalococcoidia_bacterium_UBA2768_GCA_002352625.1_ASM235262v1	0	0	0	0	0	0	0	0	0	0	0	0	0	0	0	0	0	0	0	0	0	0	0	0	0	0	0	0	0	0	0	0	0	0	0	0	0	0	0	0	0	0	0	0	0	0	0	0	0
Dehalococcoidia_bacterium_UBA2777_GCA_002352365.1_ASM235236v1	0	0	0	0	0	0	0	0	0	0	0	0	0	0	0	0	0	0	0	0	0	0	0	0	0	0	0	0	0	0	0	0	0	0	0	0	0	0	0	0	0	0	0	0	0	0	0	0	0
Dehalococcoidia_bacterium_UBA2962_GCA_002348445.1_ASM234844v1	0	0	0	0	0	0	0	0	0	0	0	0	0	0	0	0	0	0	0	0	0	0	0	0	0	0	0	0	0	0	0	0	0	0	0	0	0	0	0	0	0	0	0	0	0	0	0	0	0
Dehalococcoidia_bacterium_UBA2963_GCA_002348795.1_ASM234879v1	0	0	0	0	0	0	0	0	0	0	0	0	0	0	0	0	0	0	0	0	0	0	0	0	0	0	0	0	0	0	0	0	0	0	0	0	0	0	0	0	0	0	0	0	0	0	0	0	0
Dehalococcoidia_bacterium_UBA2976_GCA_002348745.1_ASM234874v1	0	0	0	0	0	0	0	0	0	0	0	0	0	0	0	0	0	0	0	0	0	0	0	0	0	0	0	0	0	0	0	0	0	0	0	0	0	0	0	0	0	0	0	0	0	0	0	77.43	0
Dehalococcoidia_bacterium_UBA2978_GCA_002348235.1_ASM234823v1	0	0	0	0	0	0	0	0	0	0	0	0	0	0	0	0	0	0	0	0	0	0	0	0	0	0	0	0	0	0	0	0	0	0	0	0	0	0	0	0	0	0	0	0	0	0	0	0	0
Dehalococcoidia_bacterium_UBA2979_GCA_002348225.1_ASM234822v1	0	0	0	0	0	0	0	0	0	0	0	0	0	0	0	0	0	0	0	0	0	0	0	0	0	0	0	0	0	0	0	0	0	0	0	0	0	0	0	0	0	0	0	0	0	0	0	0	0
Dehalococcoidia_bacterium_UBA2985_GCA_002346715.1_ASM234671v1	0	0	0	0	0	0	0	0	0	0	0	0	0	0	0	0	0	0	0	0	0	0	0	0	0	0	0	0	0	0	0	0	0	0	0	0	0	0	0	0	0	0	0	0	0	0	0	0	0
Dehalococcoidia_bacterium_UBA2991_GCA_002346645.1_ASM234664v1	0	0	0	0	0	0	0	0	0	0	0	0	0	0	0	0	0	0	0	0	0	0	0	0	0	0	0	0	0	0	0	0	0	0	0	0	0	0	0	0	0	0	0	0	0	0	0	0	0
Dehalococcoidia_bacterium_UBA3088_GCA_002367275.1_ASM236727v1	0	0	0	0	0	0	0	0	0	0	0	0	0	0	0	0	0	0	0	0	0	0	0	0	0	0	0	0	0	0	0	0	0	0	0	0	0	0	0	0	0	0	0	0	0	0	0	0	0
Dehalococcoidia_bacterium_UBA3254_GCA_002362735.1_ASM236273v1	0	0	0	0	0	0	0	0	0	0	0	0	0	0	0	0	0	0	0	0	0	0	0	0	0	0	0	0	0	0	0	0	0	0	0	0	0	0	0	0	0	0	0	0	0	0	0	0	0
Dehalococcoidia_bacterium_UBA3495_GCA_002377655.1_ASM237765v1	0	0	0	0	0	0	0	0	0	0	0	0	0	0	0	0	0	0	0	0	0	0	0	0	0	0	0	0	0	0	0	0	0	0	0	0	0	0	0	0	0	0	0	0	0	0	0	0	0
Dehalococcoidia_bacterium_UBA3509_GCA_002377345.1_ASM237734v1	0	0	0	0	0	0	0	0	0	0	0	0	0	0	0	0	0	0	0	0	0	0	0	0	0	0	0	0	0	0	0	0	0	0	0	0	0	0	0	0	0	0	0	0	0	0	0	71.77	0.06
Dehalococcoidia_bacterium_UBA4060_GCA_002383665.1_ASM238366v1	0	0	0	0	0	0	0	0	0	0	0	0	0	0	0	0	0	0	0	0	0	0	0	0	0	0	0	0	0	0	0	0	0	0	0	0	0	0	0	0	0	0	0	0	0	0	0	0	0
Dehalococcoidia_bacterium_UBA4086_GCA_002383345.1_ASM238334v1	0	0	0	0	0	0	0	0	0	0	0	0	0	0	0	0	0	0	0	0	0	0	0	0	0	0	0	0	0	0	0	0	0	0	0	0	0	0	0	0	0	0	0	0	0	0	0	0	0
Dehalococcoidia_bacterium_UBA4087_GCA_002382615.1_ASM238261v1	0	0	0	0	0	0	0	0	0	0	0	0	0	0	0	0	0	0	0	0	0	0	0	0	0	0	0	0	0	0	0	0	0	0	0	0	0	0	0	0	0	0	0	0	0	0	0	0	0
Dehalococcoidia_bacterium_UBA4462_GCA_002390145.1_ASM239014v1	0	0	0	0	0	0	0	0	0	0	0	0	0	0	0	0	0	0	0	0	0	0	0	0	0	0	0	0	0	0	0	0	0	0	0	0	0	0	0	0	0	0	0	0	0	0	0	0	0
Dehalococcoidia_bacterium_UBA5164_GCA_002413545.1_ASM241354v1	0	0	0	0	0	0	0	0	0	0	0	0	0	0	0	0	0	0	0	0	0	0	0	0	0	0	0	0	0	0	0	0	0	0	0	0	0	0	0	0	0	0	0	0	0	0	0	0	0
Dehalococcoidia_bacterium_UBA5620_GCA_002423605.1_ASM242360v1	0	0	0	0	0	0	0	0	0	0	0	0	0	0	0	0	0	0	0	0	0	0	0	0	0	0	0	0	0	0	0	0	0	0	0	0	0	0	0	0	0	0	0	0	0	0	0	0	0
Dehalococcoidia_bacterium_UBA5627_GCA_002421585.1_ASM242158v1	0	0	0	0	0	0	0	0	0	0	0	0	0	0	0	0	0	0	0	0	0	0	0	0	0	0	0	0	0	0	0	0	0	0	0	0	0	0	0	0	0	0	0	0	0	0	0	0	0
Dehalococcoidia_bacterium_UBA5629_GCA_002421445.1_ASM242144v1	0	0	0	0	0	0	0	0	0	0	0	0	0	0	0	0	0	0	0	0	0	0	0	0	0	0	0	0	0	0	0	0	0	0	0	0	0	0	0	0	0	0	0	0	0	0	0	0	0
Dehalococcoidia_bacterium_UBA5748_GCA_002419135.1_ASM241913v1	0	0	0	0	0	0	0	0	0	0	0	0	0	0	0	0	0	0	0	0	0	0	0	0	0	0	0	0	0	0	0	0	0	0	0	0	0	0	0	0	0	0	0	0	0	0	0	0	0
Dehalococcoidia_bacterium_UBA5760_GCA_002418895.1_ASM241889v1	0	0	0	0	0	0	0	0	0	0	0	0	0	0	0	0	0	0	0	0	0	0	0	0	0	0	0	0	0	0	0	0	0	0	0	0	0	0	0	0	0	0	0	0	0	0	0	0	0
Dehalococcoidia_bacterium_UBA6227_GCA_002441015.1_ASM244101v1	0	0	0	0	0	0	0	0	0	0	0	0	0	0	0	0	0	0	0	0	0	0	0	0	0	0	0	0	0	0	0	0	0	0	0	0	0	0	0	0	0	0	0	0	0	0	0	0	0
Dehalococcoidia_bacterium_UBA6234_GCA_002440925.1_ASM244092v1	0	0	0	0	0	0	0	0	0	0	0	0	0	0	0	0	0	0	0	0	0	0	0	0	0	0	0	0	0	0	0	0	0	0	0	0	0	0	0	0	0	0	0	0	0	0	0	0	0
Dehalococcoidia_bacterium_UBA6495_GCA_002435305.1_ASM243530v1	0	0	0	0	0	0	0	0	0	0	0	0	0	0	0	0	0	0	0	0	0	0	0	0	0	0	0	0	0	0	0	0	0	0	0	0	0	0	0	0	0	0	0	0	0	0	0	0	0
Dehalococcoidia_bacterium_UBA6520_GCA_002434955.1_ASM243495v1	0	0	0	0	0	0	0	0	0	0	0	0	0	0	0	0	0	0	0	0	0	0	0	0	0	0	0	0	0	0	0	0	0	0	0	0	0	0	0	0	0	0	0	0	0	0	0	74.17	0.06
Dehalococcoidia_bacterium_UBA6537_GCA_002434715.1_ASM243471v1	0	0	0	0	0	0	0	0	0	0	0	0	0	0	0	0	0	0	0	0	0	0	0	0	0	0	0	0	0	0	0.1	0	0	0	0	0	0	0	0	0	0	0	0	0	0	0	0	0	0
Dehalococcoidia_bacterium_UBA6627_GCA_002455955.1_ASM245595v1	0	0	0	0	0	0	0	0	0	0	0	0	0	0	0	0	0	0	0	0	0	0	0	0	0	0	0	0	0	0	0	0	0	0	0	0	0	0	0	0	0	0	0	0	0	0	0	0	0
Dehalococcoidia_bacterium_UBA6629_GCA_002455845.1_ASM245584v1	0	0	0	0	0	0	0	0	0	0	0	0	0	0	0	0	0	0	0	0	0	0	0	0	0	0	0	0	0	0	0	0	0	0	0	0	0	0	0	0	0	0	0	0	0	0	0	0	0
Dehalococcoidia_bacterium_UBA6803_GCA_002452795.1_ASM245279v1	0	0	0	0	0	0	0	0	0	0	0	0	0	0	0	0	0	0	0	0	0	0	0	0	0	0	0	0	0	0	0	0	0	0	0	0	0	0	0	0	0	0	0	0	0	0.26	0	0	0
Dehalococcoidia_bacterium_UBA6808_GCA_002452695.1_ASM245269v1	0	0	0	0	0	0	0	0	0	0	0	0	0	0	0	0	0	0	0	0	0	0	0	0	0	0	0	0	0	0	0	0	0	0	0	0	0	0	0	0	0	0	0	0	0	0	0	0	0
Dehalococcoidia_bacterium_UBA6926_GCA_002450835.1_ASM245083v1	0	0	0	0	0	0	0	0	0	0	0	0	0	0	0	0	0	0	0	0	0	0	0	0	0	0	0	0	0	0	0	0	0	0	0	0	0	0	0	0	0	0	0	0	0	0	0	0	0
Dehalococcoidia_bacterium_UBA6927_GCA_002450815.1_ASM245081v1	0	0	0	0	0	0	0	0	0	0	0	0	0	0	0	0	0	0	0	0	0	0	0	0	0	0	0	0	0	0	0	0	0	0	0	0	0	0	0	0	0	0	0	0	0	0	0	0.14	0
Dehalococcoidia_bacterium_UBA6950_GCA_002448635.1_ASM244863v1	0	0	0	0	0	0	0	0	0	0	0	0	0	0	0	0	0	0	0	0	0	0	0	0	0	0	0	0	0	0	0	0	0	0	0	0	0	0	0	0	0	0	0	0	0	0	0	72.41	0
Dehalococcoidia_bacterium_UBA6951_GCA_002450545.1_ASM245054v1	0	0	0	0	0	0	0	0	0	0	0	0	0	0	0	0	0	0	0	0	0	0	0	0	0	0	0	0	0	0	0	0	0	0	0	0	0	0	0	0	0	0	0	0	0	0	0	69.16	0.05
Dehalococcoidia_bacterium_UBA6952_GCA_002450515.1_ASM245051v1	0	0	0	0	0	0	0	0	0	0	0	0	0	0	0	0	0	0	0	0	0	0	0	0	0	0	0	0	0	0	0	0	0	0	0	0	0	0	0	0	0	0	0	0	0	0	0	0.7	0
Dehalococcoidia_bacterium_UBA6953_GCA_002450485.1_ASM245048v1	0	0	0	0	0	0	0	0	0	0	0	0	0	0	0	0	0	0	0	0	0	0	0	0	0	0	0	0	0	0	0	0	0	0	0	0	0	0	0	0	0	0	0	0	0	0	0	0	0
Dehalococcoidia_bacterium_UBA6955_GCA_002450445.1_ASM245044v1	0	0	0	0	0	0	0	0	0	0	0	0	0	0	0	0	0	0	0	0	0	0	0	0	0	0	0	0	0.06	0	0	0	0	0	0	0	0	0	0	0	0	0	0	0	0	0	0	0	0
Dehalococcoidia_bacterium_UBA6956_GCA_002450435.1_ASM245043v1	0	0	0	0	0	0	0	0	0	0	0	0	0	0	0	0	0	0	0	0	0	0	0	0	0	0	0	0	0	0	0	0	0	0	0	0	0	0	0	0	0	0	0	0	0	0	0	0	0
Dehalococcoidia_bacterium_UBA7386_GCA_002474335.1_ASM247433v1	0	0	0	0	0	0	0	0	0	0	0	0	0	0	0	0	0	0	0	0	0	0	0	0	0	0	0	0	0	0	0	0	0	0	0	0	0	0	0	0	0	0	0	0	0	0	0	76.43	0
Dehalococcoidia_bacterium_UBA7822_GCA_002480125.1_ASM248012v1	0	0	0	0	0	0	0	0	0	0	0	0	0	0	0	0	0	0	0	0	0	0	0	0	0	0	0	0	0	0	0	0	0	0	0	0	0	0	0	0	0	0	0	0	0	0	0	73.16	0
Dehalococcoidia_bacterium_UBA7823_GCA_002480145.1_ASM248014v1	0	0	0	0	0	0	0	0	0	0	0	0	0	0	0	0	0	0	0	0	0	0	0	0	0	0	0	0	0	0	0	0	0	0	0	0	0	0	0	0	0	0	0	0	0	0	0	0	0
Dehalococcoidia_bacterium_UBA7832_GCA_002501495.1_ASM250149v1	0	0	0	0	0	0	0	0	0	0	0	0	0	0	0	0	0	0	0	0	0	0	0	0	0	0	0	0	0	0	0	0	0	0	0	0	0	0	0	0	0	0	0	0	0	0	0	73.44	0.1
Dehalococcoidia_bacterium_UBA7833_GCA_002500965.1_ASM250096v1	0	0	0	0	0	0	0	0	0	0	0	0	0	0	0	0	0	0	0	0	0	0	0	0	0	0	0	0	0	0	0	0	0	0	0	0	0	0	0	0	0	0	0	0	0	0	0	0	0
Dehalococcoidia_bacterium_UBA7834_GCA_002500935.1_ASM250093v1	0	0	0	0	0	0	0	0	0	0	0	0	0	0	0	0	0	0	0	0	0	0	0	0	0	0	0	0	0	0	0	0	0	0	0	0	0	0	0	0	0	0	0	0	0	0	0	0	0
Dehalococcoidia_bacterium_UBA7891_GCA_002500485.1_ASM250048v1	0	0	0	0	0	0	0	0	0	0	0	0	0	0	0	0	0	0	0	0	0	0	0	0	0	0	0	0	0	0	0	0	0	0	0	0	0	0	0	0	0	0	0	0	0	0	0	0	0
Dehalococcoidia_bacterium_UBA7894_GCA_002501045.1_ASM250104v1	0	0	0	0	0	0	0	0	0	0	0	0	0	0	0	0	0	0	0	0	0	0	0	0	0	0	0	0	0	0	0	0	0	0	0	0	0	0	0	0	0	0	0	0	0	0	0	0	0
Dehalococcoidia_bacterium_UBA826_GCA_002295675.1_ASM229567v1	0	0	0	0	0	0	0	0	0	0	0	0	0	0	0	0	0	0	0	0	0	0	0	0	0	0	0	0	0	0	0	0	0	0	0	0	0	0	0	0	0	0	0	0	0	0	0	0	0
Dehalogenimonas_alkenigignens_GCA_001466665.1_ASM146666v1	0	0.06	0	0	0	0	0	0	0	0	0	0	0.03	0	0	0	0	0	0	0	0	0	0	0	0	0	0	0	0	0	0	0.06	0.08	0.1	0	0	0	0	0	0.12	0	0	0	0	0	0.03	0	0	0
Dehalogenimonas_formicexedens_GCA_001953175.1_ASM195317v1	0	0	0	0	0	0	0	0	0	0	0	0	0	0	0	0	0	0	0	0	0	0	0	0	0	0	0	0	0	0	0	0.03	0.06	0.07	0	0	0	0	0	0.1	0	0	0	0	0	0	0	0	0
Dehalogenimonas_lykanthroporepellens_BL-DC-9_GCA_000143165.1_ASM14316v1	0	0	0	0	0	0	0	0	0	0	0	0	0	0	0	0	0	0	0	0	0	0	0	0	0	0	0	0	0	0	0	0	0.03	0.1	0	0	0	0	0	0.07	0	0	0	0	0	0	0	0	0
Dehalogenimonas_sp._WBC-2_GCA_001005265.1_ASM100526v1	0	0.06	0	0	0	0	0	0	0	0	0	0	0	0	0	0	0	0	0	0	0	0	0	0	0	0	0	0	0	0	0	0.12	0.09	0.1	0	0	0	0	0	0.13	0	0	0	0	0	0.03	0	0	0
[truncated: 105 more columns]

## Sheet: Desulfobacteraceae
DECISION MATRIX
NAME	bin.B1Sed10.16	bin.CSSed10.169	bin.CSSed10.35	bin.CSSed11.34	bin.T1Sed10.91R1	bin.T3Sed10.35	Candidatus_Magnetoglobus_multicellularis_str._Araruama	Candidatus_Magnetomorum_sp._HK-1	Desulfamplus_magnetovallimortis	Desulfatibacillum_aliphaticivorans_DSM_15576	Desulfatibacillum_alkenivorans_AK-01	Desulfatibacillum_alkenivorans_DSM_16219	Desulfatiglans_anilini_DSM_4660	Desulfatirhabdium_butyrativorans_DSM_18734	Desulfatitalea_sp._BRH_c12	Desulfatitalea_sp._UBA4791	Desulfatitalea_tepidiphila	Desulfobacter_curvatus_DSM_3379	Desulfobacter_postgatei_2ac9	Desulfobacter_sp.	Desulfobacter_sp._UBA2225	Desulfobacter_vibrioformis_DSM_8776	Desulfobacteraceae_bacterium_4484_190.1	Desulfobacteraceae_bacterium_4484_190.2	Desulfobacteraceae_bacterium_4484_190.3	Desulfobacteraceae_bacterium_4572_123	Desulfobacteraceae_bacterium_4572_130	Desulfobacteraceae_bacterium_4572_187	Desulfobacteraceae_bacterium_4572_19	Desulfobacteraceae_bacterium_4572_35.1	Desulfobacteraceae_bacterium_4572_35.2	Desulfobacteraceae_bacterium_4572_87	Desulfobacteraceae_bacterium_4572_88	Desulfobacteraceae_bacterium_4572_89	Desulfobacteraceae_bacterium_A6	Desulfobacteraceae_bacterium_CG2_30_51_40	Desulfobacteraceae_bacterium_IS3	Desulfobacteraceae_bacterium_RAAP-1	Desulfobacteraceae_bacterium_UBA2130	Desulfobacteraceae_bacterium_UBA2156	Desulfobacteraceae_bacterium_UBA2174	Desulfobacteraceae_bacterium_UBA2230	Desulfobacteraceae_bacterium_UBA2245	Desulfobacteraceae_bacterium_UBA2771	Desulfobacteraceae_bacterium_UBA4064	Desulfobacteraceae_bacterium_UBA4072	Desulfobacteraceae_bacterium_UBA4769	Desulfobacteraceae_bacterium_UBA5605	Desulfobacteraceae_bacterium_UBA5616
bin.B1Sed10.16	1	0	0	0	0	0	0	0	0	0	0	0	0	0	0	0	0	0	0	0	0	0	0	0	0	0	0	0	0	0	0	0	0	0	0	0	0	0	0	0	0	0	0	0	0	0	0	0	0
bin.CSSed10.169	0	1	0	0	0	0	0	0	0	0	0	0	0	0	0	0	0	0	0	0	0	0	0	0	0	0	0	0	0	0	0	0	0	0	0	0	0	0	0	0	0	0	0	0	0	0	0	0	0
bin.CSSed10.35	0	0	1	1	0	-1	0	0	0	0	0	0	0	0	0	0	0	0	0	0	0	0	0	0	0	0	0	0	0	0	0	0	0	0	0	0	0	0	0	0	0	0	0	0	0	0	0	0	0
bin.CSSed11.34	0	0	1	1	0	1	0	0	0	0	0	0	0	0	0	0	0	0	0	0	0	0	0	0	0	0	0	0	0	0	0	0	0	0	0	0	0	0	0	0	0	0	0	0	0	0	0	0	0
bin.T1Sed10.91R1	0	0	0	0	1	0	0	0	0	0	0	0	0	0	0	0	0	0	0	0	0	0	0	0	0	0	0	0	0	0	0	0	0	0	0	0	0	0	0	0	0	0	0	0	0	0	0	0	0
bin.T3Sed10.35	0	0	-1	1	0	1	0	0	0	0	0	0	0	0	0	0	0	0	0	0	0	0	0	0	0	0	0	0	0	0	0	0	0	0	0	0	0	0	0	0	0	0	0	0	0	0	0	0	0
Candidatus_Magnetoglobus_multicellularis_str._Araruama	0	0	0	0	0	0	1	0	0	0	0	0	0	0	0	0	0	0	0	0	0	0	0	0	0	0	0	0	0	0	0	0	0	0	0	0	0	0	0	0	0	0	0	0	0	0	0	0	0
Candidatus_Magnetomorum_sp._HK-1	0	0	0	0	0	0	0	1	0	0	0	0	0	0	0	0	0	0	0	0	0	0	0	0	0	0	0	0	0	0	0	0	0	0	0	0	0	0	0	0	0	0	0	0	0	0	0	0	0
Desulfamplus_magnetovallimortis	0	0	0	0	0	0	0	0	1	0	0	0	0	0	0	0	0	0	0	0	0	0	0	0	0	0	0	0	0	0	0	0	0	0	0	0	0	0	0	0	0	0	0	0	0	0	0	0	0
Desulfatibacillum_aliphaticivorans_DSM_15576	0	0	0	0	0	0	0	0	0	1	1	0	0	0	0	0	0	0	0	0	0	0	0	0	0	0	0	0	0	0	0	0	0	0	0	0	0	0	0	0	0	0	0	0	0	0	0	0	0
Desulfatibacillum_alkenivorans_AK-01	0	0	0	0	0	0	0	0	0	1	1	0	0	0	0	0	0	0	0	0	0	0	0	0	0	0	0	0	0	0	0	0	0	0	0	0	0	0	0	0	0	0	0	0	0	0	0	0	0
Desulfatibacillum_alkenivorans_DSM_16219	0	0	0	0	0	0	0	0	0	0	0	1	0	0	0	0	0	0	0	0	0	0	0	0	0	0	0	0	0	0	0	0	0	0	0	0	0	0	0	0	0	0	0	0	0	0	0	0	0
Desulfatiglans_anilini_DSM_4660	0	0	0	0	0	0	0	0	0	0	0	0	1	0	0	0	0	0	0	0	0	0	0	0	0	0	0	0	0	0	0	0	0	0	0	0	0	0	0	0	0	0	0	0	0	0	0	0	0
Desulfatirhabdium_butyrativorans_DSM_18734	0	0	0	0	0	0	0	0	0	0	0	0	0	1	0	0	0	0	0	0	0	0	0	0	0	0	0	0	0	0	0	0	0	0	0	0	0	0	0	0	0	0	0	0	0	0	0	0	0
Desulfatitalea_sp._BRH_c12	0	0	0	0	0	0	0	0	0	0	0	0	0	0	1	0	0	0	0	0	0	0	0	0	0	0	0	0	0	0	0	0	0	0	0	0	0	0	0	0	0	0	0	0	0	0	0	0	0
Desulfatitalea_sp._UBA4791	0	0	0	0	0	0	0	0	0	0	0	0	0	0	0	1	0	0	0	0	0	0	0	0	0	0	0	0	0	0	0	0	0	0	0	0	0	0	0	0	0	0	0	0	0	0	0	0	0
Desulfatitalea_tepidiphila	0	0	0	0	0	0	0	0	0	0	0	0	0	0	0	0	1	0	0	0	0	0	0	0	0	0	0	0	0	0	0	0	0	0	0	0	0	0	0	0	0	0	0	0	0	0	0	0	0
Desulfobacter_curvatus_DSM_3379	0	0	0	0	0	0	0	0	0	0	0	0	0	0	0	0	0	1	0	0	0	0	0	0	0	0	0	0	0	0	0	0	0	0	0	0	0	0	0	0	0	0	0	0	0	0	0	0	0
Desulfobacter_postgatei_2ac9	0	0	0	0	0	0	0	0	0	0	0	0	0	0	0	0	0	0	1	0	-1	0	0	0	0	0	0	0	0	0	0	0	0	0	0	0	0	0	0	0	0	0	0	0	0	0	0	0	0
Desulfobacter_sp.	0	0	0	0	0	0	0	0	0	0	0	0	0	0	0	0	0	0	0	1	0	0	0	0	0	0	0	0	0	0	0	0	0	0	0	0	0	0	1	1	0	0	0	0	0	0	0	0	0
Desulfobacter_sp._UBA2225	0	0	0	0	0	0	0	0	0	0	0	0	0	0	0	0	0	0	-1	0	1	0	0	0	0	0	0	0	0	0	0	0	0	0	0	0	0	0	0	0	0	0	0	0	0	0	0	0	0
Desulfobacter_vibrioformis_DSM_8776	0	0	0	0	0	0	0	0	0	0	0	0	0	0	0	0	0	0	0	0	0	1	0	0	0	0	0	0	0	0	0	0	0	0	0	0	0	0	0	0	0	0	0	0	0	0	0	0	0
Desulfobacteraceae_bacterium_4484_190.1	0	0	0	0	0	0	0	0	0	0	0	0	0	0	0	0	0	0	0	0	0	0	1	0	0	0	0	0	0	0	0	0	0	0	0	0	0	0	0	0	0	0	0	0	0	0	0	0	0
Desulfobacteraceae_bacterium_4484_190.2	0	0	0	0	0	0	0	0	0	0	0	0	0	0	0	0	0	0	0	0	0	0	0	1	0	0	0	0	0	0	0	0	0	0	0	0	0	0	0	0	0	0	0	0	0	0	0	0	0
Desulfobacteraceae_bacterium_4484_190.3	0	0	0	0	0	0	0	0	0	0	0	0	0	0	0	0	0	0	0	0	0	0	0	0	1	0	0	0	0	0	0	0	0	0	0	0	0	0	0	0	0	0	0	0	0	0	0	0	0
Desulfobacteraceae_bacterium_4572_123	0	0	0	0	0	0	0	0	0	0	0	0	0	0	0	0	0	0	0	0	0	0	0	0	0	1	0	0	0	0	0	0	0	0	0	0	0	0	0	0	0	0	0	0	0	0	0	0	0
Desulfobacteraceae_bacterium_4572_130	0	0	0	0	0	0	0	0	0	0	0	0	0	0	0	0	0	0	0	0	0	0	0	0	0	0	1	0	0	0	0	0	0	0	0	0	0	0	0	0	0	0	0	0	0	0	0	0	0
Desulfobacteraceae_bacterium_4572_187	0	0	0	0	0	0	0	0	0	0	0	0	0	0	0	0	0	0	0	0	0	0	0	0	0	0	0	1	0	0	0	0	0	0	0	0	0	0	0	0	0	0	0	0	0	0	0	0	0
Desulfobacteraceae_bacterium_4572_19	0	0	0	0	0	0	0	0	0	0	0	0	0	0	0	0	0	0	0	0	0	0	0	0	0	0	0	0	1	0	0	0	0	0	0	0	0	0	0	0	0	0	0	0	0	0	0	0	0
Desulfobacteraceae_bacterium_4572_35.1	0	0	0	0	0	0	0	0	0	0	0	0	0	0	0	0	0	0	0	0	0	0	0	0	0	0	0	0	0	1	0	0	0	0	0	0	0	0	0	0	0	0	0	0	0	0	0	0	0
Desulfobacteraceae_bacterium_4572_35.2	0	0	0	0	0	0	0	0	0	0	0	0	0	0	0	0	0	0	0	0	0	0	0	0	0	0	0	0	0	0	1	0	0	0	0	0	0	0	0	0	0	0	0	0	0	0	0	0	0
Desulfobacteraceae_bacterium_4572_87	0	0	0	0	0	0	0	0	0	0	0	0	0	0	0	0	0	0	0	0	0	0	0	0	0	0	0	0	0	0	0	1	0	0	0	0	0	0	0	0	0	0	0	0	0	0	0	0	0
Desulfobacteraceae_bacterium_4572_88	0	0	0	0	0	0	0	0	0	0	0	0	0	0	0	0	0	0	0	0	0	0	0	0	0	0	0	0	0	0	0	0	1	0	0	0	0	0	0	0	0	0	0	0	0	0	0	0	0
Desulfobacteraceae_bacterium_4572_89	0	0	0	0	0	0	0	0	0	0	0	0	0	0	0	0	0	0	0	0	0	0	0	0	0	0	0	0	0	0	0	0	0	1	0	0	0	0	0	0	0	0	0	0	0	0	0	0	0
Desulfobacteraceae_bacterium_A6	0	0	0	0	0	0	0	0	0	0	0	0	0	0	0	0	0	0	0	0	0	0	0	0	0	0	0	0	0	0	0	0	0	0	1	0	0	0	0	0	0	0	0	0	0	0	0	0	0
Desulfobacteraceae_bacterium_CG2_30_51_40	0	0	0	0	0	0	0	0	0	0	0	0	0	0	0	0	0	0	0	0	0	0	0	0	0	0	0	0	0	0	0	0	0	0	0	1	0	0	0	0	0	0	0	0	0	0	0	0	0
Desulfobacteraceae_bacterium_IS3	0	0	0	0	0	0	0	0	0	0	0	0	0	0	0	0	0	0	0	0	0	0	0	0	0	0	0	0	0	0	0	0	0	0	0	0	1	0	0	0	0	0	0	0	0	0	0	0	0
Desulfobacteraceae_bacterium_RAAP-1	0	0	0	0	0	0	0	0	0	0	0	0	0	0	0	0	0	0	0	0	0	0	0	0	0	0	0	0	0	0	0	0	0	0	0	0	0	1	0	0	0	0	0	0	0	0	0	0	0
Desulfobacteraceae_bacterium_UBA2130	0	0	0	0	0	0	0	0	0	0	0	0	0	0	0	0	0	0	0	1	0	0	0	0	0	0	0	0	0	0	0	0	0	0	0	0	0	0	1	1	0	0	0	0	0	0	0	0	0
Desulfobacteraceae_bacterium_UBA2156	0	0	0	0	0	0	0	0	0	0	0	0	0	0	0	0	0	0	0	1	0	0	0	0	0	0	0	0	0	0	0	0	0	0	0	0	0	0	1	1	0	0	0	0	0	0	0	0	0
Desulfobacteraceae_bacterium_UBA2174	0	0	0	0	0	0	0	0	0	0	0	0	0	0	0	0	0	0	0	0	0	0	0	0	0	0	0	0	0	0	0	0	0	0	0	0	0	0	0	0	1	0	0	0	0	0	1	0	0
Desulfobacteraceae_bacterium_UBA2230	0	0	0	0	0	0	0	0	0	0	0	0	0	0	0	0	0	0	0	0	0	0	0	0	0	0	0	0	0	0	0	0	0	0	0	0	0	0	0	0	0	1	0	0	0	0	0	0	0
Desulfobacteraceae_bacterium_UBA2245	0	0	0	0	0	0	0	0	0	0	0	0	0	0	0	0	0	0	0	0	0	0	0	0	0	0	0	0	0	0	0	0	0	0	0	0	0	0	0	0	0	0	1	0	0	-1	0	0	0
Desulfobacteraceae_bacterium_UBA2771	0	0	0	0	0	0	0	0	0	0	0	0	0	0	0	0	0	0	0	0	0	0	0	0	0	0	0	0	0	0	0	0	0	0	0	0	0	0	0	0	0	0	0	1	0	0	0	0	0
Desulfobacteraceae_bacterium_UBA4064	0	0	0	0	0	0	0	0	0	0	0	0	0	0	0	0	0	0	0	0	0	0	0	0	0	0	0	0	0	0	0	0	0	0	0	0	0	0	0	0	0	0	0	0	1	0	0	1	0
Desulfobacteraceae_bacterium_UBA4072	0	0	0	0	0	0	0	0	0	0	0	0	0	0	0	0	0	0	0	0	0	0	0	0	0	0	0	0	0	0	0	0	0	0	0	0	0	0	0	0	0	0	-1	0	0	1	0	0	0
Desulfobacteraceae_bacterium_UBA4769	0	0	0	0	0	0	0	0	0	0	0	0	0	0	0	0	0	0	0	0	0	0	0	0	0	0	0	0	0	0	0	0	0	0	0	0	0	0	0	0	1	0	0	0	0	0	1	0	0
Desulfobacteraceae_bacterium_UBA5605	0	0	0	0	0	0	0	0	0	0	0	0	0	0	0	0	0	0	0	0	0	0	0	0	0	0	0	0	0	0	0	0	0	0	0	0	0	0	0	0	0	0	0	0	1	0	0	1	0
Desulfobacteraceae_bacterium_UBA5616	0	0	0	0	0	0	0	0	0	0	0	0	0	0	0	0	0	0	0	0	0	0	0	0	0	0	0	0	0	0	0	0	0	0	0	0	0	0	0	0	0	0	0	0	0	0	0	0	1
Desulfobacteraceae_bacterium_UBA5623	0	0	0	0	0	0	0	0	0	0	0	0	0	0	0	0	0	0	0	0	0	0	0	0	0	0	0	0	0	0	0	0	0	0	0	0	0	0	0	0	0	0	0	0	0	0	0	0	0
Desulfobacteraceae_bacterium_UBA5681	0	0	0	0	0	0	0	0	0	0	0	0	0	0	0	0	0	0	0	1	0	0	0	0	0	0	0	0	0	0	0	0	0	0	0	0	0	0	1	1	0	0	0	0	0	0	0	0	0
Desulfobacteraceae_bacterium_UBA5746	0	0	0	0	0	0	0	0	0	0	0	0	0	0	0	0	0	0	0	0	0	0	0	0	0	0	0	0	0	0	0	0	0	0	0	0	0	0	0	0	0	0	0	0	1	0	0	1	0
Desulfobacteraceae_bacterium_UBA5852	0	0	0	0	0	0	0	0	0	0	0	0	0	0	0	0	0	0	0	0	0	0	0	0	0	0	0	0	0	0	0	0	0	0	0	0	0	0	0	0	0	0	0	0	0	0	0	0	0
Desulfobacterium_autotrophicum_HRM2	0	0	0	0	0	0	0	0	0	0	0	0	0	0	0	0	0	0	0	0	0	0	0	0	0	0	0	0	0	0	0	0	0	0	0	0	0	0	0	0	0	0	0	0	0	0	0	0	0
Desulfobacterium_sp._4572_20	0	0	0	0	0	0	0	0	0	0	0	0	0	0	0	0	0	0	0	0	0	0	0	0	0	0	0	0	0	0	0	0	0	0	0	0	0	0	0	0	0	0	0	0	0	0	0	0	0
Desulfobacterium_vacuolatum_DSM_3385	0	0	0	0	0	0	0	0	0	0	0	0	0	0	0	0	0	0	0	0	0	0	0	0	0	0	0	0	0	0	0	0	0	0	0	0	0	0	0	0	0	0	0	0	0	0	0	0	0
Desulfobacula_phenolica	0	0	0	0	0	0	0	0	0	0	0	0	0	0	0	0	0	0	0	0	0	0	0	0	0	0	0	0	0	0	0	0	0	0	0	0	0	0	0	0	0	0	0	0	0	0	0	0	0
Desulfobacula_sp._GWF2_41_7	0	0	0	0	0	0	0	0	0	0	0	0	0	0	0	0	0	0	0	0	0	0	0	0	0	0	0	0	0	0	0	0	0	0	0	0	0	0	0	0	0	0	0	0	0	0	0	0	0
Desulfobacula_sp._RIFOXYA12_FULL_46_16	0	0	0	0	0	0	0	0	0	0	0	0	0	0	0	0	0	0	0	0	0	0	0	0	0	0	0	0	0	0	0	0	0	0	0	0	0	0	0	0	0	0	0	0	0	0	0	0	0
Desulfobacula_sp._RIFOXYB2_FULL_45_6	0	0	0	0	0	0	0	0	0	0	0	0	0	0	0	0	0	0	0	0	0	0	0	0	0	0	0	0	0	0	0	0	0	0	0	0	0	0	0	0	0	0	0	0	0	0	0	0	0
Desulfobacula_sp._TS	0	0	0	0	0	0	0	0	0	0	0	0	0	0	0	0	0	0	0	0	0	0	0	0	0	0	0	0	0	0	0	0	0	0	0	0	0	0	0	0	0	0	0	0	0	0	0	0	0
Desulfobacula_toluolica_Tol2	0	0	0	0	0	0	0	0	0	0	0	0	0	0	0	0	0	0	0	0	0	0	0	0	0	0	0	0	0	0	0	0	0	0	0	0	0	0	0	0	0	0	0	0	0	0	0	0	0
Desulfococcus_multivorans_ASM185424v1	0	0	0	0	0	0	0	0	0	0	0	0	0	0	0	0	0	0	0	0	0	0	0	0	0	0	0	0	0	0	0	0	0	0	0	0	0	0	0	0	0	0	0	0	0	0	0	0	0
Desulfococcus_multivorans_ASM200933v2	0	0	0	0	0	0	0	0	0	0	0	0	0	0	0	0	0	0	0	0	0	0	0	0	0	0	0	0	0	0	0	0	0	0	0	0	0	0	0	0	0	0	0	0	0	0	0	0	0
Desulfococcus_multivorans_DSM_2059	0	0	0	0	0	0	0	0	0	0	0	0	0	0	0	0	0	0	0	0	0	0	0	0	0	0	0	0	0	0	0	0	0	0	0	0	0	0	0	0	0	0	0	0	0	0	0	0	0
Desulfococcus_multivorans_DSM_2059_IMG-taxon_2568526001	0	0	0	0	0	0	0	0	0	0	0	0	0	0	0	0	0	0	0	0	0	0	0	0	0	0	0	0	0	0	0	0	0	0	0	0	0	0	0	0	0	0	0	0	0	0	0	0	0
Desulfococcus_oleovorans_Hxd3	0	0	0	0	0	0	0	0	0	0	0	0	0	0	0	0	0	0	0	0	0	0	0	0	0	0	0	0	0	0	0	0	0	0	0	0	0	0	0	0	0	0	0	0	0	0	0	0	0
Desulfococcus_sp._4484_241	0	0	0	0	0	0	0	0	0	0	0	0	0	0	0	0	0	0	0	0	0	0	0	0	0	0	0	0	0	0	0	0	0	0	0	0	0	0	0	0	0	0	0	0	0	0	0	0	0
Desulfococcus_sp._4484_242	0	0	0	0	0	0	0	0	0	0	0	0	0	0	0	0	0	0	0	0	0	0	0	0	0	0	0	0	0	0	0	0	0	0	0	0	0	0	0	0	0	0	0	0	0	0	0	0	0
Desulfoluna_spongiiphila	0	0	0	0	0	0	0	0	0	0	0	0	0	0	0	0	0	0	0	0	0	0	0	0	0	0	0	0	0	0	0	0	0	0	0	0	0	0	0	0	0	0	0	0	0	0	0	0	0
Desulforegula_conservatrix_Mb1Pa	0	0	0	0	0	0	0	0	0	0	0	0	0	0	0	0	0	0	0	0	0	0	0	0	0	0	0	0	0	0	0	0	0	0	0	0	0	0	0	0	0	0	0	0	0	0	0	0	0
Desulfosarcina_cetonica_JCM_12296	0	0	0	0	0	0	0	0	0	0	0	0	0	0	0	0	0	0	0	0	0	0	0	0	0	0	0	0	0	0	0	0	0	0	0	0	0	0	0	0	0	0	0	0	0	0	0	0	0
Desulfosarcina_sp._BuS5	0	0	0	0	0	0	0	0	0	0	0	0	0	0	0	0	0	0	0	0	0	0	0	0	0	0	0	0	0	0	0	0	0	0	0	0	0	0	0	0	0	0	0	0	0	0	0	0	0
Desulfospira_joergensenii_DSM_10085	0	0	0	0	0	0	0	0	0	0	0	0	0	0	0	0	0	0	0	0	0	0	0	0	0	0	0	0	0	0	0	0	0	0	0	0	0	0	0	0	0	0	0	0	0	0	0	0	0
Desulfotignum_balticum_DSM_7044	0	0	0	0	0	0	0	0	0	0	0	0	0	0	0	0	0	0	0	0	0	0	0	0	0	0	0	0	0	0	0	0	0	0	0	0	0	0	0	0	0	0	0	0	0	0	0	0	0
Desulfotignum_phosphitoxidans_DSM_13687	0	0	0	0	0	0	0	0	0	0	0	0	0	0	0	0	0	0	0	0	0	0	0	0	0	0	0	0	0	0	0	0	0	0	0	0	0	0	0	0	0	0	0	0	0	0	0	0	0
ANI MATRIX
NAME	bin.B1Sed10.16	bin.CSSed10.169	bin.CSSed10.35	bin.CSSed11.34	bin.T1Sed10.91R1	bin.T3Sed10.35	Candidatus_Magnetoglobus_multicellularis_str._Araruama	Candidatus_Magnetomorum_sp._HK-1	Desulfamplus_magnetovallimortis	Desulfatibacillum_aliphaticivorans_DSM_15576	Desulfatibacillum_alkenivorans_AK-01	Desulfatibacillum_alkenivorans_DSM_16219	Desulfatiglans_anilini_DSM_4660	Desulfatirhabdium_butyrativorans_DSM_18734	Desulfatitalea_sp._BRH_c12	Desulfatitalea_sp._UBA4791	Desulfatitalea_tepidiphila	Desulfobacter_curvatus_DSM_3379	Desulfobacter_postgatei_2ac9	Desulfobacter_sp.	Desulfobacter_sp._UBA2225	Desulfobacter_vibrioformis_DSM_8776	Desulfobacteraceae_bacterium_4484_190.1	Desulfobacteraceae_bacterium_4484_190.2	Desulfobacteraceae_bacterium_4484_190.3	Desulfobacteraceae_bacterium_4572_123	Desulfobacteraceae_bacterium_4572_130	Desulfobacteraceae_bacterium_4572_187	Desulfobacteraceae_bacterium_4572_19	Desulfobacteraceae_bacterium_4572_35.1	Desulfobacteraceae_bacterium_4572_35.2	Desulfobacteraceae_bacterium_4572_87	Desulfobacteraceae_bacterium_4572_88	Desulfobacteraceae_bacterium_4572_89	Desulfobacteraceae_bacterium_A6	Desulfobacteraceae_bacterium_CG2_30_51_40	Desulfobacteraceae_bacterium_IS3	Desulfobacteraceae_bacterium_RAAP-1	Desulfobacteraceae_bacterium_UBA2130	Desulfobacteraceae_bacterium_UBA2156	Desulfobacteraceae_bacterium_UBA2174	Desulfobacteraceae_bacterium_UBA2230	Desulfobacteraceae_bacterium_UBA2245	Desulfobacteraceae_bacterium_UBA2771	Desulfobacteraceae_bacterium_UBA4064	Desulfobacteraceae_bacterium_UBA4072	Desulfobacteraceae_bacterium_UBA4769	Desulfobacteraceae_bacterium_UBA5605	Desulfobacteraceae_bacterium_UBA5616
bin.B1Sed10.16	100	75.54	63.69	64.03	74.02	64.52	63.05	62.77	63.53	65.19	65.06	65.24	63.86	64.99	64.94	65.7	65.61	63.73	63.72	63.6	63.88	63.81	61.81	63.34	62.58	64.94	61.35	63.97	61.39	60.81	60.79	62.86	65.67	63.55	64.51	62.09	65.18	64.96	63.52	63.84	65.77	63.63	65.24	65.28	64.75	65.4	65.94	64.72	65.25
bin.CSSed10.169	75.54	100	64.6	64.85	73.59	65.11	63.17	62.17	64	65.32	65.5	65.37	63.96	65.54	65.65	66.16	66.19	63.68	63.7	63.8	63.87	63.86	62.22	62.55	63.02	65.1	61.73	64.45	61.99	61.02	59.96	63.05	66.09	63.45	64.48	62.55	65.28	65.27	63.76	63.86	66.06	63.82	65.69	65.53	65.22	65.33	66.25	65.44	65.16
bin.CSSed10.35	63.69	64.6	100	99.61	63.55	99.55	64.37	63.92	64.18	63.84	63.78	63.88	62.52	64.44	64.3	64.49	64.56	63.27	63.19	64.65	63.12	63.34	62.66	62.9	62.52	65.56	63.64	65.39	64.45	60.82	60.56	63.42	66.03	63.71	65.5	62.27	66.1	65.69	64.97	65.05	63.87	63.3	64.69	64.75	65.32	65.07	63.92	65.25	65.11
bin.CSSed11.34	64.03	64.85	99.61	100	64.03	99.75	64.32	64.01	64.2	63.77	63.7	63.71	62.53	64.41	64.25	64.58	64.55	63.14	63.23	64.75	63.06	63.34	62.21	63.12	62.85	65.6	63.72	65.16	64.08	61.04	60.64	63.27	65.76	63.67	65.29	62.17	66.09	65.45	65.02	65.11	63.95	63.3	64.86	64.72	65.45	64.96	63.95	65.41	65.17
bin.T1Sed10.91R1	74.02	73.59	63.55	64.03	100	63.99	62.22	61.52	62.82	65.06	65.11	65.08	64.09	65.34	65.29	66.05	65.89	63.64	63.43	63.66	63.19	63.77	61.58	61.64	63.3	64.65	60.37	63.7	60.96	60.48	60.51	62.56	65.22	62.98	63.55	62.32	64.55	64.6	63.37	63.28	66.06	64.25	66.02	65.94	64.8	65.66	66	64.94	64.96
bin.T3Sed10.35	64.52	65.11	99.55	99.75	63.99	100	64.07	63.95	64.12	63.84	63.79	63.88	63.1	64.4	64.44	64.65	64.63	63.2	63.29	64.84	63.2	63.33	62.59	63.31	62.84	65.61	63.7	65.33	64.1	61.18	60.55	63.63	65.88	63.64	65.42	62.36	66.14	65.53	65	65.1	64.01	63.27	64.96	64.9	65.56	65.1	63.93	65.54	65.27
Candidatus_Magnetoglobus_multicellularis_str._Araruama	63.05	63.17	64.37	64.32	62.22	64.07	100	72.38	63.28	63.02	63.06	62.9	62.2	63.66	63.68	63.05	63.42	62.87	63.27	64	62.63	62.62	62.09	62.42	62.17	64.49	64	63.79	63.88	61.11	60.65	62.46	63.44	63.59	63.55	61.73	63.47	64.22	63.86	64.09	62.68	62.52	63.61	63.38	64.06	63.39	62.43	64.15	63.83
Candidatus_Magnetomorum_sp._HK-1	62.77	62.17	63.92	64.01	61.52	63.95	72.38	100	63.82	62.52	62.33	62.3	61.68	63.25	63.05	62.72	62.91	62.7	63.33	63.87	62.86	62.67	61.91	62.4	61.89	64.07	64.5	64.15	64.09	60.88	60.75	62.27	63.36	63.65	63.3	61.64	63.34	63.9	63.79	64.02	61.89	62.19	63.22	62.98	63.41	62.78	61.66	63.37	63.7
Desulfamplus_magnetovallimortis	63.53	64	64.18	64.2	62.82	64.12	63.28	63.82	100	63	63.05	63.02	61.93	63.6	63.36	63.59	63.55	66.13	66.47	63.96	65.92	66.12	62.52	63.19	62.64	65.41	68.52	64.06	66.21	61.05	60.64	62.58	64.84	67.62	64.81	62.31	64.25	64.32	63.77	63.98	63.23	62.21	63.56	63.9	64.16	63.42	63.16	64.24	63.93
Desulfatibacillum_aliphaticivorans_DSM_15576	65.19	65.32	63.84	63.77	65.06	63.84	63.02	62.52	63	100	97.32	92.66	64.9	65.12	65.51	66.09	66.48	63.84	64.38	63.4	63.91	64.08	61.94	63.02	63.39	64.83	61.03	62.97	60.84	60.9	59.91	63.88	65.7	63.12	63.86	62.86	64.91	64.74	63.41	63.34	66.41	64	65.35	65.58	64.74	65.22	66.16	64.81	65.15
Desulfatibacillum_alkenivorans_AK-01	65.06	65.5	63.78	63.7	65.11	63.79	63.06	62.33	63.05	97.32	100	92.44	64.21	65.2	65.5	65.99	66.02	63.79	64.5	63.41	63.7	63.92	61.89	62.9	63.14	64.81	60.88	62.89	60.7	60.71	59.81	63.73	65.67	63.02	63.51	62.91	64.96	64.71	63.29	63.24	66.41	64.07	65.22	65.61	64.46	64.92	66.09	64.52	65.18
Desulfatibacillum_alkenivorans_DSM_16219	65.24	65.37	63.88	63.71	65.08	63.88	62.9	62.3	63.02	92.66	92.44	100	64.33	65.19	65.41	66	66.02	63.87	64.53	63.23	63.83	63.98	62.09	63.04	63.36	64.81	60.94	63.13	60.95	60.74	59.7	63.96	65.75	63.31	63.72	62.79	64.93	65.02	63.28	63.24	66.41	63.87	65.23	65.47	64.59	65.11	66.22	64.59	65.12
Desulfatiglans_anilini_DSM_4660	63.86	63.96	62.52	62.53	64.09	63.1	62.2	61.68	61.93	64.9	64.21	64.33	100	64.65	64.28	65.59	68.16	61.72	63.58	63.27	62	62.25	64.16	65.71	65.87	63.08	60.33	61.99	59.14	60.28	60.06	66.14	64.08	61.87	63	65.61	63.46	63.42	63.1	63.22	65.46	63.62	64.25	64.44	63.86	64.41	65.2	63.94	64.11
Desulfatirhabdium_butyrativorans_DSM_18734	64.99	65.54	64.44	64.41	65.34	64.4	63.66	63.25	63.6	65.12	65.2	65.19	64.65	100	65.87	66.32	66.27	63.42	63.95	64.47	63.23	63.65	62.32	63.23	63.41	65.7	62.17	64.02	61.86	61.4	60.45	63.84	66.38	63.3	65.75	63.39	66.07	67.45	64.29	64.37	66.69	64.62	66.03	65.97	69	65.94	66.63	69	65.63
Desulfatitalea_sp._BRH_c12	64.94	65.65	64.3	64.25	65.29	64.44	63.68	63.05	63.36	65.51	65.5	65.41	64.28	65.87	100	71.8	71.6	63.58	64.12	64.08	63.61	63.77	61.72	62.79	62.65	65.95	61.53	64.19	61.95	61.21	60.03	63.58	66.16	62.95	64.48	62.62	65.48	65.96	64.1	64.14	67.41	68.78	66.05	67.2	65.59	65.69	67.22	65.62	65.56
Desulfatitalea_sp._UBA4791	65.7	66.16	64.49	64.58	66.05	64.65	63.05	62.72	63.59	66.09	65.99	66	65.59	66.32	71.8	100	93.18	63.94	63.97	64.29	63.96	64.09	62.07	62.83	63.03	65.97	61.02	64.49	61.75	60.78	60.32	64.01	66.62	63.3	64.19	62.96	65.64	65.95	64.16	64.39	69.09	68.65	66.59	67.6	65.97	66.16	68.98	66.25	66.35
Desulfatitalea_tepidiphila	65.61	66.19	64.56	64.55	65.89	64.63	63.42	62.91	63.55	66.48	66.02	66.02	68.16	66.27	71.6	93.18	100	63.89	64.25	64.35	63.69	63.99	61.63	62.87	63.29	65.88	61.48	64.34	61.99	61.15	60.52	63.83	66.52	63.2	64.14	63.02	65.48	65.76	64.25	64.39	68.77	68.13	66.56	67.69	65.75	66.38	68.61	65.82	66.13
Desulfobacter_curvatus_DSM_3379	63.73	63.68	63.27	63.14	63.64	63.2	62.87	62.7	66.13	63.84	63.79	63.87	61.72	63.42	63.58	63.94	63.89	100	86.17	62.72	86.05	85.94	61.53	62.3	62.52	64.22	64	63.4	63.09	60.92	60.72	62.55	64.47	69.24	63.12	61.2	63.86	63.72	63.12	63.15	63.8	62.5	63.84	64.34	63.98	63.81	63.89	64.02	64.3
Desulfobacter_postgatei_2ac9	63.72	63.7	63.19	63.23	63.43	63.29	63.27	63.33	66.47	64.38	64.5	64.53	63.58	63.95	64.12	63.97	64.25	86.17	100	63.52	96.47	86.78	61.23	62.2	62.11	64.29	64.09	63.36	63.23	61.08	60.65	62.58	64.59	69.18	63.27	62.08	64.12	63.82	63.29	63.34	64	62.2	63.91	64.38	64.14	63.95	63.72	63.98	64.26
Desulfobacter_sp.	63.6	63.8	64.65	64.75	63.66	64.84	64	63.87	63.96	63.4	63.41	63.23	63.27	64.47	64.08	64.29	64.35	62.72	63.52	100	62.73	62.72	62.45	64.42	62.98	65.97	63.16	68.06	63.68	60.34	60.08	63.62	66.86	62.89	66.78	63.27	66.82	65.46	99.81	99.81	64	63.14	65.09	64.46	65.19	64.94	63.95	65.39	64.85
Desulfobacter_sp._UBA2225	63.88	63.87	63.12	63.06	63.19	63.2	62.63	62.86	65.92	63.91	63.7	63.83	62	63.23	63.61	63.96	63.69	86.05	96.47	62.73	100	86.6	61.25	62.23	62.41	64.02	64	63.23	62.91	61.05	60.62	62.66	64.25	69.1	63.08	61.72	63.6	63.85	62.98	62.98	63.56	62.61	64.2	64.13	64.06	64.22	63.66	64.11	64.27
Desulfobacter_vibrioformis_DSM_8776	63.81	63.86	63.34	63.34	63.77	63.33	62.62	62.67	66.12	64.08	63.92	63.98	62.25	63.65	63.77	64.09	63.99	85.94	86.78	62.72	86.6	100	61.17	62.35	62.21	64.22	63.79	63.44	62.97	61.25	60.48	62.65	64.59	69.39	63.23	61.47	63.89	63.95	62.91	63.03	63.95	62.67	63.9	64.56	64.34	64.08	64.04	64.42	64.4
Desulfobacteraceae_bacterium_4484_190.1	61.81	62.22	62.66	62.21	61.58	62.59	62.09	61.91	62.52	61.94	61.89	62.09	64.16	62.32	61.72	62.07	61.63	61.53	61.23	62.45	61.25	61.17	100	69.07	65.08	63.3	62.42	63.19	62.02	60.39	59.85	65.61	63	61.77	63.02	64.21	62.86	62.56	62.93	63.02	61.56	61.34	62.19	63.22	62.83	62.13	61.56	62.7	62.61
Desulfobacteraceae_bacterium_4484_190.2	63.34	62.55	62.9	63.12	61.64	63.31	62.42	62.4	63.19	63.02	62.9	63.04	65.71	63.23	62.79	62.83	62.87	62.3	62.2	64.42	62.23	62.35	69.07	100	67.1	64.96	62.23	63.64	62.45	61.17	60.72	67.42	64.48	63.05	63.86	65.11	63.97	63.45	64.38	64.49	63.06	62.36	63.36	63.25	63.68	62.97	63.09	63.7	63.29
Desulfobacteraceae_bacterium_4484_190.3	62.58	63.02	62.52	62.85	63.3	62.84	62.17	61.89	62.64	63.39	63.14	63.36	65.87	63.41	62.65	63.03	63.29	62.52	62.11	62.98	62.41	62.21	65.08	67.1	100	64.83	62.25	68.11	61.77	60.85	60.61	66.39	64.4	62.85	62.97	64.99	64.23	63.28	63.25	63.33	63.2	62.34	63.19	63.64	63.34	63.12	63.1	63.5	63.55
Desulfobacteraceae_bacterium_4572_123	64.94	65.1	65.56	65.6	64.65	65.61	64.49	64.07	65.41	64.83	64.81	64.81	63.08	65.7	65.95	65.97	65.88	64.22	64.29	65.97	64.02	64.22	63.3	64.96	64.83	100	63.81	67.19	64.63	61.02	61.02	64.44	67.78	65.36	66.28	62.39	67.13	66.52	66.1	66.22	65.61	64.82	66.34	66.64	66.39	66.26	65.54	66.46	66.31
Desulfobacteraceae_bacterium_4572_130	61.35	61.73	63.64	63.72	60.37	63.7	64	64.5	68.52	61.03	60.88	60.94	60.33	62.17	61.53	61.02	61.48	64	64.09	63.16	64	63.79	62.42	62.23	62.25	63.81	100	63.97	66.58	60.36	60.2	61.78	63.28	67.34	64.2	60.77	63.72	63.32	63.26	63.33	60.27	60.33	61.36	61.75	62.79	61.2	60.01	62.94	62.38
Desulfobacteraceae_bacterium_4572_187	63.97	64.45	65.39	65.16	63.7	65.33	63.79	64.15	64.06	62.97	62.89	63.13	61.99	64.02	64.19	64.49	64.34	63.4	63.36	68.06	63.23	63.44	63.19	63.64	68.11	67.19	63.97	100	65.83	60.33	60.63	63.79	67.29	64.57	67.88	61.9	67.27	65.66	67.81	67.84	63.64	63.31	65.29	64.55	65.22	65.73	63.83	65.4	65.38
Desulfobacteraceae_bacterium_4572_19	61.39	61.99	64.45	64.08	60.96	64.1	63.88	64.09	66.21	60.84	60.7	60.95	59.14	61.86	61.95	61.75	61.99	63.09	63.23	63.68	62.91	62.97	62.02	62.45	61.77	64.63	66.58	65.83	100	60.36	61.12	60.54	63.77	64.58	64.94	60.62	64.52	63.55	64.1	63.99	60.27	60.83	62.47	62.55	63.11	62.71	60.3	62.86	62.87
Desulfobacteraceae_bacterium_4572_35.1	60.81	61.02	60.82	61.04	60.48	61.18	61.11	60.88	61.05	60.9	60.71	60.74	60.28	61.4	61.21	60.78	61.15	60.92	61.08	60.34	61.05	61.25	60.39	61.17	60.85	61.02	60.36	60.33	60.36	100	70.08	61.07	60.89	60.09	59.76	59.6	60.93	61.11	60.06	60.27	60.45	59.96	60.88	61.42	60.98	60.45	60.77	60.89	60.38
Desulfobacteraceae_bacterium_4572_35.2	60.79	59.96	60.56	60.64	60.51	60.55	60.65	60.75	60.64	59.91	59.81	59.7	60.06	60.45	60.03	60.32	60.52	60.72	60.65	60.08	60.62	60.48	59.85	60.72	60.61	61.02	60.2	60.63	61.12	70.08	100	59.94	60.58	60.61	59.2	59.6	60.45	60.21	60.17	60.23	60.09	60.94	60.05	60.92	60.55	60.09	60.18	60.44	59.76
Desulfobacteraceae_bacterium_4572_87	62.86	63.05	63.42	63.27	62.56	63.63	62.46	62.27	62.58	63.88	63.73	63.96	66.14	63.84	63.58	64.01	63.83	62.55	62.58	63.62	62.66	62.65	65.61	67.42	66.39	64.44	61.78	63.79	60.54	61.07	59.94	100	64.47	62.78	63.37	65.2	64.29	63.53	63.63	63.8	63.62	62.77	64.08	65.28	64.27	63.86	63.61	64.3	63.64
Desulfobacteraceae_bacterium_4572_88	65.67	66.09	66.03	65.76	65.22	65.88	63.44	63.36	64.84	65.7	65.67	65.75	64.08	66.38	66.16	66.62	66.52	64.47	64.59	66.86	64.25	64.59	63	64.48	64.4	67.78	63.28	67.29	63.77	60.89	60.58	64.47	100	64.64	67.02	63.36	69.41	66.95	67.12	67.16	66.97	65.23	67.23	67.15	67.27	67.19	66.78	67.25	67.26
Desulfobacteraceae_bacterium_4572_89	63.55	63.45	63.71	63.67	62.98	63.64	63.59	63.65	67.62	63.12	63.02	63.31	61.87	63.3	62.95	63.3	63.2	69.24	69.18	62.89	69.1	69.39	61.77	63.05	62.85	65.36	67.34	64.57	64.58	60.09	60.61	62.78	64.64	100	63.92	62.11	64.23	63.64	63.17	63.32	62.58	62.03	63.64	63.89	63.92	63.14	62.48	64.12	64.2
Desulfobacteraceae_bacterium_A6	64.51	64.48	65.5	65.29	63.55	65.42	63.55	63.3	64.81	63.86	63.51	63.72	63	65.75	64.48	64.19	64.14	63.12	63.27	66.78	63.08	63.23	63.02	63.86	62.97	66.28	64.2	67.88	64.94	59.76	59.2	63.37	67.02	63.92	100	63.09	67.28	66.15	66.62	66.71	64.3	63.47	65.34	65.03	66.26	65.12	64.2	66.22	65.25
Desulfobacteraceae_bacterium_CG2_30_51_40	62.09	62.55	62.27	62.17	62.32	62.36	61.73	61.64	62.31	62.86	62.91	62.79	65.61	63.39	62.62	62.96	63.02	61.2	62.08	63.27	61.72	61.47	64.21	65.11	64.99	62.39	60.77	61.9	60.62	59.6	59.6	65.2	63.36	62.11	63.09	100	63.02	62.53	62.86	63.02	63.27	62.34	62.88	62.78	63.12	62.69	62.8	63.2	62.98
Desulfobacteraceae_bacterium_IS3	65.18	65.28	66.1	66.09	64.55	66.14	63.47	63.34	64.25	64.91	64.96	64.93	63.46	66.07	65.48	65.64	65.48	63.86	64.12	66.82	63.6	63.89	62.86	63.97	64.23	67.13	63.72	67.27	64.52	60.93	60.45	64.29	69.41	64.23	67.28	63.02	100	67.1	66.81	66.91	65.37	64.44	66.66	66	66.99	66.44	65.34	67	66.77
Desulfobacteraceae_bacterium_RAAP-1	64.96	65.27	65.69	65.45	64.6	65.53	64.22	63.9	64.32	64.74	64.71	65.02	63.42	67.45	65.96	65.95	65.76	63.72	63.82	65.46	63.85	63.95	62.56	63.45	63.28	66.52	63.32	65.66	63.55	61.11	60.21	63.53	66.95	63.64	66.15	62.53	67.1	100	65.31	65.49	65.69	64.51	66.5	66.09	69.08	66.93	65.53	69.04	66.18
Desulfobacteraceae_bacterium_UBA2130	63.52	63.76	64.97	65.02	63.37	65	63.86	63.79	63.77	63.41	63.29	63.28	63.1	64.29	64.1	64.16	64.25	63.12	63.29	99.81	62.98	62.91	62.93	64.38	63.25	66.1	63.26	67.81	64.1	60.06	60.17	63.63	67.12	63.17	66.62	62.86	66.81	65.31	100	99.97	63.98	63.28	65.19	64.67	65.02	65.11	64.1	65.02	64.94
Desulfobacteraceae_bacterium_UBA2156	63.84	63.86	65.05	65.11	63.28	65.1	64.09	64.02	63.98	63.34	63.24	63.24	63.22	64.37	64.14	64.39	64.39	63.15	63.34	99.81	62.98	63.03	63.02	64.49	63.33	66.22	63.33	67.84	63.99	60.27	60.23	63.8	67.16	63.32	66.71	63.02	66.91	65.49	99.97	100	63.81	63.38	65.13	64.83	65.17	65.15	63.95	65.28	65
Desulfobacteraceae_bacterium_UBA2174	65.77	66.06	63.87	63.95	66.06	64.01	62.68	61.89	63.23	66.41	66.41	66.41	65.46	66.69	67.41	69.09	68.77	63.8	64	64	63.56	63.95	61.56	63.06	63.2	65.61	60.27	63.64	60.27	60.45	60.09	63.62	66.97	62.58	64.3	63.27	65.37	65.69	63.98	63.81	100	66.32	66.66	67.4	65.64	66.53	99.86	65.84	65.88
Desulfobacteraceae_bacterium_UBA2230	63.63	63.82	63.3	63.3	64.25	63.27	62.52	62.19	62.21	64	64.07	63.87	63.62	64.62	68.78	68.65	68.13	62.5	62.2	63.14	62.61	62.67	61.34	62.36	62.34	64.82	60.33	63.31	60.83	59.96	60.94	62.77	65.23	62.03	63.47	62.34	64.44	64.51	63.28	63.38	66.32	100	66.15	66.32	64.21	66.67	66.28	64.44	64.8
Desulfobacteraceae_bacterium_UBA2245	65.24	65.69	64.69	64.86	66.02	64.96	63.61	63.22	63.56	65.35	65.22	65.23	64.25	66.03	66.05	66.59	66.56	63.84	63.91	65.09	64.2	63.9	62.19	63.36	63.19	66.34	61.36	65.29	62.47	60.88	60.05	64.08	67.23	63.64	65.34	62.88	66.66	66.5	65.19	65.13	66.66	66.15	100	66.43	66.41	96.3	66.63	66.27	68.75
Desulfobacteraceae_bacterium_UBA2771	65.28	65.53	64.75	64.72	65.94	64.9	63.38	62.98	63.9	65.58	65.61	65.47	64.44	65.97	67.2	67.6	67.69	64.34	64.38	64.46	64.13	64.56	63.22	63.25	63.64	66.64	61.75	64.55	62.55	61.42	60.92	65.28	67.15	63.89	65.03	62.78	66	66.09	64.67	64.83	67.4	66.32	66.43	100	65.94	66.5	67.27	65.91	66.43
Desulfobacteraceae_bacterium_UBA4064	64.75	65.22	65.32	65.45	64.8	65.56	64.06	63.41	64.16	64.74	64.46	64.59	63.86	69	65.59	65.97	65.75	63.98	64.14	65.19	64.06	64.34	62.83	63.68	63.34	66.39	62.79	65.22	63.11	60.98	60.55	64.27	67.27	63.92	66.26	63.12	66.99	69.08	65.02	65.17	65.64	64.21	66.41	65.94	100	66.35	65.58	99.72	66.36
Desulfobacteraceae_bacterium_UBA4072	65.4	65.33	65.07	64.96	65.66	65.1	63.39	62.78	63.42	65.22	64.92	65.11	64.41	65.94	65.69	66.16	66.38	63.81	63.95	64.94	64.22	64.08	62.13	62.97	63.12	66.26	61.2	65.73	62.71	60.45	60.09	63.86	67.19	63.14	65.12	62.69	66.44	66.93	65.11	65.15	66.53	66.67	96.3	66.5	66.35	100	66.45	66.9	68.88
Desulfobacteraceae_bacterium_UBA4769	65.94	66.25	63.92	63.95	66	63.93	62.43	61.66	63.16	66.16	66.09	66.22	65.2	66.63	67.22	68.98	68.61	63.89	63.72	63.95	63.66	64.04	61.56	63.09	63.1	65.54	60.01	63.83	60.3	60.77	60.18	63.61	66.78	62.48	64.2	62.8	65.34	65.53	64.1	63.95	99.86	66.28	66.63	67.27	65.58	66.45	100	65.77	65.94
Desulfobacteraceae_bacterium_UBA5605	64.72	65.44	65.25	65.41	64.94	65.54	64.15	63.37	64.24	64.81	64.52	64.59	63.94	69	65.62	66.25	65.82	64.02	63.98	65.39	64.11	64.42	62.7	63.7	63.5	66.46	62.94	65.4	62.86	60.89	60.44	64.3	67.25	64.12	66.22	63.2	67	69.04	65.02	65.28	65.84	64.44	66.27	65.91	99.72	66.9	65.77	100	66.46
Desulfobacteraceae_bacterium_UBA5616	65.25	65.16	65.11	65.17	64.96	65.27	63.83	63.7	63.93	65.15	65.18	65.12	64.11	65.63	65.56	66.35	66.13	64.3	64.26	64.85	64.27	64.4	62.61	63.29	63.55	66.31	62.38	65.38	62.87	60.38	59.76	63.64	67.26	64.2	65.25	62.98	66.77	66.18	64.94	65	65.88	64.8	68.75	66.43	66.36	68.88	65.94	66.46	100
Desulfobacteraceae_bacterium_UBA5623	62.67	63.11	62.97	62.63	62.23	63.09	61.88	61.78	62.89	62.99	62.82	62.95	65.27	63.48	62.89	63.41	63.09	62.12	62.15	62.41	62.53	61.86	66.54	67.84	65.35	63.66	61.56	63.25	62.41	60.21	59.58	66.05	64.03	61.97	63.72	65.09	63.8	63.27	63.03	62.89	63.17	62.03	63.58	63.66	63.88	63.17	63.01	63.74	63.52
Desulfobacteraceae_bacterium_UBA5681	63.75	63.83	65.08	65.06	63.48	65.09	64.09	63.94	63.91	63.36	63.23	63.34	62.94	64.31	64.22	64.29	64.38	63.18	63.3	99.84	63.09	63.02	62.97	64.27	63.28	66.16	63.36	67.89	64.03	60.27	60.44	63.68	67.03	63.2	66.59	62.78	66.8	65.48	99.99	99.97	63.88	63.09	65.16	64.84	65.18	65.12	64.03	65.22	65.04
Desulfobacteraceae_bacterium_UBA5746	64.56	65.28	65.3	65.42	64.76	65.51	64.09	63.58	64.33	64.81	64.62	64.71	63.98	68.84	65.63	66.15	65.88	64.07	64.12	65.33	64.17	64.39	62.84	63.83	63.36	66.59	63	65.27	62.76	61.01	60.55	64.31	67.2	64.05	66.26	62.99	67.06	69.06	65.06	65.25	65.92	64.34	67.25	66.01	99.66	68.61	65.8	99.7	66.69
Desulfobacteraceae_bacterium_UBA5852	65.53	66.19	63.81	63.87	65.88	63.84	62.48	61.91	62.77	65.67	65.59	65.7	65.13	66.03	67.17	68.11	68	63.44	63.77	63.44	63.36	63.84	61.14	63.13	63.21	65.67	60.2	63.84	60.19	60.25	59.68	63.91	66.57	62.91	63.88	62.73	65.08	65.44	63.73	63.86	69.53	66.37	66.41	67.19	65.46	66.23	69.43	65.55	65.89
Desulfobacterium_autotrophicum_HRM2	64.05	64.3	63.48	63.41	63.79	63.39	63.38	62.92	68.38	64.24	64.25	64.28	63.7	64.49	64.43	64.48	64.69	66.31	66.91	63.85	66.17	66.64	62.2	63.11	62.8	65	65.39	63.44	63.76	60.42	60.47	63.34	65.19	66.96	63.72	62.89	64.29	64.09	63.44	63.52	65.02	63.05	64.32	64.68	64.34	64.34	64.65	64.35	64.57
Desulfobacterium_sp._4572_20	60.68	60.81	62.08	61.76	59.84	62.14	62.22	62.06	62.28	61.28	60.98	61.22	62.86	62.1	61.05	61.41	61.58	61.07	61.05	63.33	61.09	60.97	65.73	69.05	64.06	63.08	62.23	63.54	61.59	60.27	59.56	63.39	62.48	61.22	63.45	63.62	62.75	61.59	63.3	63.56	61.24	61.3	61.52	61.55	62.29	61.34	60.87	62.16	61.65
Desulfobacterium_vacuolatum_DSM_3385	63.94	64.39	64.27	64.27	63.6	64.41	63.61	63.67	69.98	64.19	64.21	64.24	62.62	64.28	64.17	64.48	64.58	66.72	66.91	63.52	66.41	66.94	62.45	62.86	62.52	65.44	66.21	63.99	65.31	61.34	61.01	63.41	65.61	68.19	63.98	61.95	64.81	64.7	63.66	63.85	64.38	62.91	64.43	64.65	64.75	64.2	64.36	64.88	64.78
Desulfobacula_phenolica	63.04	63.11	63.59	63.64	62.61	63.76	63.42	63.49	67.31	62.57	62.58	62.6	61.95	63.22	62.92	63.07	63.27	67.63	68.19	63.76	67.87	67.88	62.11	62.63	62.61	64.59	67.31	64	65.29	60.5	60.53	63.3	64.25	71.83	64.08	62.08	64.22	63.73	63.52	63.7	62.47	61.78	63.27	63.53	63.95	63.11	62.31	64.1	63.8
Desulfobacula_sp._GWF2_41_7	63.28	63.65	63.72	63.53	62.97	63.61	62.92	62.78	66.56	63	63	62.96	62.16	63.4	63.34	63.38	63.55	67.31	67.81	63.12	67.5	67.57	62.28	62.38	62.2	64.64	65.69	63.62	64.11	60.77	60.2	62.67	64.34	70.1	64.14	61.97	64.05	63.66	63.21	63.32	62.91	62.38	63.4	63.98	64.04	63.05	62.94	63.88	63.91
Desulfobacula_sp._RIFOXYA12_FULL_46_16	63.8	64.3	63.62	63.53	63.78	63.75	63.28	62.56	66.74	63.46	63.73	63.54	62.7	64.54	63.53	63.82	63.76	67.83	68.27	63.8	68.21	68.29	62.25	62.38	62.57	64.56	65.41	63.87	63.82	60.06	60.16	63.08	65.37	70.63	64.14	62.02	64.71	64.41	63.65	63.75	63.69	62.18	63.93	64.19	64.61	63.91	63.89	64.78	64.9
Desulfobacula_sp._RIFOXYB2_FULL_45_6	63.09	63.58	63.33	63.28	63.09	63.33	62.95	62.68	66.54	62.97	63.11	62.9	62.19	63.75	63.26	63.65	63.71	67.62	67.89	63.3	67.59	67.92	61.73	61.86	62.44	64.08	65.36	63.22	63.91	60.23	60.12	62.57	64.46	70.49	63.61	61.88	64.27	63.84	63.26	63.3	63.02	62.34	63.67	63.75	64.07	63.43	63.2	64.19	63.98
Desulfobacula_sp._TS	63.57	63.48	63.69	63.91	62.95	63.98	63.52	63.73	67.59	63.03	63.07	63.15	62.56	63.87	63.34	63.5	63.66	68.14	68.44	64.25	68.22	68.38	62.19	62.73	62.89	65.09	67.28	64.6	65.11	60.71	60.45	63.74	64.86	71.97	64.13	62.53	64.44	63.97	64.28	64.31	62.84	62.17	63.76	63.88	64.42	63.77	62.81	64.53	64.28
Desulfobacula_toluolica_Tol2	62.96	63.11	63.69	63.69	62.83	63.78	63.78	63.85	67.55	62.89	62.98	62.92	62.36	63.58	63.33	63.16	63.44	67.78	68.88	64.12	67.94	67.9	62.12	62.77	62.67	64.88	67.38	64.03	65.29	60.59	60.63	63.41	64.25	71.79	64.46	62.47	64.25	63.86	63.75	63.85	62.76	62.07	63.31	63.47	64.15	63.21	62.39	64.25	63.88
Desulfococcus_multivorans_ASM185424v1	65.46	65.95	64.75	64.84	65.82	65.12	63.87	63.67	64.58	66.01	66.01	66.07	65.93	66.59	66.97	67.82	68	64.19	64.9	65.06	64.18	64.44	61.98	63.3	63.38	66.41	61.63	65.14	62.37	60.9	60.55	64.25	67.81	63.91	65.35	63.45	66.72	66.39	65.02	65.09	67.87	65.61	66.93	67.16	66.33	66.74	67.75	66.47	66.76
Desulfococcus_multivorans_ASM200933v2	65.5	65.9	64.76	64.88	65.76	65.16	63.77	63.76	64.59	65.97	65.94	65.99	65.95	66.67	67.02	67.97	68.06	64.25	64.91	64.94	64.09	64.48	62.12	63.44	63.3	66.46	61.81	65.03	62.26	60.79	60.53	64.21	67.99	63.92	65.35	63.31	66.8	66.52	64.91	64.98	67.85	65.54	66.98	67.22	66.34	66.72	67.7	66.46	66.75
Desulfococcus_multivorans_DSM_2059	65.47	65.73	64.7	64.83	65.76	65.05	63.57	63.61	64.25	65.86	65.81	65.89	65.88	66.45	66.81	67.91	67.92	64.18	64.89	64.88	64.19	64.42	61.91	63.38	63.31	66.39	61.84	64.99	62.34	60.7	60.31	64.16	67.91	63.97	65.39	63.2	66.69	66.46	64.92	65	67.8	65.56	66.85	67.14	66.2	66.69	67.74	66.34	66.69
Desulfococcus_multivorans_DSM_2059_IMG-taxon_2568526001	65.46	66.03	64.81	64.92	65.8	65.19	63.59	63.41	64.48	65.97	65.91	65.98	65.77	66.58	66.85	67.91	67.94	64.27	64.81	64.79	64.12	64.53	62	63.36	63.5	66.36	61.8	65	62.36	60.86	60.21	64.22	68.06	63.97	65.47	63.05	66.79	66.66	64.97	65.03	67.83	65.53	66.95	67.22	66.4	66.63	67.82	66.51	66.67
Desulfococcus_oleovorans_Hxd3	66.16	66.13	63.98	64.26	66.11	64.41	63.23	62.89	63.83	66.15	66.32	66.28	64.82	66.02	66.41	66.98	66.97	64.22	64.81	64.25	64.19	64.59	62.36	63.57	63.39	65.92	61.01	64.2	61.61	60.84	59.95	63.8	66.5	63.65	64.61	63.51	65.59	65.33	63.92	63.92	67.58	64.56	66.53	66.72	65.88	66.31	67.55	66.05	65.89
Desulfococcus_sp._4484_241	64.3	64.55	63.68	63.66	64.03	63.76	62.77	62.39	64.07	63.86	63.88	63.91	63	64.24	64.06	64.59	64.47	63.26	63.14	63.66	62.84	63.35	63.01	63.44	63.2	64.51	62.27	63.85	62.66	60.31	59.84	62.75	65.37	63.61	64.69	62.73	64.74	64.2	63.55	63.63	64.72	62.7	64.43	64.6	63.99	64.44	64.81	64.11	64.39
Desulfococcus_sp._4484_242	62.99	63.41	62.83	62.64	62.83	62.94	61.75	61.72	61.99	63.44	63.41	63.32	67.58	63.82	63.3	63.96	63.74	62.3	62.38	62.7	62.28	62.45	65.91	67.66	66.55	63.71	60.12	63.01	60.08	60.88	60.16	68.69	64.33	62.33	62.28	65.81	63.62	62.96	63.31	63.33	64.44	62.9	64.14	63.86	63.71	63.97	64.34	63.73	63.54
Desulfoluna_spongiiphila	64.94	65.4	63.15	63.09	65.14	63.19	61.81	61.41	63.55	65.25	65.13	65.18	63.64	64.62	64.66	65.47	65.36	64.04	64.11	63.09	63.94	64.28	61.42	62.42	62.68	64.2	60.86	63.2	61.91	61.03	61.17	63	65.17	63.85	63.46	61.91	63.99	64.24	63.05	63.26	66.21	63.87	64.95	65.69	64.06	64.7	66.24	64.1	64.74
Desulforegula_conservatrix_Mb1Pa	63.18	63.09	63.49	63.34	62.58	63.53	62.86	62.98	64.53	62.86	63.09	63.03	61.78	63.41	63.22	62.88	63	63.12	63.74	63.19	63.08	63.24	61.84	62.42	62.12	63.8	63.86	64	64.05	60.45	60.44	61.43	64.03	63.68	64.32	62.3	63.98	63.53	62.98	62.97	62.78	62.01	63.75	63.11	63.45	63.33	62.53	63.55	63.41
Desulfosarcina_cetonica_JCM_12296	65.56	65.62	64.83	64.64	65.5	64.79	63.37	63.04	63.78	65.88	65.87	65.93	65.22	66.34	67.43	68.16	68.26	64.73	64.72	64.65	64.17	64.78	62.16	63.33	63.24	66.45	61.95	64.47	62.09	60.92	60.63	64.56	66.84	64.09	64.69	63.18	65.88	66.09	64.62	64.63	68.16	66.5	66.52	73.16	66.09	66.38	68.03	66.15	66.36
Desulfosarcina_sp._BuS5	63.83	63.56	64.71	64.75	63.5	64.88	64.04	64.12	64.86	63.38	63.73	63.47	62.41	64.24	64.09	63.91	64.21	63.48	64.03	66	63.46	63.33	64.93	64.28	64.03	66.36	64.58	66.73	65.23	60.5	60.62	63.01	66.41	64.17	66.39	62.57	66.13	65.37	65.84	65.94	63.74	63.17	64.68	64.53	64.87	64.83	63.45	64.87	64.96
Desulfospira_joergensenii_DSM_10085	64.48	64.85	63.53	63.58	64.62	63.58	62.61	62.09	66.88	64.56	64.56	64.61	63.23	64.6	64.38	64.89	64.85	69.23	69.53	63.5	69.2	69.86	61.86	63.02	62.98	65.09	64.18	63.51	62.77	60.3	60.03	63.55	65.53	71.24	63.75	62.38	64.52	64.47	63.49	63.58	65.09	63.35	64.61	65.07	64.69	64.62	65.05	64.81	65.06
Desulfotignum_balticum_DSM_7044	64.78	65.32	63.98	64.12	64.53	64.25	63.72	63.23	66.71	64.71	64.72	64.9	63.61	64.96	65.12	65.47	65.47	68.81	69.2	63.83	69.08	69.36	61.61	62.56	62.57	65.1	63.83	63.72	62.96	61.16	59.77	63.45	65.56	70.1	64.05	62.48	65.17	64.93	63.5	63.58	65.23	63.7	64.95	65.35	65.47	64.81	65.1	65.61	65.09
Desulfotignum_phosphitoxidans_DSM_13687	64.52	64.8	63.7	64.02	64.11	64.19	63.54	62.94	66.29	64.41	64.43	64.59	63.28	64.72	65.18	65.25	65.52	68.63	69.16	63.83	68.91	69.3	61.84	62.49	62.85	65.11	63.81	63.51	62.88	60.59	59.75	63.73	65.44	70.02	63.66	62.28	64.98	64.94	63.37	63.58	65.03	63.53	64.96	65.65	65.42	64.9	65.01	65.51	65.08
CONDNA MATRIX
NAME	bin.B1Sed10.16	bin.CSSed10.169	bin.CSSed10.35	bin.CSSed11.34	bin.T1Sed10.91R1	bin.T3Sed10.35	Candidatus_Magnetoglobus_multicellularis_str._Araruama	Candidatus_Magnetomorum_sp._HK-1	Desulfamplus_magnetovallimortis	Desulfatibacillum_aliphaticivorans_DSM_15576	Desulfatibacillum_alkenivorans_AK-01	Desulfatibacillum_alkenivorans_DSM_16219	Desulfatiglans_anilini_DSM_4660	Desulfatirhabdium_butyrativorans_DSM_18734	Desulfatitalea_sp._BRH_c12	Desulfatitalea_sp._UBA4791	Desulfatitalea_tepidiphila	Desulfobacter_curvatus_DSM_3379	Desulfobacter_postgatei_2ac9	Desulfobacter_sp.	Desulfobacter_sp._UBA2225	Desulfobacter_vibrioformis_DSM_8776	Desulfobacteraceae_bacterium_4484_190.1	Desulfobacteraceae_bacterium_4484_190.2	Desulfobacteraceae_bacterium_4484_190.3	Desulfobacteraceae_bacterium_4572_123	Desulfobacteraceae_bacterium_4572_130	Desulfobacteraceae_bacterium_4572_187	Desulfobacteraceae_bacterium_4572_19	Desulfobacteraceae_bacterium_4572_35.1	Desulfobacteraceae_bacterium_4572_35.2	Desulfobacteraceae_bacterium_4572_87	Desulfobacteraceae_bacterium_4572_88	Desulfobacteraceae_bacterium_4572_89	Desulfobacteraceae_bacterium_A6	Desulfobacteraceae_bacterium_CG2_30_51_40	Desulfobacteraceae_bacterium_IS3	Desulfobacteraceae_bacterium_RAAP-1	Desulfobacteraceae_bacterium_UBA2130	Desulfobacteraceae_bacterium_UBA2156	Desulfobacteraceae_bacterium_UBA2174	Desulfobacteraceae_bacterium_UBA2230	Desulfobacteraceae_bacterium_UBA2245	Desulfobacteraceae_bacterium_UBA2771	Desulfobacteraceae_bacterium_UBA4064	Desulfobacteraceae_bacterium_UBA4072	Desulfobacteraceae_bacterium_UBA4769	Desulfobacteraceae_bacterium_UBA5605	Desulfobacteraceae_bacterium_UBA5616
bin.B1Sed10.16	100	0.74	0	0	0.43	0	0	0	0	0	0	0	0	0	0	0	0	0	0	0	0	0	0	0	0	0	0	0	0	0	0	0	0	0	0	0	0	0	0	0	0	0	0	0	0	0	0	0	0
bin.CSSed10.169	0.74	100	0	0	0	0	0	0	0	0	0	0	0	0	0	0	0	0	0	0	0	0	0	0	0	0	0	0	0	0	0	0	0	0	0	0	0	0	0	0	0	0	0	0	0	0	0	0	0
bin.CSSed10.35	0	0	100	71.4	0	68.84	0	0	0	0	0	0	0	0	0	0	0	0	0	0	0	0	0	0	0	0	0	0	0	0	0	0	0	0	0	0	0	0	0	0	0	0	0	0	0	0	0	0	0
bin.CSSed11.34	0	0	71.4	100	0	79.8	0	0	0	0	0	0	0	0	0	0	0	0	0	0	0	0	0	0	0	0	0	0	0	0	0	0	0	0	0	0	0	0	0	0	0	0	0	0	0	0	0	0	0
bin.T1Sed10.91R1	0.43	0	0	0	100	0	0	0	0	0	0	0	0	0	0	0	0	0	0	0	0	0	0	0	0	0	0	0	0	0	0	0	0	0	0	0	0	0	0	0	0	0	0	0	0	0	0	0	0
bin.T3Sed10.35	0	0	68.84	79.8	0	100	0	0	0	0	0	0	0	0	0	0	0	0	0	0	0	0	0	0	0	0	0	0	0	0	0	0	0	0	0	0	0	0	0	0	0	0	0	0	0	0	0	0	0
Candidatus_Magnetoglobus_multicellularis_str._Araruama	0	0	0	0	0	0	100	1.37	0.01	0.02	0.04	0.03	0.01	0.02	0.02	0	0.02	0	0.01	0.03	0	0	0	0	0	0	0	0	0	0	0	0	0	0	0	0	0	0	0	0	0.02	0	0	0	0	0	0	0	0
Candidatus_Magnetomorum_sp._HK-1	0	0	0	0	0	0	1.37	100	0.04	0.01	0.03	0.02	0.01	0.01	0.01	0	0.01	0.01	0	0.03	0.01	0	0	0	0	0	0	0	0	0	0	0	0	0	0	0	0.01	0	0	0	0.01	0	0	0	0	0	0	0	0
Desulfamplus_magnetovallimortis	0	0	0	0	0	0	0.01	0.04	100	0.01	0.01	0.01	0	0	0	0	0	0	0.07	0	0	0	0	0	0	0	0	0	0	0	0	0	0	0	0	0	0	0	0	0	0	0	0	0	0	0	0	0.01	0
Desulfatibacillum_aliphaticivorans_DSM_15576	0	0	0	0	0	0	0.02	0.01	0.01	100	81.39	66.53	0	0.02	0.03	0	0.03	0	0.01	0.04	0	0	0	0	0	0	0	0	0	0	0	0	0	0	0	0	0.01	0	0.01	0	0.03	0	0	0	0	0	0	0	0
Desulfatibacillum_alkenivorans_AK-01	0	0	0	0	0	0	0.04	0.03	0.01	81.39	100	65.6	0	0.04	0.04	0	0.04	0	0.02	0.04	0	0	0	0	0	0	0	0	0	0	0	0	0	0	0	0	0.01	0	0.01	0	0.04	0	0	0	0	0	0	0	0
Desulfatibacillum_alkenivorans_DSM_16219	0	0	0	0	0	0	0.03	0.02	0.01	66.53	65.6	100	0.01	0.03	0.03	0	0.03	0	0.02	0.03	0	0	0	0	0	0	0	0	0	0	0	0	0	0	0	0	0.01	0	0.01	0	0.03	0	0	0	0	0	0	0	0
Desulfatiglans_anilini_DSM_4660	0	0	0	0	0	0	0.01	0.01	0	0	0	0.01	100	0	0	0.14	1.46	0	0.07	0	0	0	0	0	0	0	0	0	0	0	0	0	0	0	0	0.07	0	0.04	0	0	0	0	0	0	0	0	0	0	0
Desulfatirhabdium_butyrativorans_DSM_18734	0	0	0	0	0	0	0.02	0.01	0	0.02	0.04	0.03	0	100	0.03	0	0.03	0	0.01	0.04	0	0	0	0	0	0	0	0	0	0	0	0	0	0	0	0	0	0.01	0	0	0.07	0	0	0	0.3	0	0.01	0.32	0
Desulfatitalea_sp._BRH_c12	0	0	0	0	0	0	0.02	0.01	0	0.03	0.04	0.03	0	0.03	100	0.05	0.11	0	0.01	0.04	0	0	0	0	0	0	0	0	0	0	0	0	0	0	0	0	0	0	0	0	0.04	0.05	0	0	0	0	0	0	0.04
Desulfatitalea_sp._UBA4791	0	0	0	0	0	0	0	0	0	0	0	0	0.14	0	0.05	100	60.52	0	0	0	0	0	0	0	0	0	0	0	0	0	0	0	0	0	0	0	0	0	0	0	0	0.18	0.01	0	0	0	0	0	0.03
Desulfatitalea_tepidiphila	0	0	0	0	0	0	0.02	0.01	0	0.03	0.04	0.03	1.46	0.03	0.11	60.52	100	0	0.01	0.04	0	0	0	0	0	0	0	0	0	0	0	0	0	0	0	0	0	0.01	0	0	0.04	0.07	0	0.03	0	0.11	0	0	0.01
Desulfobacter_curvatus_DSM_3379	0	0	0	0	0	0	0	0.01	0	0	0	0	0	0	0	0	0	100	6.78	0	6.82	7.03	0	0	0	0	0	0	0	0	0	0	0	0	0	0	0	0	0	0	0	0	0	0	0	0	0	0	0
Desulfobacter_postgatei_2ac9	0	0	0	0	0	0	0.01	0	0.07	0.01	0.02	0.02	0.07	0.01	0.01	0	0.01	6.78	100	0	60.59	9.43	0	0	0	0	0	0	0	0	0	0	0	0	0	0	0	0	0	0	0	0	0	0	0	0	0	0	0
Desulfobacter_sp.	0	0	0	0	0	0	0.03	0.03	0	0.04	0.04	0.03	0	0.04	0.04	0	0.04	0	0	100	0	0	0	0.08	0	0	0	0	0	0	0	0	0	0	0	0	0	0	78.75	79.11	0.04	0	0	0	0	0	0	0	0
Desulfobacter_sp._UBA2225	0	0	0	0	0	0	0	0.01	0	0	0	0	0	0	0	0	0	6.82	60.59	0	100	8.68	0	0	0	0	0	0	0	0	0	0	0	0	0	0	0	0	0	0	0	0	0.09	0	0	0.08	0	0.01	0
Desulfobacter_vibrioformis_DSM_8776	0	0	0	0	0	0	0	0	0	0	0	0	0	0	0	0	0	7.03	9.43	0	8.68	100	0	0	0	0	0	0	0	0	0	0	0	0	0	0	0	0	0	0	0	0	0	0	0	0	0	0	0
Desulfobacteraceae_bacterium_4484_190.1	0	0	0	0	0	0	0	0	0	0	0	0	0	0	0	0	0	0	0	0	0	0	100	0	0	0	0	0	0	0	0	0	0	0	0	0	0	0	0	0	0	0	0	0	0	0	0	0	0
Desulfobacteraceae_bacterium_4484_190.2	0	0	0	0	0	0	0	0	0	0	0	0	0	0	0	0	0	0	0	0.08	0	0	0	100	0.12	0.04	0	0	0	0	0	0	0	0	0	0	0	0	0.08	0.07	0	0	0	0	0	0	0	0	0
Desulfobacteraceae_bacterium_4484_190.3	0	0	0	0	0	0	0	0	0	0	0	0	0	0	0	0	0	0	0	0	0	0	0	0.12	100	0.17	0	0.58	0	0	0	0.17	0	0	0	0	0	0	0	0	0	0	0	0	0	0	0	0	0
Desulfobacteraceae_bacterium_4572_123	0	0	0	0	0	0	0	0	0	0	0	0	0	0	0	0	0	0	0	0	0	0	0	0.04	0.17	100	0	0	0	0	0	0	0	0	0	0	0	0	0	0	0	0	0	0.01	0	0	0	0	0
Desulfobacteraceae_bacterium_4572_130	0	0	0	0	0	0	0	0	0	0	0	0	0	0	0	0	0	0	0	0	0	0	0	0	0	0	100	0	0	0	0	0	0	0	0	0	0	0	0	0	0	0	0	0	0	0	0	0	0
Desulfobacteraceae_bacterium_4572_187	0	0	0	0	0	0	0	0	0	0	0	0	0	0	0	0	0	0	0	0	0	0	0	0	0.58	0	0	100	0	0	0	0.04	0	0	0.05	0	0	0	0	0	0	0	0	0	0	0	0	0	0
Desulfobacteraceae_bacterium_4572_19	0	0	0	0	0	0	0	0	0	0	0	0	0	0	0	0	0	0	0	0	0	0	0	0	0	0	0	0	100	0	0	0	0	0	0	0	0	0	0	0	0	0	0	0	0	0	0	0	0
Desulfobacteraceae_bacterium_4572_35.1	0	0	0	0	0	0	0	0	0	0	0	0	0	0	0	0	0	0	0	0	0	0	0	0	0	0	0	0	0	100	0.03	0	0	0	0	0	0	0	0	0	0	0	0	0	0	0	0	0	0
Desulfobacteraceae_bacterium_4572_35.2	0	0	0	0	0	0	0	0	0	0	0	0	0	0	0	0	0	0	0	0	0	0	0	0	0	0	0	0	0	0.03	100	0	0	0	0	0	0	0	0	0	0	0	0	0	0	0	0	0	0
Desulfobacteraceae_bacterium_4572_87	0	0	0	0	0	0	0	0	0	0	0	0	0	0	0	0	0	0	0	0	0	0	0	0	0.17	0	0	0.04	0	0	0	100	0	0	0	0	0	0	0	0	0	0	0	0	0	0	0	0	0
Desulfobacteraceae_bacterium_4572_88	0	0	0	0	0	0	0	0	0	0	0	0	0	0	0	0	0	0	0	0	0	0	0	0	0	0	0	0	0	0	0	0	100	0	0	0	0	0	0	0	0	0	0	0	0	0	0	0	0
Desulfobacteraceae_bacterium_4572_89	0	0	0	0	0	0	0	0	0	0	0	0	0	0	0	0	0	0	0	0	0	0	0	0	0	0	0	0	0	0	0	0	0	100	0	0	0	0	0	0	0	0	0	0	0	0	0	0	0
Desulfobacteraceae_bacterium_A6	0	0	0	0	0	0	0	0	0	0	0	0	0	0	0	0	0	0	0	0	0	0	0	0	0	0	0	0.05	0	0	0	0	0	0	100	0	0	0	0	0	0	0	0	0	0	0	0	0	0
Desulfobacteraceae_bacterium_CG2_30_51_40	0	0	0	0	0	0	0	0	0	0	0	0	0.07	0	0	0	0	0	0	0	0	0	0	0	0	0	0	0	0	0	0	0	0	0	0	100	0	0	0	0	0.01	0	0	0	0	0	0	0	0
Desulfobacteraceae_bacterium_IS3	0	0	0	0	0	0	0	0.01	0	0.01	0.01	0.01	0	0	0	0	0	0	0	0	0	0	0	0	0	0	0	0	0	0	0	0	0	0	0	0	100	0	0	0	0	0	0	0	0	0	0	0	0
Desulfobacteraceae_bacterium_RAAP-1	0	0	0	0	0	0	0	0	0	0	0	0	0.04	0.01	0	0	0.01	0	0	0	0	0	0	0	0	0	0	0	0	0	0	0	0	0	0	0	0	100	0	0	0	0	0	0	0	0.12	0	0	0
Desulfobacteraceae_bacterium_UBA2130	0	0	0	0	0	0	0	0	0	0.01	0.01	0.01	0	0	0	0	0	0	0	78.75	0	0	0	0.08	0	0	0	0	0	0	0	0	0	0	0	0	0	0	100	95.06	0	0	0	0	0	0	0	0	0
Desulfobacteraceae_bacterium_UBA2156	0	0	0	0	0	0	0	0	0	0	0	0	0	0	0	0	0	0	0	79.11	0	0	0	0.07	0	0	0	0	0	0	0	0	0	0	0	0	0	0	95.06	100	0	0	0	0	0	0	0	0	0
Desulfobacteraceae_bacterium_UBA2174	0	0	0	0	0	0	0.02	0.01	0	0.03	0.04	0.03	0	0.07	0.04	0	0.04	0	0	0.04	0	0	0	0	0	0	0	0	0	0	0	0	0	0	0	0.01	0	0	0	0	100	0	0	0	0	0	92.56	0	0
Desulfobacteraceae_bacterium_UBA2230	0	0	0	0	0	0	0	0	0	0	0	0	0	0	0.05	0.18	0.07	0	0	0	0	0	0	0	0	0	0	0	0	0	0	0	0	0	0	0	0	0	0	0	0	100	0.28	0	0	0.43	0	0	0
Desulfobacteraceae_bacterium_UBA2245	0	0	0	0	0	0	0	0	0	0	0	0	0	0	0	0.01	0	0	0	0	0.09	0	0	0	0	0	0	0	0	0	0	0	0	0	0	0	0	0	0	0	0	0.28	100	0	0	65.13	0	0	1.58
Desulfobacteraceae_bacterium_UBA2771	0	0	0	0	0	0	0	0	0	0	0	0	0	0	0	0	0.03	0	0	0	0	0	0	0	0	0.01	0	0	0	0	0	0	0	0	0	0	0	0	0	0	0	0	0	100	0	0.04	0	0	0.07
Desulfobacteraceae_bacterium_UBA4064	0	0	0	0	0	0	0	0	0	0	0	0	0	0.3	0	0	0	0	0	0	0	0	0	0	0	0	0	0	0	0	0	0	0	0	0	0	0	0	0	0	0	0	0	0	100	0	0	83.62	0
Desulfobacteraceae_bacterium_UBA4072	0	0	0	0	0	0	0	0	0	0	0	0	0	0	0	0	0.11	0	0	0	0.08	0	0	0	0	0	0	0	0	0	0	0	0	0	0	0	0	0.12	0	0	0	0.43	65.13	0.04	0	100	0	0.3	1.51
Desulfobacteraceae_bacterium_UBA4769	0	0	0	0	0	0	0	0	0	0	0	0	0	0.01	0	0	0	0	0	0	0	0	0	0	0	0	0	0	0	0	0	0	0	0	0	0	0	0	0	0	92.56	0	0	0	0	0	100	0	0
Desulfobacteraceae_bacterium_UBA5605	0	0	0	0	0	0	0	0	0.01	0	0	0	0	0.32	0	0	0	0	0	0	0.01	0	0	0	0	0	0	0	0	0	0	0	0	0	0	0	0	0	0	0	0	0	0	0	83.62	0.3	0	100	0
Desulfobacteraceae_bacterium_UBA5616	0	0	0	0	0	0	0	0	0	0	0	0	0	0	0.04	0.03	0.01	0	0	0	0	0	0	0	0	0	0	0	0	0	0	0	0	0	0	0	0	0	0	0	0	0	1.58	0.07	0	1.51	0	0	100
Desulfobacteraceae_bacterium_UBA5623	0	0	0	0	0	0	0	0	0	0	0	0	0	0	0	0	0	0	0	0	0.07	0	0	0	0	0	0	0	0	0	0	0	0	0	0	0	0	0	0	0	0	0	0	0	0	0	0	0	0
Desulfobacteraceae_bacterium_UBA5681	0	0	0	0	0	0	0	0	0	0	0	0	0	0	0	0	0	0	0	78.64	0	0	0	0.04	0	0	0	0	0	0	0	0	0	0	0	0	0	0	95.77	95.77	0	0	0	0	0	0	0	0	0
Desulfobacteraceae_bacterium_UBA5746	0	0	0	0	0	0	0	0	0	0	0	0	0	0.22	0	0	0	0	0	0	0	0	0	0	0	0	0	0	0	0	0	0	0	0	0	0	0	0	0	0	0.01	0	0.18	0	84.47	1.04	0	84.66	0.07
Desulfobacteraceae_bacterium_UBA5852	0	0	0	0	0	0	0	0	0	0	0	0	0.09	0	0	0	0.07	0	0.05	0	0	0	0	0	0	0	0	0	0	0	0	0	0	0	0	0	0	0.01	0	0	0	0	0	0	0	0	0	0	0
Desulfobacterium_autotrophicum_HRM2	0	0	0	0	0	0	0.03	0.03	0.15	0.04	0.05	0.05	0.01	0.03	0.04	0	0.03	0.03	0.15	0	0	0.02	0	0	0	0	0	0	0	0	0	0	0	0.05	0	0	0	0	0	0	0	0	0	0	0	0	0	0	0
Desulfobacterium_sp._4572_20	0	0	0	0	0	0	0	0	0	0	0	0	0	0	0	0	0	0	0	0	0	0	0.26	1.16	0	0	0	0	0	0	0	0	0	0	0	0	0	0	0	0	0	0	0	0	0	0	0	0	0
Desulfobacterium_vacuolatum_DSM_3385	0	0	0	0	0	0	0.01	0.01	0.04	0.01	0.01	0.01	0	0	0	0	0	0	0.1	0	0	0	0	0	0	0	0	0	0	0	0	0	0	0	0	0	0	0	0	0	0	0	0	0	0	0	0	0	0
Desulfobacula_phenolica	0	0	0	0	0	0	0.01	0.01	0.03	0.01	0.01	0.01	0.01	0	0	0	0	0	0.14	0	0	0	0	0	0	0	0	0	0	0	0	0	0	0.04	0	0	0	0	0	0	0	0	0	0	0	0	0	0	0
Desulfobacula_sp._GWF2_41_7	0	0	0	0	0	0	0	0	0	0	0	0	0	0	0	0	0	0	0	0	0.07	0	0	0	0	0	0	0	0	0	0	0	0	0	0	0	0	0	0	0	0	0	0	0	0	0	0	0	0
Desulfobacula_sp._RIFOXYA12_FULL_46_16	0	0	0	0	0	0	0	0	0	0	0	0	0	0	0	0	0	0	0	0	0	0	0	0	0	0	0	0	0	0	0	0	0	0	0	0	0	0	0	0	0	0	0	0	0	0	0	0	0
Desulfobacula_sp._RIFOXYB2_FULL_45_6	0	0	0	0	0	0	0	0	0	0	0	0	0	0	0	0	0	0	0	0	0	0	0	0	0	0	0	0	0	0	0	0	0	0	0	0	0	0	0	0	0	0	0	0	0	0	0	0	0
Desulfobacula_sp._TS	0	0	0	0	0	0	0.01	0.01	0.02	0.01	0.01	0.02	0.01	0	0	0	0	0	0.2	0	0.01	0	0	0	0	0	0	0	0	0	0	0	0	0.04	0	0	0	0	0	0	0	0	0	0	0	0	0	0	0
Desulfobacula_toluolica_Tol2	0	0	0	0	0	0	0.03	0.03	0.08	0.03	0.04	0.04	0.01	0.01	0.03	0	0.03	0.01	0.29	0	0	0.02	0	0	0	0	0	0	0	0	0	0	0	0.06	0	0	0	0	0	0	0	0	0	0	0	0	0	0	0
Desulfococcus_multivorans_ASM185424v1	0	0	0	0	0.05	0	0.05	0.04	0.05	0.06	0.07	0.06	0.2	0.06	0.07	0.08	0.38	0	0.12	0.06	0	0	0	0	0	0	0	0	0	0	0	0	0	0	0	0	0.01	0.07	0	0	0.04	0	0.01	0	0	0.06	0	0	0.02
Desulfococcus_multivorans_ASM200933v2	0	0	0	0	0.05	0	0.07	0.06	0.06	0.07	0.09	0.08	0.21	0.07	0.07	0.09	0.37	0	0.14	0.04	0	0	0	0	0	0	0	0	0	0	0	0	0	0	0	0	0.01	0.07	0	0	0.04	0	0	0	0	0.06	0	0	0.02
Desulfococcus_multivorans_DSM_2059	0	0	0	0	0.05	0	0.02	0.01	0.03	0.04	0.06	0.04	0.21	0.03	0.03	0.08	0.32	0	0.11	0.04	0	0	0	0	0	0	0	0	0	0	0	0	0	0	0	0	0	0.07	0	0	0.04	0	0	0	0	0.06	0	0	0.02
Desulfococcus_multivorans_DSM_2059_IMG-taxon_2568526001	0	0	0	0	0.04	0	0.01	0	0.01	0.02	0.03	0.01	0.16	0.02	0.02	0.08	0.31	0	0.06	0.03	0	0	0	0	0	0	0	0	0	0	0	0	0	0	0	0	0	0.08	0	0	0.01	0	0.01	0	0	0.06	0	0	0.02
Desulfococcus_oleovorans_Hxd3	0	0	0	0	0	0	0.03	0.01	0	0.03	0.03	0.03	0	0.03	0.04	0.03	0.04	0	0	0.04	0	0	0	0	0	0.06	0	0	0	0	0	0	0	0	0	0	0	0	0	0	0.05	0	0	0	0	0	0	0	0
Desulfococcus_sp._4484_241	0	0	0	0	0	0	0	0	0	0	0	0	0	0	0	0	0	0	0	0	0	0	0	0	0	0	0	0	0	0	0	0	0	0	0	0	0	0	0	0	0	0	0	0	0	0	0	0	0
Desulfococcus_sp._4484_242	0	0	0	0	0	0	0	0	0	0	0	0	0	0	0	0	0	0	0	0	0	0	0	0	0	0	0	0	0	0	0	0	0	0	0	0	0	0	0	0	0	0	0	0	0	0	0	0	0
Desulfoluna_spongiiphila	0	0	0	0	0	0	0	0	0	0	0	0	0	0	0	0	0	0	0	0	0	0	0	0	0	0	0	0	0	0	0	0	0	0	0	0	0	0	0	0	0	0	0	0	0	0	0	0	0
Desulforegula_conservatrix_Mb1Pa	0	0	0	0	0	0	0.01	0	0	0	0.01	0.01	0	0.01	0.02	0	0.02	0	0.05	0.03	0	0	0	0	0	0	0	0	0	0	0	0	0	0	0	0	0	0	0	0	0.01	0	0	0	0	0	0	0	0
Desulfosarcina_cetonica_JCM_12296	0	0	0	0	0	0	0.01	0.01	0	0.03	0.04	0.02	0	0.01	0.05	0.01	0.06	0.01	0.01	0.03	0	0	0	0	0	0	0	0	0	0	0	0	0	0	0	0.01	0	0	0	0	0.04	0	0	0.01	0	0	0	0	0
Desulfosarcina_sp._BuS5	0	0	0	0	0	0	0.01	0.02	0.01	0.03	0.04	0.03	0.01	0.03	0.03	0	0.03	0	0.01	0.04	0	0	0.08	0.03	0.01	0	0	0	0	0	0	0	0	0	0	0	0.01	0	0	0	0.01	0	0	0.04	0	0	0	0	0
Desulfospira_joergensenii_DSM_10085	0	0	0	0	0	0	0.01	0	0.02	0.01	0.01	0.01	0	0	0	0	0	0.01	0.16	0	0	0.04	0	0	0	0	0	0	0	0	0	0	0	0	0	0	0	0	0	0	0	0	0	0	0	0	0	0	0
Desulfotignum_balticum_DSM_7044	0	0	0	0	0	0	0.01	0	0.07	0.01	0.01	0.01	0	0	0.01	0	0	0.04	0.28	0	0.01	0.08	0	0	0	0	0	0	0	0	0	0	0	0	0	0	0	0	0	0	0	0	0	0	0	0	0	0	0
Desulfotignum_phosphitoxidans_DSM_13687	0	0	0	0	0	0	0.01	0.01	0.04	0.01	0.02	0.02	0	0.01	0.12	0	0.03	0	0.27	0	0	0.11	0	0	0	0	0	0	0	0	0	0	0	0	0	0	0.01	0	0	0	0	0	0	0.16	0	0.05	0	0	0.07
[truncated: 27 more columns]

## Sheet: Desulfohalobiaceae
DECISION MATRIX
NAME	bin.B1Sed10.102R1	bin.B1Sed10.27	bin.B1Sed10.28	bin.CSSed10.311R1	bin.CSSed10.448R1	bin.CSSed10.88	bin.CSSed11.143	bin.CSSed11.60	bin.T1Sed10.16	bin.T1Sed10.59	bin.T1Sed10.90	bin.T3Sed10.145	bin.T3Sed10.23	bin.T3Sed10.324	bin.T3Sed10.65R1	bin.T3Sed10.84	Desulfohalobium_retbaense_DSM_5692	Desulfonatronospira_thiodismutans_ASO3-1	Desulfonatronovibrio_hydrogenovorans_DSM_9292	Desulfonatronovibrio_magnus	Desulfonauticus_sp._38_4375	Desulfonauticus_sp._A7A	Desulfonauticus_submarinus	Desulfothermus_okinawensis_JCM_13304	Desulfovermiculus_halophilus_DSM_18834
bin.B1Sed10.102R1	1	0	0	0	0	0	0	0	0	0	-1	0	0	0	0	0	0	-1	0	0	0	0	0	0	0
bin.B1Sed10.27	0	1	0	0	0	0	0	0	0	0	0	0	0	0	0	0	0	0	0	0	0	0	0	0	0
bin.B1Sed10.28	0	0	1	0	0	0	0	0	-1	0	0	0	-1	0	0	0	0	0	0	0	0	0	0	0	0
bin.CSSed10.311R1	0	0	0	1	0	0	0	0	0	0	0	0	0	0	0	0	0	0	0	0	0	0	0	0	0
bin.CSSed10.448R1	0	0	0	0	1	0	0	0	0	0	0	0	0	0	0	0	0	0	0	0	0	0	0	0	0
bin.CSSed10.88	0	0	0	0	0	1	0	0	0	1	0	0	0	0	0	1	0	0	0	0	0	0	0	0	0
bin.CSSed11.143	0	0	0	0	0	0	1	0	0	0	0	-1	0	0	0	0	0	0	0	0	0	0	0	0	0
bin.CSSed11.60	0	0	0	0	0	0	0	1	0	0	0	0	0	0	1	0	0	0	0	0	0	0	0	0	0
bin.T1Sed10.16	0	0	-1	0	0	0	0	0	1	0	0	0	-1	0	0	0	0	0	0	0	0	0	0	0	0
bin.T1Sed10.59	0	0	0	0	0	1	0	0	0	1	0	0	0	0	0	1	0	0	0	0	0	0	0	0	0
bin.T1Sed10.90	-1	0	0	0	0	0	0	0	0	0	1	0	0	0	0	0	0	-1	0	0	0	0	0	0	0
bin.T3Sed10.145	0	0	0	0	0	0	-1	0	0	0	0	1	0	0	0	0	0	0	0	0	0	0	0	0	0
bin.T3Sed10.23	0	0	-1	0	0	0	0	0	-1	0	0	0	1	0	0	0	0	0	0	0	0	0	0	0	0
bin.T3Sed10.324	0	0	0	0	0	0	0	0	0	0	0	0	0	1	0	0	0	0	0	0	0	0	0	0	0
bin.T3Sed10.65R1	0	0	0	0	0	0	0	1	0	0	0	0	0	0	1	0	0	0	0	0	0	0	0	0	0
bin.T3Sed10.84	0	0	0	0	0	1	0	0	0	1	0	0	0	0	0	1	0	0	0	0	0	0	0	0	0
Desulfohalobium_retbaense_DSM_5692	0	0	0	0	0	0	0	0	0	0	0	0	0	0	0	0	1	0	0	0	0	0	0	0	0
Desulfonatronospira_thiodismutans_ASO3-1	-1	0	0	0	0	0	0	0	0	0	-1	0	0	0	0	0	0	1	0	0	0	0	0	0	0
Desulfonatronovibrio_hydrogenovorans_DSM_9292	0	0	0	0	0	0	0	0	0	0	0	0	0	0	0	0	0	0	1	0	0	0	0	0	0
Desulfonatronovibrio_magnus	0	0	0	0	0	0	0	0	0	0	0	0	0	0	0	0	0	0	0	1	0	0	0	0	0
Desulfonauticus_sp._38_4375	0	0	0	0	0	0	0	0	0	0	0	0	0	0	0	0	0	0	0	0	1	1	0	0	0
Desulfonauticus_sp._A7A	0	0	0	0	0	0	0	0	0	0	0	0	0	0	0	0	0	0	0	0	1	1	0	0	0
Desulfonauticus_submarinus	0	0	0	0	0	0	0	0	0	0	0	0	0	0	0	0	0	0	0	0	0	0	1	0	0
Desulfothermus_okinawensis_JCM_13304	0	0	0	0	0	0	0	0	0	0	0	0	0	0	0	0	0	0	0	0	0	0	0	1	0
Desulfovermiculus_halophilus_DSM_18834	0	0	0	0	0	0	0	0	0	0	0	0	0	0	0	0	0	0	0	0	0	0	0	0	1
ANI MATRIX
NAME	bin.B1Sed10.102R1	bin.B1Sed10.27	bin.B1Sed10.28	bin.CSSed10.311R1	bin.CSSed10.448R1	bin.CSSed10.88	bin.CSSed11.143	bin.CSSed11.60	bin.T1Sed10.16	bin.T1Sed10.59	bin.T1Sed10.90	bin.T3Sed10.145	bin.T3Sed10.23	bin.T3Sed10.324	bin.T3Sed10.65R1	bin.T3Sed10.84	Desulfohalobium_retbaense_DSM_5692	Desulfonatronospira_thiodismutans_ASO3-1	Desulfonatronovibrio_hydrogenovorans_DSM_9292	Desulfonatronovibrio_magnus	Desulfonauticus_sp._38_4375	Desulfonauticus_sp._A7A	Desulfonauticus_submarinus	Desulfothermus_okinawensis_JCM_13304	Desulfovermiculus_halophilus_DSM_18834
bin.B1Sed10.102R1	100	73.33	87.1	68.41	66.93	85.98	79.86	71.31	87.37	86.01	98.85	79.77	87.42	68.27	71.53	86.22	65.03	98.4	68.66	67.04	63.58	63.96	62.03	62.58	65.31
bin.B1Sed10.27	73.33	100	73.3	69.29	67.9	73.77	73.81	73.64	73.84	73.8	73.09	73.57	73.83	69.66	73.56	73.94	64.85	73.83	69.56	67.71	64.22	64.31	62.9	62.99	65.69
bin.B1Sed10.28	87.1	73.3	100	68.51	67.11	86.62	80.93	71.34	99.33	86.61	86.97	80.94	99.19	68.15	71.58	86.81	65.19	87.91	68.77	66.96	63.75	64.08	62.11	62.84	65.62
bin.CSSed10.311R1	68.41	69.29	68.51	100	70.21	68.61	68.63	68.63	68.98	68.62	68.59	68.46	68.58	75.19	68.75	68.88	64.46	68.88	71.59	69.55	64.18	64.16	62.92	62.92	65.06
bin.CSSed10.448R1	66.93	67.9	67.11	70.21	100	67.19	67.09	67.49	67.42	67.19	67.19	67.26	67.2	71.99	67.55	67.38	63.72	67.3	71.11	72.19	65.37	65.36	64.55	64.03	63.2
bin.CSSed10.88	85.98	73.77	86.62	68.61	67.19	100	81.47	71.61	86.58	99.48	85.59	80.72	86.59	68.41	71.56	99.38	65.11	86.82	68.89	66.94	63.76	64.25	62.66	62.77	65.94
bin.CSSed11.143	79.86	73.81	80.93	68.63	67.09	81.47	100	71.5	81.18	81.19	81.27	99.21	81.09	68.79	71.53	81.52	65.16	83	68.94	68.62	63.75	64.06	62.62	62.61	65.78
bin.CSSed11.60	71.31	73.64	71.34	68.63	67.49	71.61	71.5	100	71.65	71.38	71.28	71.86	71.65	69.3	99.72	71.64	64.86	71.96	68.77	67.58	64.22	64.38	62.98	62.71	65.11
bin.T1Sed10.16	87.37	73.84	99.33	68.98	67.42	86.58	81.18	71.65	100	86.53	86.94	81.74	99.24	68.48	71.92	86.75	65.25	88.08	69.12	67.62	64.01	64.22	62.13	62.62	66.21
bin.T1Sed10.59	86.01	73.8	86.61	68.62	67.19	99.48	81.19	71.38	86.53	100	85.59	80.54	86.53	68.38	71.44	99.7	65.1	86.87	68.81	67.3	63.68	64.17	62.39	62.75	65.49
bin.T1Sed10.90	98.85	73.09	86.97	68.59	67.19	85.59	81.27	71.28	86.94	85.59	100	81.09	86.86	68.47	71.42	85.67	65.29	98.39	68.78	67.55	63.75	63.9	62.81	62.83	65.61
bin.T3Sed10.145	79.77	73.57	80.94	68.46	67.26	80.72	99.21	71.86	81.74	80.54	81.09	100	80.42	68.58	71.35	80.8	65.21	82.56	68.82	68.75	63.91	64.1	62.61	62.54	66.19
bin.T3Sed10.23	87.42	73.83	99.19	68.58	67.2	86.59	81.09	71.65	99.24	86.53	86.86	80.42	100	68.52	71.75	86.51	65.4	88.01	69.19	67.31	63.59	63.97	62.06	62.69	65.61
bin.T3Sed10.324	68.27	69.66	68.15	75.19	71.99	68.41	68.79	69.3	68.48	68.38	68.47	68.58	68.52	100	68.88	68.62	64.5	69.03	72.62	71.26	64.89	64.87	63.78	63.39	64.45
bin.T3Sed10.65R1	71.53	73.56	71.58	68.75	67.55	71.56	71.53	99.72	71.92	71.44	71.42	71.35	71.75	68.88	100	71.67	65	71.86	68.84	68.04	64.22	64.34	63.02	62.79	65.15
bin.T3Sed10.84	86.22	73.94	86.81	68.88	67.38	99.38	81.52	71.64	86.75	99.7	85.67	80.8	86.51	68.62	71.67	100	65.08	86.83	69.05	67.32	63.92	64.38	62.5	62.86	65.54
Desulfohalobium_retbaense_DSM_5692	65.03	64.85	65.19	64.46	63.72	65.11	65.16	64.86	65.25	65.1	65.29	65.21	65.4	64.5	65	65.08	100	65.52	65.42	64.19	63.45	63.33	63	62.72	67.02
Desulfonatronospira_thiodismutans_ASO3-1	98.4	73.83	87.91	68.88	67.3	86.82	83	71.96	88.08	86.87	98.39	82.56	88.01	69.03	71.86	86.83	65.52	100	69.22	68.73	63.98	64.08	62.82	63.08	66.29
Desulfonatronovibrio_hydrogenovorans_DSM_9292	68.66	69.56	68.77	71.59	71.11	68.89	68.94	68.77	69.12	68.81	68.78	68.82	69.19	72.62	68.84	69.05	65.42	69.22	100	70.79	64.97	65	63.89	63.74	65.31
Desulfonatronovibrio_magnus	67.04	67.71	66.96	69.55	72.19	66.94	68.62	67.58	67.62	67.3	67.55	68.75	67.31	71.26	68.04	67.32	64.19	68.73	70.79	100	65.31	65.31	64.71	63.98	64.31
Desulfonauticus_sp._38_4375	63.58	64.22	63.75	64.18	65.37	63.76	63.75	64.22	64.01	63.68	63.75	63.91	63.59	64.89	64.22	63.92	63.45	63.98	64.97	65.31	100	97.97	69.8	64.91	62.64
Desulfonauticus_sp._A7A	63.96	64.31	64.08	64.16	65.36	64.25	64.06	64.38	64.22	64.17	63.9	64.1	63.97	64.87	64.34	64.38	63.33	64.08	65	65.31	97.97	100	69.82	65.06	62.9
Desulfonauticus_submarinus	62.03	62.9	62.11	62.92	64.55	62.66	62.62	62.98	62.13	62.39	62.81	62.61	62.06	63.78	63.02	62.5	63	62.82	63.89	64.71	69.8	69.82	100	65.22	61.7
Desulfothermus_okinawensis_JCM_13304	62.58	62.99	62.84	62.92	64.03	62.77	62.61	62.71	62.62	62.75	62.83	62.54	62.69	63.39	62.79	62.86	62.72	63.08	63.74	63.98	64.91	65.06	65.22	100	63.74
Desulfovermiculus_halophilus_DSM_18834	65.31	65.69	65.62	65.06	63.2	65.94	65.78	65.11	66.21	65.49	65.61	66.19	65.61	64.45	65.15	65.54	67.02	66.29	65.31	64.31	62.64	62.9	61.7	63.74	100
CONDNA MATRIX
NAME	bin.B1Sed10.102R1	bin.B1Sed10.27	bin.B1Sed10.28	bin.CSSed10.311R1	bin.CSSed10.448R1	bin.CSSed10.88	bin.CSSed11.143	bin.CSSed11.60	bin.T1Sed10.16	bin.T1Sed10.59	bin.T1Sed10.90	bin.T3Sed10.145	bin.T3Sed10.23	bin.T3Sed10.324	bin.T3Sed10.65R1	bin.T3Sed10.84	Desulfohalobium_retbaense_DSM_5692	Desulfonatronospira_thiodismutans_ASO3-1	Desulfonatronovibrio_hydrogenovorans_DSM_9292	Desulfonatronovibrio_magnus	Desulfonauticus_sp._38_4375	Desulfonauticus_sp._A7A	Desulfonauticus_submarinus	Desulfothermus_okinawensis_JCM_13304	Desulfovermiculus_halophilus_DSM_18834
bin.B1Sed10.102R1	100	0.01	11.68	0	0	7.05	3.21	0.01	12.1	7.55	52.5	3.1	12.94	0	0.02	8.02	0	56.34	0	0.02	0	0	0	0	0.04
bin.B1Sed10.27	0.01	100	0	0	0	0.44	0.58	0.11	0.06	0.59	0	0.39	0.12	0.04	0.04	0.56	0	0.15	0.04	0	0	0	0	0	0
bin.B1Sed10.28	11.68	0	100	0	0	9.19	3.32	0	57.08	10.11	9.17	3.38	58.29	0	0	10.87	0	15.15	0	0	0	0	0	0	0
bin.CSSed10.311R1	0	0	0	100	0	0	0.04	0	0	0	0	0	0	0.66	0.08	0.04	0	0	0.14	0	0	0	0	0	0
bin.CSSed10.448R1	0	0	0	0	100	0	0	0	0	0	0	0	0	0.05	0	0	0	0	0.15	0.55	0	0	0	0	0
bin.CSSed10.88	7.05	0.44	9.19	0	0	100	4.96	0.04	8.79	72.74	4.71	3.02	9.45	0	0.04	74.45	0	12.14	0	0.01	0	0	0	0	0
bin.CSSed11.143	3.21	0.58	3.32	0.04	0	4.96	100	0.04	3.53	5.32	5.4	66.54	3.41	0.1	0.03	5.18	0	10.05	0.11	0.65	0	0	0	0	0
bin.CSSed11.60	0.01	0.11	0	0	0	0.04	0.04	100	0.03	0.01	0	0.36	0	0.26	76.48	0	0	0.08	0.03	0.04	0	0	0	0	0
bin.T1Sed10.16	12.1	0.06	57.08	0	0	8.79	3.53	0.03	100	9.77	9.75	4.29	56.88	0	0.04	10.65	0	15.96	0.03	0.07	0	0	0	0	0
bin.T1Sed10.59	7.55	0.59	10.11	0	0	72.74	5.32	0.01	9.77	100	5.06	3.66	10.47	0	0	83.87	0	12.29	0	0.2	0	0	0	0	0
bin.T1Sed10.90	52.5	0	9.17	0	0	4.71	5.4	0	9.75	5.06	100	4.75	9.21	0	0	5.53	0	50.19	0	0.26	0	0	0	0	0.01
bin.T3Sed10.145	3.1	0.39	3.38	0	0	3.02	66.54	0.36	4.29	3.66	4.75	100	2.26	0.03	0	3.43	0	8.81	0.05	0.88	0	0	0	0	0
bin.T3Sed10.23	12.94	0.12	58.29	0	0	9.45	3.41	0	56.88	10.47	9.21	2.26	100	0	0	10.91	0	17.07	0	0	0	0	0	0	0
bin.T3Sed10.324	0	0.04	0	0.66	0.05	0	0.1	0.26	0	0	0	0.03	0	100	0	0.01	0	0.14	0.12	0.28	0	0	0	0	0
bin.T3Sed10.65R1	0.02	0.04	0	0.08	0	0.04	0.03	76.48	0.04	0	0	0	0	0	100	0	0	0.07	0.04	0.28	0	0	0	0	0
bin.T3Sed10.84	8.02	0.56	10.87	0.04	0	74.45	5.18	0	10.65	83.87	5.53	3.43	10.91	0.01	0	100	0	13.38	0.04	0.02	0	0	0	0	0
Desulfohalobium_retbaense_DSM_5692	0	0	0	0	0	0	0	0	0	0	0	0	0	0	0	0	100	0	0.01	0.03	0.04	0	0.01	0	0.03
Desulfonatronospira_thiodismutans_ASO3-1	56.34	0.15	15.15	0	0	12.14	10.05	0.08	15.96	12.29	50.19	8.81	17.07	0.14	0.07	13.38	0	100	0.15	0.9	0	0	0.05	0	0.04
Desulfonatronovibrio_hydrogenovorans_DSM_9292	0	0.04	0	0.14	0.15	0	0.11	0.03	0.03	0	0	0.05	0	0.12	0.04	0.04	0.01	0.15	100	0.3	0.04	0	0	0	0.01
Desulfonatronovibrio_magnus	0.02	0	0	0	0.55	0.01	0.65	0.04	0.07	0.2	0.26	0.88	0	0.28	0.28	0.02	0.03	0.9	0.3	100	0.02	0	0	0	0
Desulfonauticus_sp._38_4375	0	0	0	0	0	0	0	0	0	0	0	0	0	0	0	0	0.04	0	0.04	0.02	100	79.87	0.26	0	0.01
Desulfonauticus_sp._A7A	0	0	0	0	0	0	0	0	0	0	0	0	0	0	0	0	0	0	0	0	79.87	100	0.07	0.02	0
Desulfonauticus_submarinus	0	0	0	0	0	0	0	0	0	0	0	0	0	0	0	0	0.01	0.05	0	0	0.26	0.07	100	0.07	0.04
Desulfothermus_okinawensis_JCM_13304	0	0	0	0	0	0	0	0	0	0	0	0	0	0	0	0	0	0	0	0	0	0.02	0.07	100	0.01
Desulfovermiculus_halophilus_DSM_18834	0.04	0	0	0	0	0	0	0	0	0	0.01	0	0	0	0	0	0.03	0.04	0.01	0	0.01	0	0.04	0.01	100

## Sheet: Halorhodospira
DECISION MATRIX
NAME	bin.B1Sed10.188R1	bin.B1Sed10.46R1	Halorhodospira_halochloris	Halorhodospira_halochloris_str._A	Halorhodospira_halophila_SL1
bin.B1Sed10.188R1	1	0	0	0	0
bin.B1Sed10.46R1	0	1	0	0	0
Halorhodospira_halochloris	0	0	1	0	0
Halorhodospira_halochloris_str._A	0	0	0	1	0
Halorhodospira_halophila_SL1	0	0	0	0	1
ANI MATRIX
NAME	bin.B1Sed10.188R1	bin.B1Sed10.46R1	Halorhodospira_halochloris	Halorhodospira_halochloris_str._A	Halorhodospira_halophila_SL1
bin.B1Sed10.188R1	100	76.04	69.75	66.65	75.78
bin.B1Sed10.46R1	76.04	100	69.97	67.44	84.97
Halorhodospira_halochloris	69.75	69.97	100	65.48	70.5
Halorhodospira_halochloris_str._A	66.65	67.44	65.48	100	67.59
Halorhodospira_halophila_SL1	75.78	84.97	70.5	67.59	100
CONDNA MATRIX
NAME	bin.B1Sed10.188R1	bin.B1Sed10.46R1	Halorhodospira_halochloris	Halorhodospira_halochloris_str._A	Halorhodospira_halophila_SL1
bin.B1Sed10.188R1	100	0.98	0.1	0	0.52
bin.B1Sed10.46R1	0.98	100	0.17	0	10.8
Halorhodospira_halochloris	0.1	0.17	100	0.03	0.23
Halorhodospira_halochloris_str._A	0	0	0.03	100	0.04
Halorhodospira_halophila_SL1	0.52	10.8	0.23	0.04	100

## Sheet: Halorubrum
DECISION MATRIX
NAME	bin.B1Sed10.22	bin.T1Sed10.15	Halorubrum_aethiopicum_SAH-A6	Halorubrum_aidingense_JCM_13560	Halorubrum_arcis_JCM_13916	Halorubrum_californiensis_DSM_19288	Halorubrum_chaoviator_DSM_19316-SAMN06266787	Halorubrum_chaoviator_DSM_19316_SAMN06765716	Halorubrum_coriense_DSM_10284	Halorubrum_distributum_E8	Halorubrum_distributum_JCM_10118	Halorubrum_distributum_JCM_9100	Halorubrum_ezzemoulense_DSM_17463_SAMN02441569	Halorubrum_ezzemoulense_DSM_17463_SAMN06765717	Halorubrum_ezzemoulense_Ec15	Halorubrum_ezzemoulense_Fb21	Halorubrum_ezzemoulense_G37	Halorubrum_ezzemoulense_Ga2p	Halorubrum_ezzemoulense_Ga36	Halorubrum_ezzemoulense_LD3	Halorubrum_ezzemoulense_LG1	Halorubrum_halodurans_Cb34	Halorubrum_halophilum_B8	Halorubrum_hochstenium_ATCC_700873	Halorubrum_kocurii_JCM_14978	Halorubrum_lacuspofundi_ATCC_49239	Halorubrum_lacuspofundi_DL18	Halorubrum_lacuspofundi_HLS1	Halorubrum_lipolyticum_DSM_21995	Halorubrum_litoreum_JCM_13561	Halorubrum_persicum_C49	Halorubrum_saccharovorum_DSM_1137	Halorubrum_saccharovorum_H3	Halorubrum_sodomense_RD_26	Halorubrum_sp_AJ67	Halorubrum_sp_BV1	Halorubrum_sp_C191	Halorubrum_sp_C3	Halorubrum_sp_E3	Halorubrum_sp_Ea1	Halorubrum_sp_Ea8	Halorubrum_sp_Eb13	Halorubrum_sp_Hd13	Halorubrum_sp_Ib24	Halorubrum_sp_J07HR59	Halorubrum_sp_PL-Br10_E2g5	Halorubrum_sp_SD612	Halorubrum_sp_SD626R	Halorubrum_sp_SD683
bin.B1Sed10.22	1	-1	0	0	0	0	0	0	0	0	0	0	0	0	0	0	0	0	0	0	0	0	0	0	0	0	0	0	0	0	0	0	0	0	0	0	0	0	0	0	0	0	0	0	0	0	0	0	0
bin.T1Sed10.15	-1	1	0	0	0	0	0	0	0	0	0	0	0	0	0	0	0	0	0	0	0	0	0	0	0	0	0	0	0	0	0	0	0	0	0	0	0	0	0	0	0	0	0	0	0	0	0	0	0
Halorubrum_aethiopicum_SAH-A6	0	0	1	0	0	0	0	0	0	0	0	0	0	0	0	0	0	0	0	0	0	0	0	0	0	0	0	0	0	0	0	0	0	0	0	0	0	0	0	0	0	0	0	0	0	0	0	0	0
Halorubrum_aidingense_JCM_13560	0	0	0	1	0	0	0	0	0	0	0	0	0	0	0	0	0	0	0	0	0	0	0	0	0	0	0	0	0	0	0	0	0	0	0	0	0	0	0	0	0	0	0	0	0	0	0	0	0
Halorubrum_arcis_JCM_13916	0	0	0	0	1	0	0	0	0	-1	1	1	0	0	0	0	0	0	0	0	0	0	0	0	0	0	0	0	0	1	0	0	0	0	0	0	0	-1	0	0	0	0	0	0	0	0	0	0	0
Halorubrum_californiensis_DSM_19288	0	0	0	0	0	1	0	0	0	0	0	0	0	0	0	0	0	0	0	0	0	0	0	0	0	0	0	0	0	0	0	0	0	0	0	0	0	0	0	0	0	0	0	0	0	0	0	0	0
Halorubrum_chaoviator_DSM_19316-SAMN06266787	0	0	0	0	0	0	1	1	0	0	0	0	1	1	1	1	1	1	1	1	-1	0	0	0	0	0	0	0	0	0	0	0	0	0	0	0	1	0	0	0	0	0	0	0	0	0	-1	0	1
Halorubrum_chaoviator_DSM_19316_SAMN06765716	0	0	0	0	0	0	1	1	0	0	0	0	1	1	1	1	1	1	1	1	-1	0	0	0	0	0	0	0	0	0	0	0	0	0	0	0	1	0	0	0	0	0	0	0	0	0	-1	0	1
Halorubrum_coriense_DSM_10284	0	0	0	0	0	0	0	0	1	0	0	0	0	0	0	0	0	0	0	0	0	0	0	0	0	0	0	0	0	0	0	0	0	0	0	0	0	0	0	0	0	0	0	0	0	0	0	0	0
Halorubrum_distributum_E8	0	0	0	0	-1	0	0	0	0	1	-1	-1	0	0	0	0	0	0	0	0	0	0	0	0	0	0	0	0	0	-1	0	0	0	0	0	0	0	-1	-1	0	0	0	0	0	0	0	0	0	0
Halorubrum_distributum_JCM_10118	0	0	0	0	1	0	0	0	0	-1	1	1	0	0	0	0	0	0	0	0	0	0	0	0	0	0	0	0	0	1	0	0	0	0	0	0	0	-1	0	0	0	0	0	0	0	0	0	0	0
Halorubrum_distributum_JCM_9100	0	0	0	0	1	0	0	0	0	-1	1	1	0	0	0	0	0	0	0	0	0	0	0	0	0	0	0	0	0	1	0	0	0	0	0	0	0	-1	0	0	0	0	0	0	0	0	0	0	0
Halorubrum_ezzemoulense_DSM_17463_SAMN02441569	0	0	0	0	0	0	1	1	0	0	0	0	1	1	1	1	1	1	1	1	1	0	0	0	0	0	0	0	0	0	0	0	0	0	0	0	1	0	0	0	0	0	0	0	0	0	-1	0	1
Halorubrum_ezzemoulense_DSM_17463_SAMN06765717	0	0	0	0	0	0	1	1	0	0	0	0	1	1	1	1	1	1	1	1	1	0	0	0	0	0	0	0	0	0	0	0	0	0	0	0	1	0	0	0	0	0	0	0	0	0	-1	0	1
Halorubrum_ezzemoulense_Ec15	0	0	0	0	0	0	1	1	0	0	0	0	1	1	1	1	1	1	1	1	-1	0	0	0	0	0	0	0	0	0	0	0	0	0	0	0	1	0	0	0	0	0	0	0	0	0	-1	0	1
Halorubrum_ezzemoulense_Fb21	0	0	0	0	0	0	1	1	0	0	0	0	1	1	1	1	-1	-1	-1	1	-1	0	0	0	0	0	0	0	0	0	0	0	0	0	0	0	1	0	0	0	0	0	0	0	0	0	-1	0	1
Halorubrum_ezzemoulense_G37	0	0	0	0	0	0	1	1	0	0	0	0	1	1	1	-1	1	1	1	1	-1	0	0	0	0	0	0	0	0	0	0	0	0	0	0	0	1	0	0	0	0	0	0	0	0	0	-1	0	1
Halorubrum_ezzemoulense_Ga2p	0	0	0	0	0	0	1	1	0	0	0	0	1	1	1	-1	1	1	1	1	-1	0	0	0	0	0	0	0	0	0	0	0	0	0	0	0	1	0	0	0	0	0	0	0	0	0	-1	0	1
Halorubrum_ezzemoulense_Ga36	0	0	0	0	0	0	1	1	0	0	0	0	1	1	1	-1	1	1	1	1	-1	0	0	0	0	0	0	0	0	0	0	0	0	0	0	0	1	0	0	0	0	0	0	0	0	0	-1	0	1
Halorubrum_ezzemoulense_LD3	0	0	0	0	0	0	1	1	0	0	0	0	1	1	1	1	1	1	1	1	1	0	0	0	0	0	0	0	0	0	0	0	0	0	0	0	1	0	0	0	0	0	0	0	0	0	-1	0	1
Halorubrum_ezzemoulense_LG1	0	0	0	0	0	0	-1	-1	0	0	0	0	1	1	-1	-1	-1	-1	-1	1	1	0	0	0	0	0	0	0	0	0	0	0	0	0	0	0	1	0	0	0	0	0	0	0	0	0	-1	0	-1
Halorubrum_halodurans_Cb34	0	0	0	0	0	0	0	0	0	0	0	0	0	0	0	0	0	0	0	0	0	1	0	0	0	0	0	0	0	0	0	0	0	0	0	0	0	0	0	0	0	0	0	0	0	0	0	0	0
Halorubrum_halophilum_B8	0	0	0	0	0	0	0	0	0	0	0	0	0	0	0	0	0	0	0	0	0	0	1	0	0	0	0	0	0	0	0	0	1	0	0	0	0	0	0	0	0	0	0	0	0	0	0	0	0
Halorubrum_hochstenium_ATCC_700873	0	0	0	0	0	0	0	0	0	0	0	0	0	0	0	0	0	0	0	0	0	0	0	1	0	0	0	0	0	0	0	0	0	0	0	0	0	0	0	0	0	0	0	0	0	0	0	0	0
Halorubrum_kocurii_JCM_14978	0	0	0	0	0	0	0	0	0	0	0	0	0	0	0	0	0	0	0	0	0	0	0	0	1	0	0	0	0	0	0	0	0	0	0	0	0	0	0	0	0	0	0	0	0	0	0	0	0
Halorubrum_lacuspofundi_ATCC_49239	0	0	0	0	0	0	0	0	0	0	0	0	0	0	0	0	0	0	0	0	0	0	0	0	0	1	1	1	0	0	0	0	0	0	0	0	0	0	0	0	0	0	0	0	0	0	0	0	0
Halorubrum_lacuspofundi_DL18	0	0	0	0	0	0	0	0	0	0	0	0	0	0	0	0	0	0	0	0	0	0	0	0	0	1	1	1	0	0	0	0	0	0	0	0	0	0	0	0	0	0	0	0	0	0	0	0	0
Halorubrum_lacuspofundi_HLS1	0	0	0	0	0	0	0	0	0	0	0	0	0	0	0	0	0	0	0	0	0	0	0	0	0	1	1	1	0	0	0	0	0	0	0	0	0	0	0	0	0	0	0	0	0	0	0	0	0
Halorubrum_lipolyticum_DSM_21995	0	0	0	0	0	0	0	0	0	0	0	0	0	0	0	0	0	0	0	0	0	0	0	0	0	0	0	0	1	0	0	0	0	0	0	0	0	0	0	0	0	0	0	0	0	0	0	0	0
Halorubrum_litoreum_JCM_13561	0	0	0	0	1	0	0	0	0	-1	1	1	0	0	0	0	0	0	0	0	0	0	0	0	0	0	0	0	0	1	0	0	0	0	0	0	0	-1	0	0	0	0	0	0	0	0	0	0	0
Halorubrum_persicum_C49	0	0	0	0	0	0	0	0	0	0	0	0	0	0	0	0	0	0	0	0	0	0	0	0	0	0	0	0	0	0	1	0	0	0	0	0	0	0	0	0	0	0	0	0	0	0	0	0	0
Halorubrum_saccharovorum_DSM_1137	0	0	0	0	0	0	0	0	0	0	0	0	0	0	0	0	0	0	0	0	0	0	0	0	0	0	0	0	0	0	0	1	0	0	0	0	0	0	0	0	0	0	0	0	0	0	0	0	0
Halorubrum_saccharovorum_H3	0	0	0	0	0	0	0	0	0	0	0	0	0	0	0	0	0	0	0	0	0	0	1	0	0	0	0	0	0	0	0	0	1	0	0	0	0	0	0	0	0	0	0	0	0	0	0	0	0
Halorubrum_sodomense_RD_26	0	0	0	0	0	0	0	0	0	0	0	0	0	0	0	0	0	0	0	0	0	0	0	0	0	0	0	0	0	0	0	0	0	1	0	0	0	0	0	0	0	0	0	0	0	0	0	0	0
Halorubrum_sp_AJ67	0	0	0	0	0	0	0	0	0	0	0	0	0	0	0	0	0	0	0	0	0	0	0	0	0	0	0	0	0	0	0	0	0	0	1	0	0	0	0	0	0	0	0	0	0	0	0	0	0
Halorubrum_sp_BV1	0	0	0	0	0	0	0	0	0	0	0	0	0	0	0	0	0	0	0	0	0	0	0	0	0	0	0	0	0	0	0	0	0	0	0	1	0	0	0	0	0	0	0	0	0	0	0	0	0
Halorubrum_sp_C191	0	0	0	0	0	0	1	1	0	0	0	0	1	1	1	1	1	1	1	1	1	0	0	0	0	0	0	0	0	0	0	0	0	0	0	0	1	0	0	0	0	0	0	0	0	0	-1	0	1
Halorubrum_sp_C3	0	0	0	0	-1	0	0	0	0	-1	-1	-1	0	0	0	0	0	0	0	0	0	0	0	0	0	0	0	0	0	-1	0	0	0	0	0	0	0	1	0	0	0	0	0	0	0	0	0	0	0
Halorubrum_sp_E3	0	0	0	0	0	0	0	0	0	-1	0	0	0	0	0	0	0	0	0	0	0	0	0	0	0	0	0	0	0	0	0	0	0	0	0	0	0	0	1	0	0	0	0	0	0	0	0	0	0
Halorubrum_sp_Ea1	0	0	0	0	0	0	0	0	0	0	0	0	0	0	0	0	0	0	0	0	0	0	0	0	0	0	0	0	0	0	0	0	0	0	0	0	0	0	0	1	1	1	1	1	0	0	0	0	0
Halorubrum_sp_Ea8	0	0	0	0	0	0	0	0	0	0	0	0	0	0	0	0	0	0	0	0	0	0	0	0	0	0	0	0	0	0	0	0	0	0	0	0	0	0	0	1	1	1	1	1	0	0	0	0	0
Halorubrum_sp_Eb13	0	0	0	0	0	0	0	0	0	0	0	0	0	0	0	0	0	0	0	0	0	0	0	0	0	0	0	0	0	0	0	0	0	0	0	0	0	0	0	1	1	1	1	1	0	0	0	0	0
Halorubrum_sp_Hd13	0	0	0	0	0	0	0	0	0	0	0	0	0	0	0	0	0	0	0	0	0	0	0	0	0	0	0	0	0	0	0	0	0	0	0	0	0	0	0	1	1	1	1	1	0	0	0	0	0
Halorubrum_sp_Ib24	0	0	0	0	0	0	0	0	0	0	0	0	0	0	0	0	0	0	0	0	0	0	0	0	0	0	0	0	0	0	0	0	0	0	0	0	0	0	0	1	1	1	1	1	0	0	0	0	0
Halorubrum_sp_J07HR59	0	0	0	0	0	0	0	0	0	0	0	0	0	0	0	0	0	0	0	0	0	0	0	0	0	0	0	0	0	0	0	0	0	0	0	0	0	0	0	0	0	0	0	0	1	0	0	0	0
Halorubrum_sp_PL-Br10_E2g5	0	0	0	0	0	0	0	0	0	0	0	0	0	0	0	0	0	0	0	0	0	0	0	0	0	0	0	0	0	0	0	0	0	0	0	0	0	0	0	0	0	0	0	0	0	1	0	0	0
Halorubrum_sp_SD612	0	0	0	0	0	0	-1	-1	0	0	0	0	-1	-1	-1	-1	-1	-1	-1	-1	-1	0	0	0	0	0	0	0	0	0	0	0	0	0	0	0	-1	0	0	0	0	0	0	0	0	0	1	0	1
Halorubrum_sp_SD626R	0	0	0	0	0	0	0	0	0	0	0	0	0	0	0	0	0	0	0	0	0	0	0	0	0	0	0	0	0	0	0	0	0	0	0	0	0	0	0	0	0	0	0	0	0	0	0	1	0
Halorubrum_sp_SD683	0	0	0	0	0	0	1	1	0	0	0	0	1	1	1	1	1	1	1	1	-1	0	0	0	0	0	0	0	0	0	0	0	0	0	0	0	1	0	0	0	0	0	0	0	0	0	1	0	1
Halorubrum_sp_T3	0	0	0	0	0	0	0	0	0	0	0	0	0	0	0	0	0	0	0	0	0	0	0	0	0	0	0	0	0	0	0	0	0	0	0	0	0	0	0	0	0	0	0	0	0	0	0	0	0
Halorubrum_sp_WN019	0	0	0	0	0	0	0	0	0	0	0	0	0	0	0	0	0	0	0	0	0	0	0	0	0	0	0	0	0	0	0	0	0	0	0	0	0	0	0	0	0	0	0	0	0	0	0	0	0
Halorubrum_tebenquichense_DSM_14210	0	0	0	0	0	0	0	0	0	0	0	0	0	0	0	0	0	0	0	0	0	0	0	0	0	0	0	0	0	0	0	0	0	0	0	0	0	0	0	0	0	0	0	0	0	0	0	0	0
Halorubrum_terrestre_JCM_10247	0	0	0	0	1	0	0	0	0	-1	1	1	0	0	0	0	0	0	0	0	0	0	0	0	0	0	0	0	0	1	0	0	0	0	0	0	0	-1	0	0	0	0	0	0	0	0	0	0	0
Halorubrum_trapanicum_CBA1232	0	0	0	0	0	0	0	0	0	0	0	0	0	0	0	0	0	0	0	0	0	0	0	0	0	0	0	0	0	0	0	0	0	0	0	0	0	0	0	0	0	0	0	0	0	0	0	0	0
Halorubrum_tropicale_5	0	0	0	0	0	0	0	0	0	0	0	0	0	0	0	0	0	0	0	0	0	0	0	0	0	0	0	0	0	0	0	0	0	0	0	0	0	0	0	0	0	0	0	0	0	0	0	0	0
Halorubrum_vacuolatum_DSM_8800	0	0	0	0	0	0	0	0	0	0	0	0	0	0	0	0	0	0	0	0	0	0	0	0	0	0	0	0	0	0	0	0	0	0	0	0	0	0	0	0	0	0	0	0	0	0	0	0	0
ANI MATRIX
NAME	bin.B1Sed10.22	bin.T1Sed10.15	Halorubrum_aethiopicum_SAH-A6	Halorubrum_aidingense_JCM_13560	Halorubrum_arcis_JCM_13916	Halorubrum_californiensis_DSM_19288	Halorubrum_chaoviator_DSM_19316-SAMN06266787	Halorubrum_chaoviator_DSM_19316_SAMN06765716	Halorubrum_coriense_DSM_10284	Halorubrum_distributum_E8	Halorubrum_distributum_JCM_10118	Halorubrum_distributum_JCM_9100	Halorubrum_ezzemoulense_DSM_17463_SAMN02441569	Halorubrum_ezzemoulense_DSM_17463_SAMN06765717	Halorubrum_ezzemoulense_Ec15	Halorubrum_ezzemoulense_Fb21	Halorubrum_ezzemoulense_G37	Halorubrum_ezzemoulense_Ga2p	Halorubrum_ezzemoulense_Ga36	Halorubrum_ezzemoulense_LD3	Halorubrum_ezzemoulense_LG1	Halorubrum_halodurans_Cb34	Halorubrum_halophilum_B8	Halorubrum_hochstenium_ATCC_700873	Halorubrum_kocurii_JCM_14978	Halorubrum_lacuspofundi_ATCC_49239	Halorubrum_lacuspofundi_DL18	Halorubrum_lacuspofundi_HLS1	Halorubrum_lipolyticum_DSM_21995	Halorubrum_litoreum_JCM_13561	Halorubrum_persicum_C49	Halorubrum_saccharovorum_DSM_1137	Halorubrum_saccharovorum_H3	Halorubrum_sodomense_RD_26	Halorubrum_sp_AJ67	Halorubrum_sp_BV1	Halorubrum_sp_C191	Halorubrum_sp_C3	Halorubrum_sp_E3	Halorubrum_sp_Ea1	Halorubrum_sp_Ea8	Halorubrum_sp_Eb13	Halorubrum_sp_Hd13	Halorubrum_sp_Ib24	Halorubrum_sp_J07HR59	Halorubrum_sp_PL-Br10_E2g5	Halorubrum_sp_SD612	Halorubrum_sp_SD626R	Halorubrum_sp_SD683
bin.B1Sed10.22	100	99.25	78.12	77.53	77.66	77.41	77.16	77.28	77.37	79.1	77.65	77.42	77.3	77.34	77.19	77.06	77.23	77.36	77.22	77.19	77.06	78.11	77.31	77.36	77.43	77.34	77.22	77.48	77.65	77.61	77.73	77.59	77.41	77.42	78.97	77.3	77.19	78.45	78.75	77.37	77.39	77.55	77.41	77.34	70.14	76.67	77.42	77.5	77.25
bin.T1Sed10.15	99.25	100	77.75	77.03	77.06	76.88	76.74	76.77	76.74	77.83	77.22	77.03	76.84	76.85	76.82	76.55	76.82	76.94	76.94	76.62	76.47	77.61	77.01	76.91	77.03	76.76	76.58	76.75	77.25	77.03	77.18	77.12	77.09	77	77.59	76.68	76.77	77.75	77.7	76.91	76.88	77.02	76.95	76.83	69.92	76.5	76.88	77	76.79
Halorubrum_aethiopicum_SAH-A6	78.12	77.75	100	80.46	80.4	80.19	79.97	79.91	80.34	80.81	80.44	80.39	80.02	80.12	80.09	80.19	79.94	80.06	79.97	79.81	79.83	91.38	80.86	80.55	80.77	80.33	80.53	80.42	80.94	80.53	80.81	80.88	80.73	80.38	81.17	80.24	80	80.94	80.6	80.84	80.72	80.81	80.78	80.39	71.11	78.71	80.48	80.78	79.95
Halorubrum_aidingense_JCM_13560	77.53	77.03	80.46	100	81.69	81.3	81.02	80.98	81.21	82.62	81.59	81.66	81.05	81.06	81.06	80.83	81.03	80.96	81	80.92	80.97	80.52	83.16	81.53	83.3	83.13	82.96	83.14	83.82	81.64	82.97	83.1	83.3	81.26	82.09	81.53	81.08	82.06	82.07	82.83	82.78	82.94	82.85	82.56	70.62	81.25	81.48	82.72	80.92
Halorubrum_arcis_JCM_13916	77.66	77.06	80.4	81.69	100	88.51	87.43	87.47	87.02	96.09	97.56	97.56	87.49	87.41	87.57	87.52	87.49	87.47	87.53	87.45	88.19	80.64	82.88	86.67	82.61	82.25	82.17	82.25	82.8	97.52	82.53	82.69	83.17	88.17	86.25	81.06	87.46	96.88	91.92	82.22	82.23	82.49	82.24	81.92	70.63	79.45	88.17	82.91	87.5
Halorubrum_californiensis_DSM_19288	77.41	76.88	80.19	81.3	88.51	100	87.25	87.38	87.69	88.05	88.53	88.5	87.41	87.48	87.49	87.46	87.5	87.48	87.45	87.37	87.3	79.95	82.18	86.28	82.14	81.34	81.27	81.48	82.45	88.77	82.31	82	82.15	87.41	85.4	80.5	87.19	88.09	85.89	82.13	82.09	82.2	82.09	81.68	70.73	79.38	87.93	82.21	87.56
Halorubrum_chaoviator_DSM_19316-SAMN06266787	77.16	76.74	79.97	81.02	87.43	87.25	100	99.94	87.65	87.78	87.55	87.53	98.61	98.62	98.53	98.2	98.45	98.39	98.37	98.51	97.97	80.09	82.12	85.93	81.94	81.18	81.09	81.32	81.91	87.51	81.97	82.07	82.19	86.76	85.54	80.66	98.38	87.76	85.73	82.16	82.08	82.27	82.12	81.7	70.83	78.78	97.09	82.62	98.28
Halorubrum_chaoviator_DSM_19316_SAMN06765716	77.28	76.77	79.91	80.98	87.47	87.38	99.94	100	87.7	87.59	87.55	87.56	98.63	98.64	98.57	98.22	98.5	98.44	98.4	98.48	97.98	80.02	82.17	85.93	81.87	81.17	81.03	81.3	81.93	87.5	81.89	81.98	82.19	86.85	85.64	80.69	98.37	87.75	85.75	82.18	82.1	82.27	82.14	81.75	70.77	78.77	97.14	82.64	98.28
Halorubrum_coriense_DSM_10284	77.37	76.74	80.34	81.21	87.02	87.69	87.65	87.7	100	86.44	86.91	86.88	87.77	87.77	87.91	87.95	87.84	87.9	87.87	87.75	87.65	80.03	81.97	86.15	82.15	81.4	81.34	81.47	82.07	87.05	82.09	81.91	82.08	86.64	85.66	80.56	87.87	86.75	84.74	81.76	81.84	81.97	81.72	81.4	70.78	79.21	88.31	82.1	88.09
Halorubrum_distributum_E8	79.1	77.83	80.81	82.62	96.09	88.05	87.78	87.59	86.44	100	96.48	96.59	87.65	87.64	87.74	87.2	87.52	87.66	87.95	87.75	88.55	81.38	83.3	86.39	83.52	82.68	82.56	82.56	83.65	97.25	83.09	83	83.4	88.31	86.19	82.09	87.66	95.44	96.25	83.33	83.16	83.33	83.19	83	72.61	80.34	88.23	83.09	87.1
Halorubrum_distributum_JCM_10118	77.65	77.22	80.44	81.59	97.56	88.53	87.55	87.55	86.91	96.48	100	99.94	87.62	87.56	87.61	87.43	87.56	87.5	87.57	87.59	88.42	80.56	82.83	86.72	82.59	82.02	82	82.09	82.91	98.14	82.29	82.69	83.06	88.35	86.06	81.02	87.64	97.08	92.36	82.2	82.28	82.35	82.25	81.92	70.81	79.47	88.17	82.66	87.47
Halorubrum_distributum_JCM_9100	77.42	77.03	80.39	81.66	97.56	88.5	87.53	87.56	86.88	96.59	99.94	100	87.67	87.59	87.59	87.42	87.56	87.48	87.58	87.63	88.42	80.65	82.82	86.69	82.57	82.05	82.04	82.1	82.93	98.1	82.35	82.75	83.09	88.27	86.18	81.12	87.67	97.03	92.53	82.19	82.25	82.37	82.19	81.93	70.67	79.38	88.19	82.69	87.44
Halorubrum_ezzemoulense_DSM_17463_SAMN02441569	77.3	76.84	80.02	81.05	87.49	87.41	98.61	98.63	87.77	87.65	87.62	87.67	100	99.95	98.63	98.38	98.57	98.47	98.52	98.66	98.12	80.12	82.02	86.07	81.78	81.02	80.95	81.29	82.09	87.52	81.86	81.89	81.97	86.83	85.62	80.5	98.56	87.84	85.85	82.06	82.08	82.16	82.07	81.67	70.63	78.92	97.18	82.31	98.35
Halorubrum_ezzemoulense_DSM_17463_SAMN06765717	77.34	76.85	80.12	81.06	87.41	87.48	98.62	98.64	87.77	87.64	87.56	87.59	99.95	100	98.66	98.32	98.59	98.53	98.52	98.69	98.12	80.12	82.04	86.09	81.83	81.13	81.03	81.36	82	87.44	81.86	81.95	82.03	86.73	85.66	80.58	98.61	87.79	85.71	82.12	82.08	82.19	82.12	81.66	70.69	79.02	97.22	82.27	98.33
Halorubrum_ezzemoulense_Ec15	77.19	76.82	80.09	81.06	87.57	87.49	98.53	98.57	87.91	87.74	87.61	87.59	98.63	98.66	100	98.32	98.81	99.06	98.89	98.5	98.1	80.16	82.02	86.12	82.18	81.41	81.34	81.53	82.19	87.48	81.82	81.93	82.18	86.86	85.86	80.81	98.5	87.69	85.93	82.04	82.08	82.19	82.12	81.75	70.64	79.09	97.32	82.31	98.54
Halorubrum_ezzemoulense_Fb21	77.06	76.55	80.19	80.83	87.52	87.46	98.2	98.22	87.95	87.2	87.43	87.42	98.38	98.32	98.32	100	98.31	98.33	98.34	98.6	98.61	80.06	82	85.86	81.94	81.17	81.07	81.07	81.88	87.34	81.74	81.87	81.94	86.66	85.66	80.67	98.89	87.56	85.7	81.67	81.58	81.8	81.54	81.38	70.72	78.66	96.88	82.05	98.21
Halorubrum_ezzemoulense_G37	77.23	76.82	79.94	81.03	87.49	87.5	98.45	98.5	87.84	87.52	87.56	87.56	98.57	98.59	98.81	98.31	100	98.68	98.84	98.5	98.03	80.07	82.36	86.03	82.34	81.43	81.41	81.44	82.13	87.43	81.87	81.88	82.16	86.83	85.55	80.68	98.36	87.57	85.78	82.12	82.16	82.22	82.14	81.72	70.58	78.95	97.12	82.43	98.33
Halorubrum_ezzemoulense_Ga2p	77.36	76.94	80.06	80.96	87.47	87.48	98.39	98.44	87.9	87.66	87.5	87.48	98.47	98.53	99.06	98.33	98.68	100	98.89	98.39	97.92	80.09	82.05	86.1	82.22	81.47	81.38	81.5	82.13	87.42	81.79	82	82.23	86.77	85.59	80.68	98.46	87.56	85.81	82.12	82.06	82.28	82.08	81.87	70.71	78.97	97.21	82.25	98.41
Halorubrum_ezzemoulense_Ga36	77.22	76.94	79.97	81	87.53	87.45	98.37	98.4	87.87	87.95	87.57	87.58	98.52	98.52	98.89	98.34	98.84	98.89	100	98.41	98.08	80.11	82.09	86.09	82.36	81.53	81.51	81.59	82.22	87.5	81.81	81.88	82.15	86.95	85.77	80.77	98.55	87.66	85.99	82	82.22	82.18	82.19	81.7	70.78	79.03	97.13	82.37	98.28
Halorubrum_ezzemoulense_LD3	77.19	76.62	79.81	80.92	87.45	87.37	98.51	98.48	87.75	87.75	87.59	87.63	98.66	98.69	98.5	98.6	98.5	98.39	98.41	100	98.6	79.91	82.21	86.03	82.16	81.2	81.09	81.34	81.96	87.47	81.83	81.97	82.22	86.61	85.37	80.62	99	87.97	85.98	82	81.97	82.04	81.92	81.61	70.5	78.91	97.03	82.3	98.19
Halorubrum_ezzemoulense_LG1	77.06	76.47	79.83	80.97	88.19	87.3	97.97	97.98	87.65	88.55	88.42	88.42	98.12	98.12	98.1	98.61	98.03	97.92	98.08	98.6	100	79.89	82.02	85.97	82.06	81.03	81	81.28	82.1	88.39	81.66	81.63	81.96	86.67	85.34	80.41	98.92	88.5	86.52	82	81.98	82.1	81.92	81.82	70.65	78.8	96.88	82.28	97.96
Halorubrum_halodurans_Cb34	78.11	77.61	91.38	80.52	80.64	79.95	80.09	80.02	80.03	81.38	80.56	80.65	80.12	80.12	80.16	80.06	80.07	80.09	80.11	79.91	79.89	100	80.66	80.56	80.35	80.3	80.14	80.44	80.75	80.72	80.73	81.25	80.69	80.15	80.89	80.22	79.96	80.84	81.24	80.68	80.73	80.75	80.69	80.31	70.97	78.6	80.48	80.81	80.24
Halorubrum_halophilum_B8	77.31	77.01	80.86	83.16	82.88	82.18	82.12	82.17	81.97	83.3	82.83	82.82	82.02	82.04	82.02	82	82.36	82.05	82.09	82.21	82.02	80.66	100	82.56	87.34	87	87.09	87.34	88.15	82.75	87.28	88.26	98	82.19	83.31	81.76	82.27	83.97	85	84.13	84.04	84.27	84.07	83.68	70.67	80.68	82.41	83.94	82.02
Halorubrum_hochstenium_ATCC_700873	77.36	76.91	80.55	81.53	86.67	86.28	85.93	85.93	86.15	86.39	86.72	86.69	86.07	86.09	86.12	85.86	86.03	86.1	86.09	86.03	85.97	80.56	82.56	100	82.08	81.64	81.66	81.84	82.81	86.87	82.46	82.47	82.68	86.61	89.44	81.01	86.05	86.82	84.73	82	82.16	82.04	82.07	81.75	70.6	79.48	86.5	82.41	86.17
Halorubrum_kocurii_JCM_14978	77.43	77.03	80.77	83.3	82.61	82.14	81.94	81.87	82.15	83.52	82.59	82.57	81.78	81.83	82.18	81.94	82.34	82.22	82.36	82.16	82.06	80.35	87.34	82.08	100	86.74	86.81	86.96	88.87	82.46	86.79	87.22	87.41	82.14	82.84	81.72	82.25	83.11	84.53	84.4	84.31	84.38	84.28	84.03	70.53	80.47	82.29	84.03	81.85
Halorubrum_lacuspofundi_ATCC_49239	77.34	76.76	80.33	83.13	82.25	81.34	81.18	81.17	81.4	82.68	82.02	82.05	81.02	81.13	81.41	81.17	81.43	81.47	81.53	81.2	81.03	80.3	87	81.64	86.74	100	99.02	99.76	87.62	82.11	86.25	86.89	87.16	81.57	82.61	81.19	81.19	82.45	83.81	83.69	83.75	83.86	83.77	83.37	70.56	80.41	81.68	83.09	81.33
Halorubrum_lacuspofundi_DL18	77.22	76.58	80.53	82.96	82.17	81.27	81.09	81.03	81.34	82.56	82	82.04	80.95	81.03	81.34	81.07	81.41	81.38	81.51	81.09	81	80.14	87.09	81.66	86.81	99.02	100	99.37	87.55	82.05	86.34	86.92	87.2	81.53	82.62	81.38	81.12	82.51	83.85	83.57	83.61	83.71	83.57	83.22	70.52	80.18	81.62	83.31	81.24
Halorubrum_lacuspofundi_HLS1	77.48	76.75	80.42	83.14	82.25	81.48	81.32	81.3	81.47	82.56	82.09	82.1	81.29	81.36	81.53	81.07	81.44	81.5	81.59	81.34	81.28	80.44	87.34	81.84	86.96	99.76	99.37	100	87.81	82.19	86.55	87.16	87.3	81.6	82.88	81.46	81.36	82.63	83.98	83.8	83.79	83.9	83.82	83.5	70.46	80.32	81.73	83.54	81.39
Halorubrum_lipolyticum_DSM_21995	77.65	77.25	80.94	83.82	82.8	82.45	81.91	81.93	82.07	83.65	82.91	82.93	82.09	82	82.19	81.88	82.13	82.13	82.22	81.96	82.1	80.75	88.15	82.81	88.87	87.62	87.55	87.81	100	82.79	87.34	88.05	88.19	82.53	83.33	82.03	82.09	83.53	84.91	84.6	84.56	84.66	84.58	84.19	70.89	80.83	82.62	84.65	82.19
Halorubrum_litoreum_JCM_13561	77.61	77.03	80.53	81.64	97.52	88.77	87.51	87.5	87.05	97.25	98.14	98.1	87.52	87.44	87.48	87.34	87.43	87.42	87.5	87.47	88.39	80.72	82.75	86.87	82.46	82.11	82.05	82.19	82.79	100	83.09	82.9	82.96	88.31	86.61	81.19	87.47	97.09	92.84	82.32	82.44	82.57	82.38	82.2	70.94	79.34	88.16	82.8	87.55
Halorubrum_persicum_C49	77.73	77.18	80.81	82.97	82.53	82.31	81.97	81.89	82.09	83.09	82.29	82.35	81.86	81.86	81.82	81.74	81.87	81.79	81.81	81.83	81.66	80.73	87.28	82.46	86.79	86.25	86.34	86.55	87.34	83.09	100	87.07	87.27	82	82.93	81.69	81.66	82.92	92.15	83.81	83.87	84.02	84.02	83.66	70.59	80.31	82.19	84.04	82.17
Halorubrum_saccharovorum_DSM_1137	77.59	77.12	80.88	83.1	82.69	82	82.07	81.98	81.91	83	82.69	82.75	81.89	81.95	81.93	81.87	81.88	82	81.88	81.97	81.63	81.25	88.26	82.47	87.22	86.89	86.92	87.16	88.05	82.9	87.07	100	88.35	82.28	83.28	81.93	81.91	83.29	84.82	84.19	84.13	84.23	84.16	83.85	70.47	81.09	82.37	84.25	82.19
Halorubrum_saccharovorum_H3	77.41	77.09	80.73	83.3	83.17	82.15	82.19	82.19	82.08	83.4	83.06	83.09	81.97	82.03	82.18	81.94	82.16	82.23	82.15	82.22	81.96	80.69	98	82.68	87.41	87.16	87.2	87.3	88.19	82.96	87.27	88.35	100	82.35	83.5	81.94	82.41	83.82	84.9	84.09	84.1	84.25	84.11	83.67	70.76	80.88	82.61	84.06	82.16
Halorubrum_sodomense_RD_26	77.42	77	80.38	81.26	88.17	87.41	86.76	86.85	86.64	88.31	88.35	88.27	86.83	86.73	86.86	86.66	86.83	86.77	86.95	86.61	86.67	80.15	82.19	86.61	82.14	81.57	81.53	81.6	82.53	88.31	82	82.28	82.35	100	86.14	80.87	86.81	88.25	86.06	82.17	82.32	82.39	82.15	81.92	71.16	79.24	87.28	82.78	86.83
Halorubrum_sp_AJ67	78.97	77.59	81.17	82.09	86.25	85.4	85.54	85.64	85.66	86.19	86.06	86.18	85.62	85.66	85.86	85.66	85.55	85.59	85.77	85.37	85.34	80.89	83.31	89.44	82.84	82.61	82.62	82.88	83.33	86.61	82.93	83.28	83.5	86.14	100	81.84	85.62	85.87	84.29	82.56	82.72	82.78	82.68	82.01	72.52	80.18	86.45	82.48	85.89
Halorubrum_sp_BV1	77.3	76.68	80.24	81.53	81.06	80.5	80.66	80.69	80.56	82.09	81.02	81.12	80.5	80.58	80.81	80.67	80.68	80.68	80.77	80.62	80.41	80.22	81.76	81.01	81.72	81.19	81.38	81.46	82.03	81.19	81.69	81.93	81.94	80.87	81.84	100	80.62	81.64	81.72	81.74	81.64	81.88	81.66	81.42	70.89	79.97	81	81.73	80.71
Halorubrum_sp_C191	77.19	76.77	80	81.08	87.46	87.19	98.38	98.37	87.87	87.66	87.64	87.67	98.56	98.61	98.5	98.89	98.36	98.46	98.55	99	98.92	79.96	82.27	86.05	82.25	81.19	81.12	81.36	82.09	87.47	81.66	81.91	82.41	86.81	85.62	80.62	100	87.78	85.94	82.17	82.07	82.25	82.03	81.66	70.5	79.05	97.14	82.52	98.28
Halorubrum_sp_C3	78.45	77.75	80.94	82.06	96.88	88.09	87.76	87.75	86.75	95.44	97.08	97.03	87.84	87.79	87.69	87.56	87.57	87.56	87.66	87.97	88.5	80.84	83.97	86.82	83.11	82.45	82.51	82.63	83.53	97.09	82.92	83.29	83.82	88.25	85.87	81.64	87.78	100	91.71	82.69	82.77	83.01	82.81	82.56	71.57	79.8	88.21	83.29	87.36
Halorubrum_sp_E3	78.75	77.7	80.6	82.07	91.92	85.89	85.73	85.75	84.74	96.25	92.36	92.53	85.85	85.71	85.93	85.7	85.78	85.81	85.99	85.98	86.52	81.24	85	84.73	84.53	83.81	83.85	83.98	84.91	92.84	92.15	84.82	84.9	86.06	84.29	81.72	85.94	91.71	100	83.2	83.31	83.52	83.38	83.25	71.62	79.69	86.2	83	85.25
Halorubrum_sp_Ea1	77.37	76.91	80.84	82.83	82.22	82.13	82.16	82.18	81.76	83.33	82.2	82.19	82.06	82.12	82.04	81.67	82.12	82.12	82	82	82	80.68	84.13	82	84.4	83.69	83.57	83.8	84.6	82.32	83.81	84.19	84.09	82.17	82.56	81.74	82.17	82.69	83.2	100	98.45	98.96	98.34	98.18	70.88	80.51	82.31	86.92	81.88
Halorubrum_sp_Ea8	77.39	76.88	80.72	82.78	82.23	82.09	82.08	82.1	81.84	83.16	82.28	82.25	82.08	82.08	82.08	81.58	82.16	82.06	82.22	81.97	81.98	80.73	84.04	82.16	84.31	83.75	83.61	83.79	84.56	82.44	83.87	84.13	84.1	82.32	82.72	81.64	82.07	82.77	83.31	98.45	100	98.58	98.87	97.91	70.88	80.43	82.34	87.02	81.9
Halorubrum_sp_Eb13	77.55	77.02	80.81	82.94	82.49	82.2	82.27	82.27	81.97	83.33	82.35	82.37	82.16	82.19	82.19	81.8	82.22	82.28	82.18	82.04	82.1	80.75	84.27	82.04	84.38	83.86	83.71	83.9	84.66	82.57	84.02	84.23	84.25	82.39	82.78	81.88	82.25	83.01	83.52	98.96	98.58	100	98.63	98.35	70.74	80.38	82.38	87.28	82
Halorubrum_sp_Hd13	77.41	76.95	80.78	82.85	82.24	82.09	82.12	82.14	81.72	83.19	82.25	82.19	82.07	82.12	82.12	81.54	82.14	82.08	82.19	81.92	81.92	80.69	84.07	82.07	84.28	83.77	83.57	83.82	84.58	82.38	84.02	84.16	84.11	82.15	82.68	81.66	82.03	82.81	83.38	98.34	98.87	98.63	100	97.82	71	80.36	82.27	87.02	81.92
Halorubrum_sp_Ib24	77.34	76.83	80.39	82.56	81.92	81.68	81.7	81.75	81.4	83	81.92	81.93	81.67	81.66	81.75	81.38	81.72	81.87	81.7	81.61	81.82	80.31	83.68	81.75	84.03	83.37	83.22	83.5	84.19	82.2	83.66	83.85	83.67	81.92	82.01	81.42	81.66	82.56	83.25	98.18	97.91	98.35	97.82	100	71.06	80.19	82	86.52	81.62
Halorubrum_sp_J07HR59	70.14	69.92	71.11	70.62	70.63	70.73	70.83	70.77	70.78	72.61	70.81	70.67	70.63	70.69	70.64	70.72	70.58	70.71	70.78	70.5	70.65	70.97	70.67	70.6	70.53	70.56	70.52	70.46	70.89	70.94	70.59	70.47	70.76	71.16	72.52	70.89	70.5	71.57	71.62	70.88	70.88	70.74	71	71.06	100	70.32	70.72	70.63	70.63
Halorubrum_sp_PL-Br10_E2g5	76.67	76.5	78.71	81.25	79.45	79.38	78.78	78.77	79.21	80.34	79.47	79.38	78.92	79.02	79.09	78.66	78.95	78.97	79.03	78.91	78.8	78.6	80.68	79.48	80.47	80.41	80.18	80.32	80.83	79.34	80.31	81.09	80.88	79.24	80.18	79.97	79.05	79.8	79.69	80.51	80.43	80.38	80.36	80.19	70.32	100	79.12	80.31	78.81
Halorubrum_sp_SD612	77.42	76.88	80.48	81.48	88.17	87.93	97.09	97.14	88.31	88.23	88.17	88.19	97.18	97.22	97.32	96.88	97.12	97.21	97.13	97.03	96.88	80.48	82.41	86.5	82.29	81.68	81.62	81.73	82.62	88.16	82.19	82.37	82.61	87.28	86.45	81	97.14	88.21	86.2	82.31	82.34	82.38	82.27	82	70.72	79.12	100	82.63	97.38
Halorubrum_sp_SD626R	77.5	77	80.78	82.72	82.91	82.21	82.62	82.64	82.1	83.09	82.66	82.69	82.31	82.27	82.31	82.05	82.43	82.25	82.37	82.3	82.28	80.81	83.94	82.41	84.03	83.09	83.31	83.54	84.65	82.8	84.04	84.25	84.06	82.78	82.48	81.73	82.52	83.29	83	86.92	87.02	87.28	87.02	86.52	70.63	80.31	82.63	100	82.18
Halorubrum_sp_SD683	77.25	76.79	79.95	80.92	87.5	87.56	98.28	98.28	88.09	87.1	87.47	87.44	98.35	98.33	98.54	98.21	98.33	98.41	98.28	98.19	97.96	80.24	82.02	86.17	81.85	81.33	81.24	81.39	82.19	87.55	82.17	82.19	82.16	86.83	85.89	80.71	98.28	87.36	85.25	81.88	81.9	82	81.92	81.62	70.63	78.81	97.38	82.18	100
Halorubrum_sp_T3	77.64	77.05	80.66	81.45	91.28	88.46	87.09	87.12	86.74	90.73	91.41	91.44	87.09	87.11	87.16	87.07	87.19	87.19	87.21	87.05	87.27	80.52	82.53	86.76	82.47	81.77	81.83	82	82.68	91.39	82.37	82.56	82.75	88.36	86.47	81.13	87.01	91.16	88.02	82.29	82.32	82.39	82.31	81.91	70.75	79.35	88.06	82.84	87.29
Halorubrum_sp_WN019	77.73	77.36	81.01	83.14	83.05	82.39	82.11	82.15	82.23	83.19	82.87	82.82	82.24	82.3	82.22	81.84	82.22	82.16	82.3	82.33	82.01	81.4	87.93	83.08	87.09	86.63	86.59	86.95	87.62	83.09	87.25	87.76	88.06	82.51	83.48	81.88	82.19	83.5	85.04	84.03	84.12	84.19	84.03	83.66	70.84	80.78	82.63	84.13	82.31
Halorubrum_tebenquichense_DSM_14210	77.19	76.94	80.52	81.38	86.4	86.09	85.66	85.75	85.89	86.28	86.53	86.5	85.73	85.77	85.7	85.5	85.59	85.65	85.61	85.62	85.39	80.25	82.45	94.01	82.12	81.69	81.56	81.8	82.53	86.67	82.11	82.42	82.53	86.35	89.81	80.81	85.71	86.39	84.39	81.99	82.03	82.12	81.86	81.59	70.9	79.31	86.3	82.38	85.81
Halorubrum_terrestre_JCM_10247	77.48	77.04	80.22	81.64	97.53	88.35	87.4	87.44	86.97	96.5	98.02	97.98	87.62	87.55	87.57	87.33	87.59	87.55	87.51	87.51	88.43	80.39	82.72	86.66	82.56	81.74	81.81	81.99	82.87	98.06	82.31	82.44	82.91	88.16	86.37	80.82	87.5	97.08	92.44	82.09	82.23	82.35	82.24	81.88	70.69	79.31	88.19	82.67	87.43
Halorubrum_trapanicum_CBA1232	77.72	77.23	80.98	81.65	90.53	88.61	87.2	87.25	87	90.13	90.46	90.44	87.3	87.29	87.35	87.08	87.3	87.22	87.32	87.17	87.38	81.09	82.72	86.89	82.58	81.99	82.09	82	83.01	90.46	82.8	82.69	82.81	89.41	86.56	81.55	87.18	90.19	87.76	82.53	82.52	82.63	82.41	82.15	70.91	79.59	87.94	82.97	87.35
Halorubrum_tropicale_5	77.53	76.9	80.43	81.34	88.09	87.33	86.94	86.94	86.64	88.69	88.38	88.32	86.97	86.95	87.1	86.95	86.95	87.1	87.1	87	87	80.73	82.33	86.44	82.18	81.56	81.38	81.6	82.44	88.29	82.36	82.25	82.34	87.38	85.79	80.97	87.02	87.91	86.31	82.09	82.08	82.13	82	81.58	70.53	79.1	87.46	82.55	86.98
Halorubrum_vacuolatum_DSM_8800	86.06	85.52	77.68	77.37	77.13	77.02	76.78	76.87	76.64	77.94	77.13	77.04	76.74	76.91	76.73	76.69	76.69	76.87	76.69	76.61	76.56	77.39	77.01	77	77.05	77.28	76.92	76.92	77.25	77.14	77.16	77.16	77.05	77	77.84	76.84	76.57	77.55	77.25	77.16	77.03	77.12	77.03	76.84	69.88	76.53	76.84	76.94	76.66
CONDNA MATRIX
NAME	bin.B1Sed10.22	bin.T1Sed10.15	Halorubrum_aethiopicum_SAH-A6	Halorubrum_aidingense_JCM_13560	Halorubrum_arcis_JCM_13916	Halorubrum_californiensis_DSM_19288	Halorubrum_chaoviator_DSM_19316-SAMN06266787	Halorubrum_chaoviator_DSM_19316_SAMN06765716	Halorubrum_coriense_DSM_10284	Halorubrum_distributum_E8	Halorubrum_distributum_JCM_10118	Halorubrum_distributum_JCM_9100	Halorubrum_ezzemoulense_DSM_17463_SAMN02441569	Halorubrum_ezzemoulense_DSM_17463_SAMN06765717	Halorubrum_ezzemoulense_Ec15	Halorubrum_ezzemoulense_Fb21	Halorubrum_ezzemoulense_G37	Halorubrum_ezzemoulense_Ga2p	Halorubrum_ezzemoulense_Ga36	Halorubrum_ezzemoulense_LD3	Halorubrum_ezzemoulense_LG1	Halorubrum_halodurans_Cb34	Halorubrum_halophilum_B8	Halorubrum_hochstenium_ATCC_700873	Halorubrum_kocurii_JCM_14978	Halorubrum_lacuspofundi_ATCC_49239	Halorubrum_lacuspofundi_DL18	Halorubrum_lacuspofundi_HLS1	Halorubrum_lipolyticum_DSM_21995	Halorubrum_litoreum_JCM_13561	Halorubrum_persicum_C49	Halorubrum_saccharovorum_DSM_1137	Halorubrum_saccharovorum_H3	Halorubrum_sodomense_RD_26	Halorubrum_sp_AJ67	Halorubrum_sp_BV1	Halorubrum_sp_C191	Halorubrum_sp_C3	Halorubrum_sp_E3	Halorubrum_sp_Ea1	Halorubrum_sp_Ea8	Halorubrum_sp_Eb13	Halorubrum_sp_Hd13	Halorubrum_sp_Ib24	Halorubrum_sp_J07HR59	Halorubrum_sp_PL-Br10_E2g5	Halorubrum_sp_SD612	Halorubrum_sp_SD626R	Halorubrum_sp_SD683
bin.B1Sed10.22	100	63.32	0.69	0.35	0.42	0.26	0.44	0.38	0.26	0.24	0.41	0.36	0.4	0.45	0.41	0.14	0.46	0.42	0.38	0.37	0.35	0.7	0.35	0.45	0.48	0.21	0.18	0.17	0.39	0.33	0.31	0.46	0.44	0.27	0.1	0.23	0.32	0.41	0.29	0.49	0.52	0.47	0.47	0.49	0	0.12	0.51	0.29	0.47
bin.T1Sed10.15	63.32	100	0.4	0.2	0.25	0.17	0.3	0.23	0.18	0.15	0.29	0.25	0.28	0.29	0.32	0.21	0.35	0.28	0.32	0.3	0.3	0.41	0.22	0.27	0.28	0.15	0.14	0.11	0.36	0.29	0.25	0.32	0.29	0.18	0.08	0.11	0.28	0.27	0.24	0.2	0.27	0.2	0.22	0.24	0	0.1	0.35	0.17	0.32
Halorubrum_aethiopicum_SAH-A6	0.69	0.4	100	2.41	3.16	2.64	2.26	2.46	3.05	2.5	3.16	3.1	2.31	2.42	2.42	2.22	2.38	2.34	2.45	2.29	2.11	46.08	3.06	3.04	3.31	2.18	2.88	2.32	3.45	3.54	3.38	3.35	3.01	2.97	2.15	2.71	2.41	2.72	2.09	3.55	3.4	3.36	3.33	3.14	0.07	1.23	2.48	2.92	2.2
Halorubrum_aidingense_JCM_13560	0.35	0.2	2.41	100	4.51	3.19	3.14	3.27	3.32	3.07	4.27	4.14	3.17	3.1	3.18	3.03	3.38	3.23	3.24	3.19	2.95	2.5	6.8	3.93	7.08	7.13	6.67	7.24	9	4.28	6.32	6.83	7.21	3.51	2.79	3.06	3.08	3.65	3.08	6.88	6.79	6.46	6.7	5.83	0.01	2.95	3.57	5.9	3.07
Halorubrum_arcis_JCM_13916	0.42	0.25	3.16	4.51	100	27.4	21.16	21.12	19.94	33.91	73.7	73.69	21.07	20.75	21.77	19.81	21.49	20.45	21.05	21.09	22.05	3.29	7.92	17.86	6.93	5.66	5.52	5.77	7.56	74.85	6.78	6.99	8.36	27.18	10.05	3.21	20.12	49.91	23.64	6.09	6.29	6.3	6.27	5.49	0.03	2.05	24.96	7.78	21.32
Halorubrum_californiensis_DSM_19288	0.26	0.17	2.64	3.19	27.4	100	21.92	21.62	22.57	15.68	28.38	28.15	21.81	22	22.89	21.4	23	21.16	22.22	22.56	19.62	2.48	5.78	15.94	6.54	4.61	3.97	4.08	5.88	29.58	5.91	5.72	5.73	19.95	8.88	2.68	20.85	19.92	9.84	6.07	5.62	5.57	5.21	4.44	0.12	1.71	23.02	6.41	22.2
Halorubrum_chaoviator_DSM_19316-SAMN06266787	0.44	0.3	2.26	3.14	21.16	21.92	100	98.14	26.5	14.41	22.62	22.78	80.03	79.19	76.89	69.82	74.23	72.55	75.09	76.42	68.36	2.54	6.06	14.96	5.76	3.78	3.59	3.86	5.78	21.88	5.71	5.97	5.92	18.02	8.57	2.53	75.16	18.66	9.71	5.64	5.77	5.62	5.61	5.1	0.05	1.54	65.93	7.33	74.24
Halorubrum_chaoviator_DSM_19316_SAMN06765716	0.38	0.23	2.46	3.27	21.12	21.62	98.14	100	26.27	14.07	22.37	22.46	79.54	79.11	76.72	69.42	73.85	72.12	74.98	76.54	68.19	2.69	5.93	14.57	5.67	3.77	3.61	3.84	5.82	21.63	5.69	5.89	5.83	17.95	8.52	2.71	74.78	18.62	9.95	5.77	5.88	5.71	5.69	5.17	0.03	1.54	65.85	7.45	74.06
Halorubrum_coriense_DSM_10284	0.26	0.18	3.05	3.32	19.94	22.57	26.5	26.27	100	11.46	19.59	19.86	26.33	25.98	27.72	24.88	27.05	25.86	26.48	25.88	23.41	2.65	5.4	15.27	6.34	3.67	3.92	3.5	5.4	20.22	5.37	5.33	5.53	16.66	8.52	2.69	25.05	15.07	7.31	5	4.86	5.09	4.84	4.42	0.03	1.69	27.48	5.6	27.01
Halorubrum_distributum_E8	0.24	0.15	2.5	3.07	33.91	15.68	14.41	14.07	11.46	100	37.53	37.48	14.32	14.14	14.27	10.78	13.53	12.97	14.55	14.93	16.34	2.77	5.58	10.62	5.5	4.32	3.99	3.8	5.39	36.69	4.78	4.67	5.23	16.33	6.65	2.47	13.82	27.43	28.85	5.5	5.39	5.41	5.05	4.71	0.11	1.45	14.23	5.61	11.8
Halorubrum_distributum_JCM_10118	0.41	0.29	3.16	4.27	73.7	28.38	22.62	22.37	19.59	37.53	100	97.59	22.68	22.43	23.09	20.2	22.57	21.84	22.69	22.89	23.97	3.38	7.65	18.21	7	5.25	4.98	5.13	7.81	79.19	6.41	7.25	7.86	27.52	9.82	3.17	22.1	51.01	25.66	6.19	6.42	6.37	6.14	5.56	0.08	2.2	25.71	8.12	21.86
Halorubrum_distributum_JCM_9100	0.36	0.25	3.1	4.14	73.69	28.15	22.78	22.46	19.86	37.48	97.59	100	23	22.56	23.35	20.67	22.71	21.89	22.84	23.19	24.06	3.22	7.52	18.41	6.91	5.22	4.95	5.08	7.71	79	6.46	7.21	7.79	27.64	9.98	3.09	22.25	50.98	26.08	6.17	6.54	6.4	6.08	5.42	0.06	2.12	25.77	7.79	22
Halorubrum_ezzemoulense_DSM_17463_SAMN02441569	0.4	0.28	2.31	3.17	21.07	21.81	80.03	79.54	26.33	14.32	22.68	23	100	96.86	78.52	69.69	75.9	73.77	75.06	78.35	69.73	2.69	5.81	14.84	5.32	3.41	3.31	3.64	5.67	21.57	5.44	5.74	5.62	17.12	8.17	2.34	75.91	18.37	9.68	5.35	5.67	5.47	5.48	4.88	0.07	1.64	66.69	6.43	74.86
Halorubrum_ezzemoulense_DSM_17463_SAMN06765717	0.45	0.29	2.42	3.1	20.75	22	79.19	79.11	25.98	14.14	22.43	22.56	96.86	100	77.72	69.05	75.29	73.06	74.61	78.09	69.16	2.7	5.84	14.7	5.57	3.65	3.45	3.77	5.74	21.28	5.58	5.7	5.72	17.08	8.27	2.65	75.79	18.62	9.48	5.46	5.72	5.43	5.58	4.78	0.11	1.56	66.2	6.47	74.16
Halorubrum_ezzemoulense_Ec15	0.41	0.32	2.42	3.18	21.77	22.89	76.89	76.72	27.72	14.27	23.09	23.35	78.52	77.72	100	70.65	80.87	84.28	84.31	75.58	68.46	2.31	5.5	15.14	6.43	3.78	3.84	3.87	5.74	22.59	5.59	6.14	5.5	17.88	8.45	2.66	74.03	17.61	9.96	5.75	5.88	5.75	5.73	5.21	0.05	1.59	68.8	6.38	76.21
Halorubrum_ezzemoulense_Fb21	0.14	0.21	2.22	3.03	19.81	21.4	69.82	69.42	24.88	10.78	20.2	20.67	69.69	69.05	70.65	100	68.89	67.08	68.61	70.61	67	2.08	5.03	13.42	5.7	3.38	3.25	3.42	5.08	20.35	5.09	5.16	5.11	15.89	8	2.18	71.46	15.64	7.95	4.69	4.78	4.97	4.58	3.87	0.03	1.1	62.45	5.49	70.59
Halorubrum_ezzemoulense_G37	0.46	0.35	2.38	3.38	21.49	23	74.23	73.85	27.05	13.53	22.57	22.71	75.9	75.29	80.87	68.89	100	75.69	79.69	74.97	67.67	2.48	6.59	14.97	6.96	3.86	3.67	3.95	6	22.12	5.7	5.93	6.26	17.83	8.66	2.54	73.19	17.98	9.68	5.82	6.05	5.96	5.87	5.05	0.04	1.63	66.15	6.95	73.18
Halorubrum_ezzemoulense_Ga2p	0.42	0.28	2.34	3.23	20.45	21.16	72.55	72.12	25.86	12.97	21.84	21.89	73.77	73.06	84.28	67.08	75.69	100	79.91	70.87	64.55	2.34	5.36	14.12	6.17	3.61	3.34	3.67	5.44	21	5.29	5.49	5.38	16.92	7.97	2.4	69.81	15.94	8.97	5.45	5.47	5.37	5.34	4.7	0.04	1.5	65.16	5.76	71.95
Halorubrum_ezzemoulense_Ga36	0.38	0.32	2.45	3.24	21.05	22.22	75.09	74.98	26.48	14.55	22.69	22.84	75.06	74.61	84.31	68.61	79.69	79.91	100	73.04	66.41	2.51	5.43	14.8	6.46	3.75	3.77	3.84	5.75	21.76	5.4	5.66	5.35	17.97	8.52	2.65	71.77	16.92	9.97	5.73	5.89	5.62	5.82	5.14	0.06	1.6	65.66	6.29	73.22
Halorubrum_ezzemoulense_LD3	0.37	0.3	2.29	3.19	21.09	22.56	76.42	76.54	25.88	14.93	22.89	23.19	78.35	78.09	75.58	70.61	74.97	70.87	73.04	100	73.64	2.5	6.19	14.86	6.54	4.14	3.55	3.88	5.58	21.61	5.72	5.67	5.8	16.62	8.15	2.68	80.69	19.29	10.58	5.51	5.6	5.78	5.48	4.8	0.05	1.52	63.79	6.31	71.81
Halorubrum_ezzemoulense_LG1	0.35	0.3	2.11	2.95	22.05	19.62	68.36	68.19	23.41	16.34	23.97	24.06	69.73	69.16	68.46	67	67.67	64.55	66.41	73.64	100	2.4	5.72	13.44	6.22	3.37	3.23	3.54	5.31	22.51	5.12	5.12	5.44	15.73	7.46	2.4	73.54	19.88	10.91	5.2	5.14	5.25	5.03	5.3	0.11	1.55	58.59	6.45	65.32
Halorubrum_halodurans_Cb34	0.7	0.41	46.08	2.5	3.29	2.48	2.54	2.69	2.65	2.77	3.38	3.22	2.69	2.7	2.31	2.08	2.48	2.34	2.51	2.5	2.4	100	3.33	2.89	2.75	2.31	2	2.38	3.2	3.42	3.5	4.27	3.07	2.79	1.82	2.75	2.54	3.26	3.08	3.5	3.31	3.21	3.17	3.04	0.05	1.01	2.52	2.96	2.44
Halorubrum_halophilum_B8	0.35	0.22	3.06	6.8	7.92	5.78	6.06	5.93	5.4	5.58	7.65	7.52	5.81	5.84	5.5	5.03	6.59	5.36	5.43	6.19	5.72	3.33	100	6.5	20.33	18.89	18.61	19.85	25.09	7.17	20.2	25.9	75.67	6.33	4.79	3.89	6.13	7.62	8.2	8.91	9.29	9.04	9.09	7.6	0.06	2.33	5.54	10.05	5.12
Halorubrum_hochstenium_ATCC_700873	0.45	0.27	3.04	3.93	17.86	15.94	14.96	14.57	15.27	10.62	18.21	18.41	14.84	14.7	15.14	13.42	14.97	14.12	14.8	14.86	13.44	2.89	6.5	100	5.84	4.57	4.48	4.79	6.64	19.79	6.35	6.64	6.66	16.91	19.05	3.31	13.81	14.01	6.75	5.75	5.95	5.71	5.69	5.06	0.02	1.86	16.62	6.74	15.62
Halorubrum_kocurii_JCM_14978	0.48	0.28	3.31	7.08	6.93	6.54	5.76	5.67	6.34	5.5	7	6.91	5.32	5.57	6.43	5.7	6.96	6.17	6.46	6.54	6.22	2.75	20.33	5.84	100	16.86	17.64	17.84	32.5	6.83	18.39	20.32	20.88	6.54	4.57	3.47	6.69	6	7.29	10.71	10.72	10.7	10.66	9.41	0.04	2.56	5.73	9.94	5.22
Halorubrum_lacuspofundi_ATCC_49239	0.21	0.15	2.18	7.13	5.66	4.61	3.78	3.77	3.67	4.32	5.25	5.22	3.41	3.65	3.78	3.38	3.86	3.61	3.75	4.14	3.37	2.31	18.89	4.57	16.86	100	80.47	87.09	21.18	5.5	15.54	18.76	19.28	4.3	3.9	2.96	3.49	4.39	5.81	7.45	7.87	7.53	7.56	6.29	0.07	2.16	3.68	7.36	3.62
Halorubrum_lacuspofundi_DL18	0.18	0.14	2.88	6.67	5.52	3.97	3.59	3.61	3.92	3.99	4.98	4.95	3.31	3.45	3.84	3.25	3.67	3.34	3.77	3.55	3.23	2	18.61	4.48	17.64	80.47	100	81.87	21.09	5.22	15.74	18.32	18.46	4.11	3.43	3.43	3.4	4.05	5.65	7.22	7.62	7.25	7.14	6.17	0.03	2.13	3.57	7.08	3.5
Halorubrum_lacuspofundi_HLS1	0.17	0.11	2.32	7.24	5.77	4.08	3.86	3.84	3.5	3.8	5.13	5.08	3.64	3.77	3.87	3.42	3.95	3.67	3.84	3.88	3.54	2.38	19.85	4.79	17.84	87.09	81.87	100	22.28	5.46	16.25	19.63	20.23	4.35	3.81	2.91	3.73	4.22	5.53	7.5	8	7.68	7.62	6.51	0.04	2.17	3.91	7.55	3.78
Halorubrum_lipolyticum_DSM_21995	0.39	0.36	3.45	9	7.56	5.88	5.78	5.82	5.4	5.39	7.81	7.71	5.67	5.74	5.74	5.08	6	5.44	5.75	5.58	5.31	3.2	25.09	6.64	32.5	21.18	21.09	22.28	100	7.6	20.03	23.95	25.21	7.06	4.78	3.71	5.69	6.42	7.38	10.66	10.73	11.02	11.23	9.35	0.06	2.45	5.95	10.95	5.84
Halorubrum_litoreum_JCM_13561	0.33	0.29	3.54	4.28	74.85	29.58	21.88	21.63	20.22	36.69	79.19	79	21.57	21.28	22.59	20.35	22.12	21	21.76	21.61	22.51	3.42	7.17	19.79	6.83	5.5	5.22	5.46	7.6	100	8.59	7.91	7.67	28.44	10.63	3.77	20.38	49.11	25.79	6.6	6.85	6.59	6.53	5.88	0.06	2.16	26.17	7.96	23.49
Halorubrum_persicum_C49	0.31	0.25	3.38	6.32	6.78	5.91	5.71	5.69	5.37	4.78	6.41	6.46	5.44	5.58	5.59	5.09	5.7	5.29	5.4	5.72	5.12	3.5	20.2	6.35	18.39	15.54	15.74	16.25	20.03	8.59	100	21.06	19.96	6	4.4	4.39	5.47	6	24.49	8.24	8.8	8.32	8.69	7.38	0.03	2.38	5.61	9	6.25
Halorubrum_saccharovorum_DSM_1137	0.46	0.32	3.35	6.83	6.99	5.72	5.97	5.89	5.33	4.67	7.25	7.21	5.74	5.7	6.14	5.16	5.93	5.49	5.66	5.67	5.12	4.27	25.9	6.64	20.32	18.76	18.32	19.63	23.95	7.91	21.06	100	26.11	6.65	4.52	4.49	5.6	5.94	7.92	8.97	9.82	9.52	9.47	8.41	0	2.35	6.18	10.47	6.21
Halorubrum_saccharovorum_H3	0.44	0.29	3.01	7.21	8.36	5.73	5.92	5.83	5.53	5.23	7.86	7.79	5.62	5.72	5.5	5.11	6.26	5.38	5.35	5.8	5.44	3.07	75.67	6.66	20.88	19.28	18.46	20.23	25.21	7.67	19.96	26.11	100	6.42	5.02	3.8	6.2	7.48	7.89	8.79	9.47	9.15	9.2	7.96	0.06	2.37	5.58	10.32	5.36
Halorubrum_sodomense_RD_26	0.27	0.18	2.97	3.51	27.18	19.95	18.02	17.95	16.66	16.33	27.52	27.64	17.12	17.08	17.88	15.89	17.83	16.92	17.97	16.62	15.73	2.79	6.33	16.91	6.54	4.3	4.11	4.35	7.06	28.44	6	6.65	6.42	100	9.73	3.19	16.39	20.3	10.43	5.97	6.39	6.19	6.06	5.28	0.11	1.84	19.96	7.63	17.64
Halorubrum_sp_AJ67	0.1	0.08	2.15	2.79	10.05	8.88	8.57	8.52	8.52	6.65	9.82	9.98	8.17	8.27	8.45	8	8.66	7.97	8.52	8.15	7.46	1.82	4.79	19.05	4.57	3.9	3.43	3.81	4.78	10.63	4.4	4.52	5.02	9.73	100	2.47	8.06	8.37	4.63	3.74	3.81	3.78	3.7	3.24	0.06	1.69	9.39	4.35	8.49
Halorubrum_sp_BV1	0.23	0.11	2.71	3.06	3.21	2.68	2.53	2.71	2.69	2.47	3.17	3.09	2.34	2.65	2.66	2.18	2.54	2.4	2.65	2.68	2.4	2.75	3.89	3.31	3.47	2.96	3.43	2.91	3.71	3.77	4.39	4.49	3.8	3.19	2.47	100	2.58	2.88	2.67	3.94	3.79	3.61	3.69	3.2	0.04	1.56	2.57	3.7	2.84
Halorubrum_sp_C191	0.32	0.28	2.41	3.08	20.12	20.85	75.16	74.78	25.05	13.82	22.1	22.25	75.91	75.79	74.03	71.46	73.19	69.81	71.77	80.69	73.54	2.54	6.13	13.81	6.69	3.49	3.4	3.73	5.69	20.38	5.47	5.6	6.2	16.39	8.06	2.58	100	18.14	9.76	5.47	5.33	5.59	5.29	4.73	0.1	1.55	63.34	6.71	70.94
Halorubrum_sp_C3	0.41	0.27	2.72	3.65	49.91	19.92	18.66	18.62	15.07	27.43	51.01	50.98	18.37	18.62	17.61	15.64	17.98	15.94	16.92	19.29	19.88	3.26	7.62	14.01	6	4.39	4.05	4.22	6.42	49.11	6	5.94	7.48	20.3	8.37	2.88	18.14	100	19.59	5.49	5.69	5.77	5.59	4.97	0.06	1.83	18.59	7.14	16.3
Halorubrum_sp_E3	0.29	0.24	2.09	3.08	23.64	9.84	9.71	9.95	7.31	28.85	25.66	26.08	9.68	9.48	9.96	7.95	9.68	8.97	9.97	10.58	10.91	3.08	8.2	6.75	7.29	5.81	5.65	5.53	7.38	25.79	24.49	7.92	7.89	10.43	4.63	2.67	9.76	19.59	100	5.12	5.25	5.06	5.03	5.04	0.04	1.37	9.2	5.03	8.2
Halorubrum_sp_Ea1	0.49	0.2	3.55	6.88	6.09	6.07	5.64	5.77	5	5.5	6.19	6.17	5.35	5.46	5.75	4.69	5.82	5.45	5.73	5.51	5.2	3.5	8.91	5.75	10.71	7.45	7.22	7.5	10.66	6.6	8.24	8.97	8.79	5.97	3.74	3.94	5.47	5.49	5.12	100	78.42	82.98	79.7	71.66	0.05	2.63	5.27	19.51	5.23
Halorubrum_sp_Ea8	0.52	0.27	3.4	6.79	6.29	5.62	5.77	5.88	4.86	5.39	6.42	6.54	5.67	5.72	5.88	4.78	6.05	5.47	5.89	5.6	5.14	3.31	9.29	5.95	10.72	7.87	7.62	8	10.73	6.85	8.8	9.82	9.47	6.39	3.81	3.79	5.33	5.69	5.25	78.42	100	81.71	83.56	69.81	0.05	2.64	5.61	19.29	5.42
Halorubrum_sp_Eb13	0.47	0.2	3.36	6.46	6.3	5.57	5.62	5.71	5.09	5.41	6.37	6.4	5.47	5.43	5.75	4.97	5.96	5.37	5.62	5.78	5.25	3.21	9.04	5.71	10.7	7.53	7.25	7.68	11.02	6.59	8.32	9.52	9.15	6.19	3.78	3.61	5.59	5.77	5.06	82.98	81.71	100	80.47	73.73	0.04	2.56	5.43	19.94	5.21
Halorubrum_sp_Hd13	0.47	0.22	3.33	6.7	6.27	5.21	5.61	5.69	4.84	5.05	6.14	6.08	5.48	5.58	5.73	4.58	5.87	5.34	5.82	5.48	5.03	3.17	9.09	5.69	10.66	7.56	7.14	7.62	11.23	6.53	8.69	9.47	9.2	6.06	3.7	3.69	5.29	5.59	5.03	79.7	83.56	80.47	100	69.64	0.07	2.65	5.28	19.73	5.1
Halorubrum_sp_Ib24	0.49	0.24	3.14	5.83	5.49	4.44	5.1	5.17	4.42	4.71	5.56	5.42	4.88	4.78	5.21	3.87	5.05	4.7	5.14	4.8	5.3	3.04	7.6	5.06	9.41	6.29	6.17	6.51	9.35	5.88	7.38	8.41	7.96	5.28	3.24	3.2	4.73	4.97	5.04	71.66	69.81	73.73	69.64	100	0	2.35	4.97	16.52	4.82
Halorubrum_sp_J07HR59	0	0	0.07	0.01	0.03	0.12	0.05	0.03	0.03	0.11	0.08	0.06	0.07	0.11	0.05	0.03	0.04	0.04	0.06	0.05	0.11	0.05	0.06	0.02	0.04	0.07	0.03	0.04	0.06	0.06	0.03	0	0.06	0.11	0.06	0.04	0.1	0.06	0.04	0.05	0.05	0.04	0.07	0	100	0	0	0.06	0
Halorubrum_sp_PL-Br10_E2g5	0.12	0.1	1.23	2.95	2.05	1.71	1.54	1.54	1.69	1.45	2.2	2.12	1.64	1.56	1.59	1.1	1.63	1.5	1.6	1.52	1.55	1.01	2.33	1.86	2.56	2.16	2.13	2.17	2.45	2.16	2.38	2.35	2.37	1.84	1.69	1.56	1.55	1.83	1.37	2.63	2.64	2.56	2.65	2.35	0	100	1.55	2.07	1.49
Halorubrum_sp_SD612	0.51	0.35	2.48	3.57	24.96	23.02	65.93	65.85	27.48	14.23	25.71	25.77	66.69	66.2	68.8	62.45	66.15	65.16	65.66	63.79	58.59	2.52	5.54	16.62	5.73	3.68	3.57	3.91	5.95	26.17	5.61	6.18	5.58	19.96	9.39	2.57	63.34	18.59	9.2	5.27	5.61	5.43	5.28	4.97	0	1.55	100	6.44	70.5
Halorubrum_sp_SD626R	0.29	0.17	2.92	5.9	7.78	6.41	7.33	7.45	5.6	5.61	8.12	7.79	6.43	6.47	6.38	5.49	6.95	5.76	6.29	6.31	6.45	2.96	10.05	6.74	9.94	7.36	7.08	7.55	10.95	7.96	9	10.47	10.32	7.63	4.35	3.7	6.71	7.14	5.03	19.51	19.29	19.94	19.73	16.52	0.06	2.07	6.44	100	6.08
Halorubrum_sp_SD683	0.47	0.32	2.2	3.07	21.32	22.2	74.24	74.06	27.01	11.8	21.86	22	74.86	74.16	76.21	70.59	73.18	71.95	73.22	71.81	65.32	2.44	5.12	15.62	5.22	3.62	3.5	3.78	5.84	23.49	6.25	6.21	5.36	17.64	8.49	2.84	70.94	16.3	8.2	5.23	5.42	5.21	5.1	4.82	0	1.49	70.5	6.08	100
Halorubrum_sp_T3	0.45	0.33	3	4.12	49.46	27.34	19.55	19.37	18.04	23.78	51.04	51.12	19.02	19.17	20.48	18.4	19.59	19.2	19.52	19.1	18.63	3.09	6.89	17.73	6.61	5.17	4.99	5.15	7.08	52.47	6.87	7.55	7.01	28.55	9.91	3.75	18.84	34.41	16.06	6.36	6.57	6.33	6.42	5.48	0.03	2.03	24.77	7.78	20.21
Halorubrum_sp_WN019	0.47	0.28	3.8	7.09	8.36	6.44	6.31	6.18	5.84	5.38	7.96	7.89	6.42	6.42	6.34	5.17	6.5	5.9	6.2	6.8	5.87	4.99	25.2	8.77	19.06	17.13	16.88	17.73	21.91	8.95	21	24.61	25.43	7.01	5.44	4.86	5.96	6.9	8.87	9.01	9.71	9.54	9.54	8.02	0	2.46	6.43	10.75	6.79
Halorubrum_tebenquichense_DSM_14210	0.34	0.18	3.03	3.88	17.42	15.11	14.21	14.34	14.58	10.27	17.45	17.48	14	13.89	14.41	13.42	14.59	13.95	14.21	13.87	12.71	2.63	6.2	67.48	5.8	4.37	4.09	4.54	6.42	17.88	5.58	6.57	6.19	15.69	19.88	3.1	13.39	13.53	6.61	5.3	5.5	5.42	5.29	4.72	0.03	1.73	16.07	6.4	14.71
Halorubrum_terrestre_JCM_10247	0.35	0.2	2.83	4.13	74.56	27.99	21.82	21.79	19.5	36.19	78.19	77.95	22.48	22.2	22.87	19.97	22.78	21.44	21.57	22.24	23.64	2.96	7.66	18.11	7.17	4.8	4.69	4.84	7.34	78.03	6.43	6.92	8.01	27.63	10.09	2.95	21.62	50.97	25.24	5.96	6.25	6.15	6.02	5.53	0	2	25.3	7.95	21.43
Halorubrum_trapanicum_CBA1232	0.29	0.27	4.25	4.24	44.01	28.88	19.75	19.48	18.26	21.67	44.09	44.12	19.45	19.29	20.42	18.54	20.02	19.04	19.55	19.64	18.57	4.14	6.82	18.84	6.74	5.1	5.21	5.05	7.28	47.28	7.63	7.98	7.36	35.75	10.45	4.7	18.81	29.89	14.75	6.97	6.68	6.76	6.5	5.77	0.07	2.09	24.21	8.48	20.99
Halorubrum_tropicale_5	0.49	0.27	2.71	3.39	25.02	20.46	19.13	18.75	17.66	17.14	27.34	27.28	19.01	19.12	20.06	18.37	19.12	18.5	19.66	19.95	18.12	4.1	5.88	17.02	6.38	4.35	3.95	3.99	6.37	27.05	6.12	6.5	6.12	21.44	9.16	3.16	19.14	20.04	11.11	5.72	5.7	5.59	5.38	4.86	0.04	1.81	21	6.72	19.41
Halorubrum_vacuolatum_DSM_8800	14.86	15.99	0.64	0.16	0.26	0.52	0.35	0.32	0.16	0.33	0.28	0.27	0.34	0.45	0.29	0.23	0.38	0.3	0.33	0.42	0.27	0.76	0.44	0.32	0.46	0.77	0.35	0.3	0.37	0.52	0.45	0.32	0.41	0.31	0.35	0.33	0.35	0.41	0.41	0.49	0.38	0.35	0.36	0.27	0.05	0.12	0.22	0.29	0.23
[truncated: 7 more columns]

## Sheet: Nealsonbacteria
DECISION MATRIX
NAME	bin.B1Sed10.112	bin.B1Sed10.140	bin.B1Sed10.182	bin.B1Sed10.223R1	bin.B1Sed10.223R2	bin.CSSed10.103	bin.CSSed10.104	bin.CSSed10.142	bin.CSSed10.183	bin.CSSed10.186	bin.CSSed10.205R1	bin.CSSed10.205R2	bin.CSSed10.246R1	bin.CSSed10.246R2	bin.CSSed10.248R1	bin.CSSed10.257	bin.CSSed10.297R1	bin.CSSed10.344R1	bin.CSSed10.355	bin.CSSed10.399	bin.CSSed10.436R1	bin.CSSed10.466R1	bin.CSSed10.475R1	bin.CSSed10.83	bin.CSSed11.159	bin.CSSed11.232	bin.CSSed11.339R1	bin.T1Sed10.111R1	bin.T1Sed10.122R1	bin.T1Sed10.127	bin.T1Sed10.133	bin.T1Sed10.186	bin.T1Sed10.200	bin.T1Sed10.95R1	bin.T3Sed10.102R1	bin.T3Sed10.147R1	bin.T3Sed10.179	bin.T3Sed10.300	bin.T3Sed10.306R1	bin.T3Sed10.332R1	Candidatus_Nealsonbacteria_bacterium_RBG_13_36_15	Candidatus_Nealsonbacteria_bacterium_RBG_13_37_56	Candidatus_Nealsonbacteria_bacterium_RBG_13_38_11	Candidatus_Nealsonbacteria_bacterium_RBG_13_42_11	Candidatus_Nealsonbacteria_bacterium_RIFCSPHIGHO2_01_FULL_38_55	Candidatus_Nealsonbacteria_bacterium_RIFCSPHIGHO2_01_FULL_43_31	Candidatus_Nealsonbacteria_bacterium_RIFCSPHIGHO2_02_38_10	Candidatus_Nealsonbacteria_bacterium_RIFCSPHIGHO2_02_FULL_38_75	Candidatus_Nealsonbacteria_bacterium_RIFCSPHIGHO2_02_FULL_43_13
bin.B1Sed10.112	1	0	0	0	0	0	0	1	0	0	0	0	0	0	0	0	0	0	0	0	0	0	0	0	0	0	0	0	0	0	0	0	0	0	0	1	0	0	0	0	0	0	0	0	0	0	0	0	0
bin.B1Sed10.140	0	1	0	0	0	0	0	0	0	0	0	0	0	0	0	0	0	0	0	0	0	0	0	0	0	0	0	1	0	0	0	0	0	0	0	0	0	0	0	0	0	0	0	0	0	0	0	0	0
bin.B1Sed10.182	0	0	1	0	0	0	0	0	0	0	0	0	0	0	0	0	0	0	0	0	0	0	0	0	0	0	0	0	0	0	1	0	0	0	0	0	0	0	0	0	0	0	0	0	0	0	0	0	0
bin.B1Sed10.223R1	0	0	0	1	0	0	0	0	0	0	0	0	0	0	0	0	0	0	0	0	0	0	0	0	0	0	0	0	0	0	0	0	0	0	0	0	0	0	0	0	0	0	0	0	0	0	0	0	0
bin.B1Sed10.223R2	0	0	0	0	1	0	0	0	0	0	0	0	0	0	0	0	0	0	0	0	0	0	0	0	0	0	0	0	0	0	0	0	0	0	0	0	0	0	0	0	0	0	0	0	0	0	0	0	0
bin.CSSed10.103	0	0	0	0	0	1	0	0	0	0	0	0	0	0	0	0	0	0	0	0	0	0	0	0	0	0	0	0	0	0	0	0	0	0	0	0	0	0	0	0	0	0	0	0	0	0	0	0	0
bin.CSSed10.104	0	0	0	0	0	0	1	0	0	0	0	0	0	0	0	0	0	0	0	0	0	0	0	0	0	0	0	0	0	0	0	0	0	0	-1	0	0	0	0	0	0	0	0	0	0	0	0	0	0
bin.CSSed10.142	1	0	0	0	0	0	0	1	0	0	0	0	0	0	0	0	0	0	0	0	0	0	0	0	0	0	0	0	0	0	0	0	0	0	0	1	0	0	0	0	0	0	0	0	0	0	0	0	0
bin.CSSed10.183	0	0	0	0	0	0	0	0	1	0	0	0	0	0	0	0	0	0	0	0	0	0	0	0	0	0	0	0	0	0	0	0	0	0	0	0	-1	0	0	0	0	0	0	0	0	0	0	0	0
bin.CSSed10.186	0	0	0	0	0	0	0	0	0	1	0	0	0	0	0	0	0	0	0	0	0	0	0	0	0	0	0	0	0	0	0	0	0	0	0	0	0	0	0	0	0	0	0	0	0	0	0	0	0
bin.CSSed10.205R1	0	0	0	0	0	0	0	0	0	0	1	0	0	0	0	0	0	0	0	0	0	0	0	0	0	0	0	0	0	0	0	0	0	0	0	0	0	0	0	0	0	0	0	0	0	0	0	0	0
bin.CSSed10.205R2	0	0	0	0	0	0	0	0	0	0	0	1	0	0	0	0	0	0	0	0	0	0	0	0	0	0	0	0	0	0	0	0	0	0	0	0	0	0	0	0	0	0	0	0	0	0	0	0	0
bin.CSSed10.246R1	0	0	0	0	0	0	0	0	0	0	0	0	1	0	0	0	0	0	0	0	0	0	0	0	0	0	0	0	0	0	0	0	0	0	0	0	0	0	0	0	0	0	0	0	0	0	0	0	0
bin.CSSed10.246R2	0	0	0	0	0	0	0	0	0	0	0	0	0	1	0	0	0	0	0	0	0	0	0	0	0	0	0	0	0	0	0	0	0	0	0	0	0	0	0	0	0	0	0	0	0	0	0	0	0
bin.CSSed10.248R1	0	0	0	0	0	0	0	0	0	0	0	0	0	0	1	0	0	0	0	0	0	0	0	0	0	0	0	0	0	0	0	0	0	0	0	0	0	0	0	0	0	0	0	0	0	0	0	0	0
bin.CSSed10.257	0	0	0	0	0	0	0	0	0	0	0	0	0	0	0	1	0	0	0	0	0	0	0	0	0	0	0	0	0	0	0	0	0	0	0	0	0	0	0	0	0	0	0	0	0	0	0	0	0
bin.CSSed10.297R1	0	0	0	0	0	0	0	0	0	0	0	0	0	0	0	0	1	0	0	0	0	0	0	0	0	0	0	0	0	0	0	0	0	0	0	0	0	0	0	0	0	0	0	0	0	0	0	0	0
bin.CSSed10.344R1	0	0	0	0	0	0	0	0	0	0	0	0	0	0	0	0	0	1	0	0	0	0	0	0	0	0	0	0	0	0	0	0	0	0	0	0	0	0	0	0	0	0	0	0	0	0	0	0	0
bin.CSSed10.355	0	0	0	0	0	0	0	0	0	0	0	0	0	0	0	0	0	0	1	0	0	0	0	0	0	0	0	0	0	0	0	0	0	0	0	0	0	0	0	0	0	0	0	0	0	0	0	0	0
bin.CSSed10.399	0	0	0	0	0	0	0	0	0	0	0	0	0	0	0	0	0	0	0	1	0	0	0	0	0	0	0	0	0	0	0	0	0	0	0	0	0	0	0	0	0	0	0	0	0	0	0	0	0
bin.CSSed10.436R1	0	0	0	0	0	0	0	0	0	0	0	0	0	0	0	0	0	0	0	0	1	0	0	0	0	0	0	0	0	0	0	0	0	0	0	0	0	0	0	0	0	0	0	0	0	0	0	0	0
bin.CSSed10.466R1	0	0	0	0	0	0	0	0	0	0	0	0	0	0	0	0	0	0	0	0	0	1	0	0	0	0	0	0	0	0	0	0	0	0	0	0	0	0	0	0	0	0	0	0	0	0	0	0	0
bin.CSSed10.475R1	0	0	0	0	0	0	0	0	0	0	0	0	0	0	0	0	0	0	0	0	0	0	1	0	0	0	0	0	0	0	0	0	0	0	0	0	0	0	0	0	0	0	0	0	0	0	0	0	0
bin.CSSed10.83	0	0	0	0	0	0	0	0	0	0	0	0	0	0	0	0	0	0	0	0	0	0	0	1	0	0	0	0	0	0	0	0	0	0	0	0	0	0	0	0	0	0	0	0	0	0	0	0	0
bin.CSSed11.159	0	0	0	0	0	0	0	0	0	0	0	0	0	0	0	0	0	0	0	0	0	0	0	0	1	0	0	0	0	0	0	0	0	0	0	0	0	0	0	0	0	0	0	0	0	0	0	0	0
bin.CSSed11.232	0	0	0	0	0	0	0	0	0	0	0	0	0	0	0	0	0	0	0	0	0	0	0	0	0	1	0	0	0	0	0	0	0	0	0	0	0	-1	0	0	0	0	0	0	0	0	0	0	0
bin.CSSed11.339R1	0	0	0	0	0	0	0	0	0	0	0	0	0	0	0	0	0	0	0	0	0	0	0	0	0	0	1	0	0	0	0	0	0	0	0	0	0	0	0	0	0	0	0	0	0	0	0	0	0
bin.T1Sed10.111R1	0	1	0	0	0	0	0	0	0	0	0	0	0	0	0	0	0	0	0	0	0	0	0	0	0	0	0	1	0	0	0	0	0	0	0	0	0	0	0	0	0	0	0	0	0	0	0	0	0
bin.T1Sed10.122R1	0	0	0	0	0	0	0	0	0	0	0	0	0	0	0	0	0	0	0	0	0	0	0	0	0	0	0	0	1	0	0	0	0	0	0	0	0	0	0	0	0	0	0	0	0	0	0	0	0
bin.T1Sed10.127	0	0	0	0	0	0	0	0	0	0	0	0	0	0	0	0	0	0	0	0	0	0	0	0	0	0	0	0	0	1	0	0	0	0	0	0	0	0	0	0	0	0	0	0	0	0	0	0	0
bin.T1Sed10.133	0	0	1	0	0	0	0	0	0	0	0	0	0	0	0	0	0	0	0	0	0	0	0	0	0	0	0	0	0	0	1	0	0	0	0	0	0	0	0	0	0	0	0	0	0	0	0	0	0
bin.T1Sed10.186	0	0	0	0	0	0	0	0	0	0	0	0	0	0	0	0	0	0	0	0	0	0	0	0	0	0	0	0	0	0	0	1	0	0	0	0	0	0	0	0	0	0	0	0	0	0	0	0	0
bin.T1Sed10.200	0	0	0	0	0	0	0	0	0	0	0	0	0	0	0	0	0	0	0	0	0	0	0	0	0	0	0	0	0	0	0	0	1	0	0	0	0	0	0	0	0	0	0	0	0	0	0	0	0
bin.T1Sed10.95R1	0	0	0	0	0	0	0	0	0	0	0	0	0	0	0	0	0	0	0	0	0	0	0	0	0	0	0	0	0	0	0	0	0	1	0	0	0	0	0	0	0	0	0	0	0	0	0	0	0
bin.T3Sed10.102R1	0	0	0	0	0	0	-1	0	0	0	0	0	0	0	0	0	0	0	0	0	0	0	0	0	0	0	0	0	0	0	0	0	0	0	1	0	0	0	0	0	0	0	0	0	0	0	0	0	0
bin.T3Sed10.147R1	1	0	0	0	0	0	0	1	0	0	0	0	0	0	0	0	0	0	0	0	0	0	0	0	0	0	0	0	0	0	0	0	0	0	0	1	0	0	0	0	0	0	0	0	0	0	0	0	0
bin.T3Sed10.179	0	0	0	0	0	0	0	0	-1	0	0	0	0	0	0	0	0	0	0	0	0	0	0	0	0	0	0	0	0	0	0	0	0	0	0	0	1	0	0	0	0	0	0	0	0	0	0	0	0
bin.T3Sed10.300	0	0	0	0	0	0	0	0	0	0	0	0	0	0	0	0	0	0	0	0	0	0	0	0	0	-1	0	0	0	0	0	0	0	0	0	0	0	1	0	0	0	0	0	0	0	0	0	0	0
bin.T3Sed10.306R1	0	0	0	0	0	0	0	0	0	0	0	0	0	0	0	0	0	0	0	0	0	0	0	0	0	0	0	0	0	0	0	0	0	0	0	0	0	0	1	0	0	0	0	0	0	0	0	0	0
bin.T3Sed10.332R1	0	0	0	0	0	0	0	0	0	0	0	0	0	0	0	0	0	0	0	0	0	0	0	0	0	0	0	0	0	0	0	0	0	0	0	0	0	0	0	1	0	0	0	0	0	0	0	0	0
Candidatus_Nealsonbacteria_bacterium_RBG_13_36_15	0	0	0	0	0	0	0	0	0	0	0	0	0	0	0	0	0	0	0	0	0	0	0	0	0	0	0	0	0	0	0	0	0	0	0	0	0	0	0	0	1	0	0	0	0	0	0	0	0
Candidatus_Nealsonbacteria_bacterium_RBG_13_37_56	0	0	0	0	0	0	0	0	0	0	0	0	0	0	0	0	0	0	0	0	0	0	0	0	0	0	0	0	0	0	0	0	0	0	0	0	0	0	0	0	0	1	0	0	0	0	0	0	0
Candidatus_Nealsonbacteria_bacterium_RBG_13_38_11	0	0	0	0	0	0	0	0	0	0	0	0	0	0	0	0	0	0	0	0	0	0	0	0	0	0	0	0	0	0	0	0	0	0	0	0	0	0	0	0	0	0	1	0	0	0	0	0	0
Candidatus_Nealsonbacteria_bacterium_RBG_13_42_11	0	0	0	0	0	0	0	0	0	0	0	0	0	0	0	0	0	0	0	0	0	0	0	0	0	0	0	0	0	0	0	0	0	0	0	0	0	0	0	0	0	0	0	1	0	0	0	0	0
Candidatus_Nealsonbacteria_bacterium_RIFCSPHIGHO2_01_FULL_38_55	0	0	0	0	0	0	0	0	0	0	0	0	0	0	0	0	0	0	0	0	0	0	0	0	0	0	0	0	0	0	0	0	0	0	0	0	0	0	0	0	0	0	0	0	1	0	1	1	0
Candidatus_Nealsonbacteria_bacterium_RIFCSPHIGHO2_01_FULL_43_31	0	0	0	0	0	0	0	0	0	0	0	0	0	0	0	0	0	0	0	0	0	0	0	0	0	0	0	0	0	0	0	0	0	0	0	0	0	0	0	0	0	0	0	0	0	1	0	0	1
Candidatus_Nealsonbacteria_bacterium_RIFCSPHIGHO2_02_38_10	0	0	0	0	0	0	0	0	0	0	0	0	0	0	0	0	0	0	0	0	0	0	0	0	0	0	0	0	0	0	0	0	0	0	0	0	0	0	0	0	0	0	0	0	1	0	1	1	0
Candidatus_Nealsonbacteria_bacterium_RIFCSPHIGHO2_02_FULL_38_75	0	0	0	0	0	0	0	0	0	0	0	0	0	0	0	0	0	0	0	0	0	0	0	0	0	0	0	0	0	0	0	0	0	0	0	0	0	0	0	0	0	0	0	0	1	0	1	1	0
Candidatus_Nealsonbacteria_bacterium_RIFCSPHIGHO2_02_FULL_43_13	0	0	0	0	0	0	0	0	0	0	0	0	0	0	0	0	0	0	0	0	0	0	0	0	0	0	0	0	0	0	0	0	0	0	0	0	0	0	0	0	0	0	0	0	0	1	0	0	1
Candidatus_Nealsonbacteria_bacterium_RIFCSPHIGHO2_12_FULL_38_18	0	0	0	0	0	0	0	0	0	0	0	0	0	0	0	0	0	0	0	0	0	0	0	0	0	0	0	0	0	0	0	0	0	0	0	0	0	0	0	0	0	0	0	0	1	0	1	1	0
Candidatus_Nealsonbacteria_bacterium_RIFCSPLOWO2_01_FULL_38_120	0	0	0	0	0	0	0	0	0	0	0	0	0	0	0	0	0	0	0	0	0	0	0	0	0	0	0	0	0	0	0	0	0	0	0	0	0	0	0	0	0	0	0	0	1	0	1	1	0
Candidatus_Nealsonbacteria_bacterium_RIFCSPLOWO2_01_FULL_41_9	0	0	0	0	0	0	0	0	0	0	0	0	0	0	0	0	0	0	0	0	0	0	0	0	0	0	0	0	0	0	0	0	0	0	0	0	0	0	0	0	0	0	0	0	0	0	0	0	0
Candidatus_Nealsonbacteria_bacterium_RIFCSPLOWO2_01_FULL_43_32	0	0	0	0	0	0	0	0	0	0	0	0	0	0	0	0	0	0	0	0	0	0	0	0	0	0	0	0	0	0	0	0	0	0	0	0	0	0	0	0	0	0	0	0	0	0	0	0	0
Candidatus_Nealsonbacteria_bacterium_RIFCSPLOWO2_01_FULL_43_36	0	0	0	0	0	0	0	0	0	0	0	0	0	0	0	0	0	0	0	0	0	0	0	0	0	0	0	0	0	0	0	0	0	0	0	0	0	0	0	0	0	0	0	0	0	1	0	0	1
Candidatus_Nealsonbacteria_bacterium_RIFCSPLOWO2_02_39_8	0	0	0	0	0	0	0	0	0	0	0	0	0	0	0	0	0	0	0	0	0	0	0	0	0	0	0	0	0	0	0	0	0	0	0	0	0	0	0	0	0	0	0	0	1	0	1	1	0
Candidatus_Nealsonbacteria_bacterium_RIFCSPLOWO2_02_FULL_38_63	0	0	0	0	0	0	0	0	0	0	0	0	0	0	0	0	0	0	0	0	0	0	0	0	0	0	0	0	0	0	0	0	0	0	0	0	0	0	0	0	0	0	0	0	1	0	1	1	0
Candidatus_Nealsonbacteria_bacterium_RIFCSPLOWO2_12_FULL_39_31	0	0	0	0	0	0	0	0	0	0	0	0	0	0	0	0	0	0	0	0	0	0	0	0	0	0	0	0	0	0	0	0	0	0	0	0	0	0	0	0	0	0	0	0	-1	0	-1	-1	0
Candidatus_Nealsonbacteria_bacterium_RIFOXYB1_FULL_40_15	0	0	0	0	0	0	0	0	0	0	0	0	0	0	0	0	0	0	0	0	0	0	0	0	0	0	0	0	0	0	0	0	0	0	0	0	0	0	0	0	0	0	0	0	0	0	0	0	0
Candidatus_Nealsonbacteria_bacterium_RIFOXYC1_FULL_40_7	0	0	0	0	0	0	0	0	0	0	0	0	0	0	0	0	0	0	0	0	0	0	0	0	0	0	0	0	0	0	0	0	0	0	0	0	0	0	0	0	0	0	0	0	0	0	0	0	0
Candidatus_Nealsonbacteria_bacterium_RIFOXYD1_FULL_39_11	0	0	0	0	0	0	0	0	0	0	0	0	0	0	0	0	0	0	0	0	0	0	0	0	0	0	0	0	0	0	0	0	0	0	0	0	0	0	0	0	0	0	0	0	0	0	0	0	0
Parcubacteria_bacterium_DG_72	0	0	0	0	0	0	0	0	0	0	0	0	0	0	0	0	0	0	0	0	0	0	0	0	0	0	0	0	0	0	0	0	0	0	0	0	0	0	0	0	0	0	0	0	0	0	0	0	0
Parcubacteria_bacterium_DG_74_1	0	0	0	0	0	0	0	0	0	0	0	0	0	0	0	0	0	0	0	0	0	0	0	0	0	0	0	0	0	0	0	0	0	0	0	0	0	0	0	0	0	0	0	0	0	0	0	0	0
Parcubacteria_bacterium_DG_74_2	0	0	0	0	0	0	0	0	0	0	0	0	0	0	0	0	0	0	0	0	0	0	0	0	0	0	0	0	0	0	0	0	0	0	0	0	0	0	0	0	0	0	0	0	0	0	0	0	0
Parcubacteria_bacterium_DG_74_3	0	0	0	0	0	0	0	0	0	0	0	0	0	0	0	0	0	0	0	0	0	0	0	0	0	0	0	0	0	0	0	0	0	0	0	0	0	0	0	0	0	0	0	0	0	0	0	0	0
Parcubacteria_group_bacterium_CG1_02_36_42	0	0	0	0	0	0	0	0	0	0	0	0	0	0	0	0	0	0	0	0	0	0	0	0	0	0	0	0	0	0	0	0	0	0	0	0	0	0	0	0	0	0	0	0	0	0	0	0	0
Parcubacteria_group_bacterium_CG1_02_39_15	0	0	0	0	0	0	0	0	0	0	0	0	0	0	0	0	0	0	0	0	0	0	0	0	0	0	0	0	0	0	0	0	0	0	0	0	0	0	0	0	0	0	0	0	0	0	0	0	0
Parcubacteria_group_bacterium_CG2_30_36_18	0	0	0	0	0	0	0	0	0	0	0	0	0	0	0	0	0	0	0	0	0	0	0	0	0	0	0	0	0	0	0	0	0	0	0	0	0	0	0	0	0	0	0	0	0	0	0	0	0
Parcubacteria_group_bacterium_CG2_30_36_21	0	0	0	0	0	0	0	0	0	0	0	0	0	0	0	0	0	0	0	0	0	0	0	0	0	0	0	0	0	0	0	0	0	0	0	0	0	0	0	0	0	0	0	0	0	0	0	0	0
ANI MATRIX
NAME	bin.B1Sed10.112	bin.B1Sed10.140	bin.B1Sed10.182	bin.B1Sed10.223R1	bin.B1Sed10.223R2	bin.CSSed10.103	bin.CSSed10.104	bin.CSSed10.142	bin.CSSed10.183	bin.CSSed10.186	bin.CSSed10.205R1	bin.CSSed10.205R2	bin.CSSed10.246R1	bin.CSSed10.246R2	bin.CSSed10.248R1	bin.CSSed10.257	bin.CSSed10.297R1	bin.CSSed10.344R1	bin.CSSed10.355	bin.CSSed10.399	bin.CSSed10.436R1	bin.CSSed10.466R1	bin.CSSed10.475R1	bin.CSSed10.83	bin.CSSed11.159	bin.CSSed11.232	bin.CSSed11.339R1	bin.T1Sed10.111R1	bin.T1Sed10.122R1	bin.T1Sed10.127	bin.T1Sed10.133	bin.T1Sed10.186	bin.T1Sed10.200	bin.T1Sed10.95R1	bin.T3Sed10.102R1	bin.T3Sed10.147R1	bin.T3Sed10.179	bin.T3Sed10.300	bin.T3Sed10.306R1	bin.T3Sed10.332R1	Candidatus_Nealsonbacteria_bacterium_RBG_13_36_15	Candidatus_Nealsonbacteria_bacterium_RBG_13_37_56	Candidatus_Nealsonbacteria_bacterium_RBG_13_38_11	Candidatus_Nealsonbacteria_bacterium_RBG_13_42_11	Candidatus_Nealsonbacteria_bacterium_RIFCSPHIGHO2_01_FULL_38_55	Candidatus_Nealsonbacteria_bacterium_RIFCSPHIGHO2_01_FULL_43_31	Candidatus_Nealsonbacteria_bacterium_RIFCSPHIGHO2_02_38_10	Candidatus_Nealsonbacteria_bacterium_RIFCSPHIGHO2_02_FULL_38_75	Candidatus_Nealsonbacteria_bacterium_RIFCSPHIGHO2_02_FULL_43_13
bin.B1Sed10.112	100	67.23	63.66	68.63	67.45	65.49	68.5	98.46	71.3	70.36	69.49	69.94	66.67	64.82	63.84	66	63.68	67.88	63.48	65.31	64.2	63.85	70.5	64.41	63.25	62.8	63.54	67.27	71.62	63.88	63.72	64.2	68.6	67.85	69.34	98.52	70.27	62.41	62.77	67.88	63.61	63.22	62.14	62.78	63.08	61.84	63.14	63.05	62.21
bin.B1Sed10.140	67.23	100	63.81	66.64	66.31	64.62	65.94	67.24	67.5	67.19	66.72	66.91	64.71	63.9	63.84	65.22	62.64	65.97	62.72	62.81	63.83	62.38	65.78	63.24	62.75	62.33	62.5	99.98	67.77	63.64	63.86	63.77	69.1	66.82	66.56	67.28	67.28	61.82	62.48	65.29	62.81	62.3	62.22	62.3	62.83	61.36	62.6	62.56	61.72
bin.B1Sed10.182	63.66	63.81	100	63.35	64.04	65.52	63.5	63.77	63.87	63.11	63.56	63.48	69.06	68.9	70.09	63.02	62.66	63.36	62.41	62.82	68.86	62.62	65.29	62.97	62.56	62.61	62.85	63.64	63.67	70.81	99.04	70.62	63.66	63.42	63.68	63.86	63.05	62.16	62.37	62.65	62.81	63.08	62.39	62.8	62.93	61.39	63.25	62.35	62.2
bin.B1Sed10.223R1	68.63	66.64	63.35	100	67.02	64.22	66.81	68.69	70.7	69.38	68.81	68.84	64.56	63.78	63.7	65.94	63.41	66.69	62.21	64.16	63.22	62.74	66.42	63.55	63.8	63.06	64.08	66.56	70.01	63.34	63.77	63.22	67.8	67.65	67.26	68.65	69.71	63	62.52	66.53	62.96	62.91	62.43	62.83	63.35	61.91	63.45	63.04	62.18
bin.B1Sed10.223R2	67.45	66.31	64.04	67.02	100	64.21	66.42	67.43	68.42	67.29	66.91	67.38	64.34	63.96	63.63	66.81	62.45	74.23	62.75	63.94	63.55	62.77	65.43	63.08	62.95	62.7	62.6	66.33	68.05	63.39	63.83	63.45	67.5	66.53	66.94	67.28	67.81	62.34	62.58	65.44	63.38	62.78	62.15	62.34	62.95	61.3	63.11	62.88	61.84
bin.CSSed10.103	65.49	64.62	65.52	64.22	64.21	100	64.22	65.19	65.15	64.28	64.41	64.66	65.56	65.97	65.22	64.11	63.69	64.41	63.05	64.09	65.53	63.19	64.99	63.81	63.5	62.98	63.64	64.31	64.59	64.91	65.67	65.47	65.13	64.23	64.85	65.55	64.31	62.94	62.88	63.98	64.03	63.94	62.42	63.25	63.42	61.75	63.34	63.35	62.33
bin.CSSed10.104	68.5	65.94	63.5	66.81	66.42	64.22	100	68.42	68.7	67.93	67.88	68.06	64.87	63.67	63.46	65.16	62.8	66.72	63.64	64.01	63.47	63.23	67.19	64.06	62.42	61.65	62.71	66.02	68.78	62.96	63.43	63.62	66.84	67.41	99.68	68.44	68	61.34	62.42	66.96	62.98	62.04	61.81	61.54	63.02	61.12	62.98	62.9	61.09
bin.CSSed10.142	98.46	67.24	63.77	68.69	67.43	65.19	68.42	100	71.1	70.08	69.4	70.04	66.57	64.44	63.82	65.57	63.76	67.8	63.46	64.79	64.27	63.89	69.74	64.56	63.34	62.26	63.51	67.42	71.34	63.71	63.85	64.21	68.27	67.8	68.95	99.6	70.28	62.39	62.65	67.69	63.36	63.06	62.28	62.53	62.67	61.47	62.55	62.74	61.91
bin.CSSed10.183	71.3	67.5	63.87	70.7	68.42	65.15	68.7	71.1	100	74.38	71.47	71.5	65.42	64.56	64.53	66.28	64.38	67.96	63.84	65.88	64.17	63.14	69	64.88	63.14	63.05	64.18	67.71	71.62	64.23	64.29	64.41	68.77	68.38	69.27	71.44	97.71	62.56	63.5	70.25	64.05	62.94	63.23	63.36	64.52	61.53	64.09	64.72	62.39
bin.CSSed10.186	70.36	67.19	63.11	69.38	67.29	64.28	67.93	70.08	74.38	100	70.35	70.22	64.76	63.44	63.46	65.72	62.83	67.34	62.4	63.97	63.35	62.37	67.72	63.12	62.29	62.34	63.58	67.37	70.44	62.94	63.3	63.19	68.38	67.37	68.36	70.08	73.31	61.97	62.06	66.92	62.88	62.41	61.61	62.37	62.79	60.83	62.95	62.59	61.21
bin.CSSed10.205R1	69.49	66.72	63.56	68.81	66.91	64.41	67.88	69.4	71.47	70.35	100	85.03	64.61	64.11	63.84	65.69	63.11	67.08	63.2	64.36	63.64	62.92	67.99	63.52	62.91	62.33	62.77	66.94	70.33	63.36	63.73	63.84	67.67	67.34	68.39	69.99	73.93	62.41	62.45	67.07	63.05	63.09	62.17	62.46	63.08	62.17	62.63	63.33	62.2
bin.CSSed10.205R2	69.94	66.91	63.48	68.84	67.38	64.66	68.06	70.04	71.5	70.22	85.03	100	65.11	64.26	64.06	65.44	63.5	67.21	62.84	64.05	63.52	62.77	68.38	64.45	63.1	63.28	63.9	67	71.57	63.45	63.95	63.92	67.66	67.63	68.47	70.87	76.27	62.83	62.48	67.09	62.99	63.09	61.71	62.81	63.22	62.47	63.25	62.81	61.83
bin.CSSed10.246R1	66.67	64.71	69.06	64.56	64.34	65.56	64.87	66.57	65.42	64.76	64.61	65.11	100	69.53	68.62	63.67	63.91	64.47	62.91	64.06	68.7	63.06	65.85	63.67	61.96	62.31	62.52	64.7	65.24	69.27	69.23	70.25	64.45	64.4	64.56	66.48	64.8	62.15	62.54	64.39	63.82	62.71	61.54	62.19	62.5	60.96	62.61	62.62	61.18
bin.CSSed10.246R2	64.82	63.9	68.9	63.78	63.96	65.97	63.67	64.44	64.56	63.44	64.11	64.26	69.53	100	69.19	63.01	64.72	63.75	62.94	64.38	68.86	64.11	66.12	64.36	64.27	62.41	64.15	63.84	64.19	69.06	69.13	69.39	63.92	63.77	63.9	64.28	63.91	62.68	63.67	64.02	63.7	63.68	62.92	63.18	63.34	61.81	63.72	63.56	62.14
bin.CSSed10.248R1	63.84	63.84	70.09	63.7	63.63	65.22	63.46	63.82	64.53	63.46	63.84	64.06	68.62	69.19	100	63.36	63.02	63.36	62.45	62.98	68.91	63.03	65.41	62.99	62.44	63.16	63.36	63.76	63.64	69.84	70.03	70.08	64.12	63.79	63.77	63.92	63.38	63.03	62.64	62.39	62.69	62.63	61.81	62.19	63.31	61.77	63.11	62.8	62.09
bin.CSSed10.257	66	65.22	63.02	65.94	66.81	64.11	65.16	65.57	66.28	65.72	65.69	65.44	63.67	63.01	63.36	100	61.66	65.83	62.52	62.87	63.38	61.97	64.24	62.25	62.68	62.34	62.38	65.12	65.94	62.67	63.09	63.16	65.58	65.6	65.55	65.81	65.41	61.99	61.99	64.62	62.25	62.08	61.45	61.84	62.69	61.14	62.59	62.59	61.59
bin.CSSed10.297R1	63.68	62.64	62.66	63.41	62.45	63.69	62.8	63.76	64.38	62.83	63.11	63.5	63.91	64.72	63.02	61.66	100	63.55	63.88	65.66	63.12	71.5	65.25	66.03	64.98	64.16	65.41	62.38	63.34	62.78	62.72	62.91	63.16	62.79	63.42	63.84	64.12	63.85	65.57	63.06	65.79	66.02	64.92	64.24	65.55	63.09	65.35	65.2	63.56
bin.CSSed10.344R1	67.88	65.97	63.36	66.69	74.23	64.41	66.72	67.8	67.96	67.34	67.08	67.21	64.47	63.75	63.36	65.83	63.55	100	63.25	64.51	63.73	63.35	66.59	63.37	62.68	62.12	63.52	65.95	68.3	63.06	63.29	63.39	67.13	66.12	67.21	67.66	67.72	62.24	62.48	66.3	63.61	62.84	62.61	62.26	62.98	60.98	62.88	62.8	61.38
bin.CSSed10.355	63.48	62.72	62.41	62.21	62.75	63.05	63.64	63.46	63.84	62.4	63.2	62.84	62.91	62.94	62.45	62.52	63.88	63.25	100	67.32	62.32	63.66	63.64	64.21	63.5	62.75	63.94	62.67	63.17	62.04	62.25	62.77	62.56	62.55	64.05	63.7	63.38	62.55	63.43	63.66	64.47	63.88	62.9	62.98	63.41	61.72	63.44	62.88	62.17
bin.CSSed10.399	65.31	62.81	62.82	64.16	63.94	64.09	64.01	64.79	65.88	63.97	64.36	64.05	64.06	64.38	62.98	62.87	65.66	64.51	67.32	100	63.14	64.44	63.78	64.85	64.42	62.62	64.67	63.14	63.86	62.57	63.02	63.16	64.19	63.27	63.89	65.27	66.97	63.27	64.56	63.19	64.7	65.06	64.53	64.18	64.59	62.89	64.36	64.21	63.03
bin.CSSed10.436R1	64.2	63.83	68.86	63.22	63.55	65.53	63.47	64.27	64.17	63.35	63.64	63.52	68.7	68.86	68.91	63.38	63.12	63.73	62.32	63.14	100	62.97	66.61	63.09	62.59	63.12	62.89	63.83	64.34	68.99	68.74	69.14	64.23	63.83	63.83	64.45	63.28	63.23	62.29	63.37	62.96	63	62.04	62.22	62.62	61.44	62.73	62.59	61.95
bin.CSSed10.466R1	63.85	62.38	62.62	62.74	62.77	63.19	63.23	63.89	63.14	62.37	62.92	62.77	63.06	64.11	63.03	61.97	71.5	63.35	63.66	64.44	62.97	100	64.03	66.4	64.54	62.7	64.47	62.32	63.56	62.45	62.51	62.83	62.83	62.83	63.33	63.54	63.5	63.91	64.25	62.91	65.17	65.6	63.95	63.96	65.54	63.02	64.91	64.66	63.34
bin.CSSed10.475R1	70.5	65.78	65.29	66.42	65.43	64.99	67.19	69.74	69	67.72	67.99	68.38	65.85	66.12	65.41	64.24	65.25	66.59	63.64	63.78	66.61	64.03	100	64.46	64.25	61.91	63.54	65.97	69.67	65.8	65.48	65.67	66.61	66.79	68.1	70.1	68.24	62.09	63.62	67.1	63.76	63.39	62.87	62.86	62.91	61.69	63.36	63.59	62.39
bin.CSSed10.83	64.41	63.24	62.97	63.55	63.08	63.81	64.06	64.56	64.88	63.12	63.52	64.45	63.67	64.36	62.99	62.25	66.03	63.37	64.21	64.85	63.09	66.4	64.46	100	68.16	67.31	76.59	63.05	63.5	62.84	62.95	63.06	63.35	62.81	64.16	64.56	66.8	67.72	66.83	64.02	66.94	66.16	68.21	67.32	65.88	64.78	65.41	65.53	64.95
bin.CSSed11.159	63.25	62.75	62.56	63.8	62.95	63.5	62.42	63.34	63.14	62.29	62.91	63.1	61.96	64.27	62.44	62.68	64.98	62.68	63.5	64.42	62.59	64.54	64.25	68.16	100	66.82	69.9	62.38	63.93	62.33	63.09	62.64	62.87	62.19	62.61	63.47	63.02	65.06	67.94	62.75	67.28	65.9	67.23	68.32	65.39	65.23	64.97	64.84	65.69
bin.CSSed11.232	62.8	62.33	62.61	63.06	62.7	62.98	61.65	62.26	63.05	62.34	62.33	63.28	62.31	62.41	63.16	62.34	64.16	62.12	62.75	62.62	63.12	62.7	61.91	67.31	66.82	100	69.4	62.26	62.39	62.64	62.41	62.41	62.94	61.47	61.42	62.33	62.8	98.03	64.57	62.38	64.98	64.56	67.69	66.46	65.21	64.05	65	64.78	64.45
bin.CSSed11.339R1	63.54	62.5	62.85	64.08	62.6	63.64	62.71	63.51	64.18	63.58	62.77	63.9	62.52	64.15	63.36	62.38	65.41	63.52	63.94	64.67	62.89	64.47	63.54	76.59	69.9	69.4	100	62.38	63.66	63.11	63.09	63.07	62.91	62.81	62.95	64.05	63.38	72.02	66.93	62.27	66.56	66.72	70.38	69.13	66.86	65.72	66.56	66.42	66.22
bin.T1Sed10.111R1	67.27	99.98	63.64	66.56	66.33	64.31	66.02	67.42	67.71	67.37	66.94	67	64.7	63.84	63.76	65.12	62.38	65.95	62.67	63.14	63.83	62.32	65.97	63.05	62.38	62.26	62.38	100	67.56	63.39	63.73	63.69	69.19	66.63	66.66	67.44	67.27	61.75	62.39	65.52	62.66	62.31	62.08	62.28	63.07	61.66	62.8	62.72	61.78
bin.T1Sed10.122R1	71.62	67.77	63.67	70.01	68.05	64.59	68.78	71.34	71.62	70.44	70.33	71.57	65.24	64.19	63.64	65.94	63.34	68.3	63.17	63.86	64.34	63.56	69.67	63.5	63.93	62.39	63.66	67.56	100	63.34	63.7	63.6	68.87	68.29	68.91	72.18	70.85	61.84	62.54	68.91	63.77	63.14	62.52	62.64	63.41	61.69	63.23	63.02	62.27
bin.T1Sed10.127	63.88	63.64	70.81	63.34	63.39	64.91	62.96	63.71	64.23	62.94	63.36	63.45	69.27	69.06	69.84	62.67	62.78	63.06	62.04	62.57	68.99	62.45	65.8	62.84	62.33	62.64	63.11	63.39	63.34	100	70.67	70.66	63.69	63.53	63.23	63.77	63.33	62.56	62.19	62.35	62.27	62	62.01	61.98	62.88	61.52	62.77	62.56	62.06
bin.T1Sed10.133	63.72	63.86	99.04	63.77	63.83	65.67	63.43	63.85	64.29	63.3	63.73	63.95	69.23	69.13	70.03	63.09	62.72	63.29	62.25	63.02	68.74	62.51	65.48	62.95	63.09	62.41	63.09	63.73	63.7	70.67	100	70.32	63.73	63.65	63.64	64.05	63.12	61.66	62.38	62.62	62.9	62.81	62.58	62.58	63.13	61.84	63.24	62.55	62.22
bin.T1Sed10.186	64.2	63.77	70.62	63.22	63.45	65.47	63.62	64.21	64.41	63.19	63.84	63.92	70.25	69.39	70.08	63.16	62.91	63.39	62.77	63.16	69.14	62.83	65.67	63.06	62.64	62.41	63.07	63.69	63.6	70.66	70.32	100	64	63.59	63.93	64.29	63.53	62.16	62.4	63.04	62.98	63.2	62.59	62.19	63.09	61.42	62.51	62.89	62.03
bin.T1Sed10.200	68.6	69.1	63.66	67.8	67.5	65.13	66.84	68.27	68.77	68.38	67.67	67.66	64.45	63.92	64.12	65.58	63.16	67.13	62.56	64.19	64.23	62.83	66.61	63.35	62.87	62.94	62.91	69.19	68.87	63.69	63.73	64	100	66.67	67.74	68.3	68.3	62.25	62.39	66.33	63.07	62.59	61.98	62.06	62.77	61.35	62.99	62.58	61.99
bin.T1Sed10.95R1	67.85	66.82	63.42	67.65	66.53	64.23	67.41	67.8	68.38	67.37	67.34	67.63	64.4	63.77	63.79	65.6	62.79	66.12	62.55	63.27	63.83	62.83	66.79	62.81	62.19	61.47	62.81	66.63	68.29	63.53	63.65	63.59	66.67	100	67.52	67.9	67.28	62.42	61.77	65.5	62.61	62.55	61.81	61.88	62.55	60.92	62.71	63.35	61.95
bin.T3Sed10.102R1	69.34	66.56	63.68	67.26	66.94	64.85	99.68	68.95	69.27	68.36	68.39	68.47	64.56	63.9	63.77	65.55	63.42	67.21	64.05	63.89	63.83	63.33	68.1	64.16	62.61	61.42	62.95	66.66	68.91	63.23	63.64	63.93	67.74	67.52	100	69	68.59	61.78	62.75	67.75	63.41	62.42	61.66	61.62	62.74	61.3	62.3	62.27	61.8
bin.T3Sed10.147R1	98.52	67.28	63.86	68.65	67.28	65.55	68.44	99.6	71.44	70.08	69.99	70.87	66.48	64.28	63.92	65.81	63.84	67.66	63.7	65.27	64.45	63.54	70.1	64.56	63.47	62.33	64.05	67.44	72.18	63.77	64.05	64.29	68.3	67.9	69	100	70.47	62.38	62.85	67.87	63.52	63.06	61.84	62.72	63.23	61	63.12	63.07	61.65
bin.T3Sed10.179	70.27	67.28	63.05	69.71	67.81	64.31	68	70.28	97.71	73.31	73.93	76.27	64.8	63.91	63.38	65.41	64.12	67.72	63.38	66.97	63.28	63.5	68.24	66.8	63.02	62.8	63.38	67.27	70.85	63.33	63.12	63.53	68.3	67.28	68.59	70.47	100	62.45	62.79	67.47	63.84	62.88	62.98	63.42	63.9	61.61	64.12	63.55	61.95
bin.T3Sed10.300	62.41	61.82	62.16	63	62.34	62.94	61.34	62.39	62.56	61.97	62.41	62.83	62.15	62.68	63.03	61.99	63.85	62.24	62.55	63.27	63.23	63.91	62.09	67.72	65.06	98.03	72.02	61.75	61.84	62.56	61.66	62.16	62.25	62.42	61.78	62.38	62.45	100	64.83	61.87	64.66	64.61	67.85	66.45	65.53	64.34	64.81	65.34	64.88
bin.T3Sed10.306R1	62.77	62.48	62.37	62.52	62.58	62.88	62.42	62.65	63.5	62.06	62.45	62.48	62.54	63.67	62.64	61.99	65.57	62.48	63.43	64.56	62.29	64.25	63.62	66.83	67.94	64.57	66.93	62.39	62.54	62.19	62.38	62.4	62.39	61.77	62.75	62.85	62.79	64.83	100	62.45	66.69	65.92	67.08	66.6	65.72	64.41	65.25	65.69	64.78
bin.T3Sed10.332R1	67.88	65.29	62.65	66.53	65.44	63.98	66.96	67.69	70.25	66.92	67.07	67.09	64.39	64.02	62.39	64.62	63.06	66.3	63.66	63.19	63.37	62.91	67.1	64.02	62.75	62.38	62.27	65.52	68.91	62.35	62.62	63.04	66.33	65.5	67.75	67.87	67.47	61.87	62.45	100	63.89	62.46	61.84	61.84	63.01	61.25	62.35	62.51	61.28
Candidatus_Nealsonbacteria_bacterium_RBG_13_36_15	63.61	62.81	62.81	62.96	63.38	64.03	62.98	63.36	64.05	62.88	63.05	62.99	63.82	63.7	62.69	62.25	65.79	63.61	64.47	64.7	62.96	65.17	63.76	66.94	67.28	64.98	66.56	62.66	63.77	62.27	62.9	62.98	63.07	62.61	63.41	63.52	63.84	64.66	66.69	63.89	100	66.74	66.46	67.16	66.12	64.59	65.84	65.59	65.42
Candidatus_Nealsonbacteria_bacterium_RBG_13_37_56	63.22	62.3	63.08	62.91	62.78	63.94	62.04	63.06	62.94	62.41	63.09	63.09	62.71	63.68	62.63	62.08	66.02	62.84	63.88	65.06	63	65.6	63.39	66.16	65.9	64.56	66.72	62.31	63.14	62	62.81	63.2	62.59	62.55	62.42	63.06	62.88	64.61	65.92	62.46	66.74	100	65.96	66.24	68.05	64.4	67.81	67.97	64.85
Candidatus_Nealsonbacteria_bacterium_RBG_13_38_11	62.14	62.22	62.39	62.43	62.15	62.42	61.81	62.28	63.23	61.61	62.17	61.71	61.54	62.92	61.81	61.45	64.92	62.61	62.9	64.53	62.04	63.95	62.87	68.21	67.23	67.69	70.38	62.08	62.52	62.01	62.58	62.59	61.98	61.81	61.66	61.84	62.98	67.85	67.08	61.84	66.46	65.96	100	68.48	65.26	65	65.34	65	65.58
Candidatus_Nealsonbacteria_bacterium_RBG_13_42_11	62.78	62.3	62.8	62.83	62.34	63.25	61.54	62.53	63.36	62.37	62.46	62.81	62.19	63.18	62.19	61.84	64.24	62.26	62.98	64.18	62.22	63.96	62.86	67.32	68.32	66.46	69.13	62.28	62.64	61.98	62.58	62.19	62.06	61.88	61.62	62.72	63.42	66.45	66.6	61.84	67.16	66.24	68.48	100	66.15	66.15	65.52	65.98	66.89
Candidatus_Nealsonbacteria_bacterium_RIFCSPHIGHO2_01_FULL_38_55	63.08	62.83	62.93	63.35	62.95	63.42	63.02	62.67	64.52	62.79	63.08	63.22	62.5	63.34	63.31	62.69	65.55	62.98	63.41	64.59	62.62	65.54	62.91	65.88	65.39	65.21	66.86	63.07	63.41	62.88	63.13	63.09	62.77	62.55	62.74	63.23	63.9	65.53	65.72	63.01	66.12	68.05	65.26	66.15	100	64.59	99.79	99.93	65.47
Candidatus_Nealsonbacteria_bacterium_RIFCSPHIGHO2_01_FULL_43_31	61.84	61.36	61.39	61.91	61.3	61.75	61.12	61.47	61.53	60.83	62.17	62.47	60.96	61.81	61.77	61.14	63.09	60.98	61.72	62.89	61.44	63.02	61.69	64.78	65.23	64.05	65.72	61.66	61.69	61.52	61.84	61.42	61.35	60.92	61.3	61	61.61	64.34	64.41	61.25	64.59	64.4	65	66.15	64.59	100	64.2	64.47	99.66
Candidatus_Nealsonbacteria_bacterium_RIFCSPHIGHO2_02_38_10	63.14	62.6	63.25	63.45	63.11	63.34	62.98	62.55	64.09	62.95	62.63	63.25	62.61	63.72	63.11	62.59	65.35	62.88	63.44	64.36	62.73	64.91	63.36	65.41	64.97	65	66.56	62.8	63.23	62.77	63.24	62.51	62.99	62.71	62.3	63.12	64.12	64.81	65.25	62.35	65.84	67.81	65.34	65.52	99.79	64.2	100	99.8	65.02
Candidatus_Nealsonbacteria_bacterium_RIFCSPHIGHO2_02_FULL_38_75	63.05	62.56	62.35	63.04	62.88	63.35	62.9	62.74	64.72	62.59	63.33	62.81	62.62	63.56	62.8	62.59	65.2	62.8	62.88	64.21	62.59	64.66	63.59	65.53	64.84	64.78	66.42	62.72	63.02	62.56	62.55	62.89	62.58	63.35	62.27	63.07	63.55	65.34	65.69	62.51	65.59	67.97	65	65.98	99.93	64.47	99.8	100	65.09
Candidatus_Nealsonbacteria_bacterium_RIFCSPHIGHO2_02_FULL_43_13	62.21	61.72	62.2	62.18	61.84	62.33	61.09	61.91	62.39	61.21	62.2	61.83	61.18	62.14	62.09	61.59	63.56	61.38	62.17	63.03	61.95	63.34	62.39	64.95	65.69	64.45	66.22	61.78	62.27	62.06	62.22	62.03	61.99	61.95	61.8	61.65	61.95	64.88	64.78	61.28	65.42	64.85	65.58	66.89	65.47	99.66	65.02	65.09	100
Candidatus_Nealsonbacteria_bacterium_RIFCSPHIGHO2_12_FULL_38_18	62.78	62.58	62.91	63.25	62.35	63.22	62.9	62.33	64.18	62.76	62.94	62.95	62.58	63.07	62.76	62.3	65.54	62.62	63.14	64.68	62.66	65.55	62.93	65.53	65.11	64.27	66.43	62.97	62.72	63.43	63	62.86	63.07	62.39	62.51	62.91	63.63	64.3	65.49	62.7	65.53	67.45	64.86	65.59	99.78	64.42	99.75	99.83	65.25
Candidatus_Nealsonbacteria_bacterium_RIFCSPLOWO2_01_FULL_38_120	63.2	63.12	62.91	63.21	63.23	63.51	62.92	62.83	64.81	62.87	63.27	63.2	62.66	63.47	62.94	62.76	65.45	63.44	63.57	64.54	63.05	65.42	63.77	65.89	65.39	65.11	66.56	63.46	63.49	62.9	62.89	63.06	62.84	62.76	62.64	63.36	63.98	65.13	65.52	62.86	65.87	67.81	65.08	65.92	99.88	64.56	99.71	99.91	65.34
Candidatus_Nealsonbacteria_bacterium_RIFCSPLOWO2_01_FULL_41_9	62.8	61.63	62.27	61.86	62.49	62.84	61.44	62.49	62.78	62.07	61.72	62.49	61.35	63.24	62.45	61.79	63.74	61.7	63.13	63.49	61.83	63.87	61.8	64.97	67.48	65.12	66.11	61.66	62.67	62.51	62.49	62.14	62.13	61.23	61.91	62.29	62.46	64.99	65.68	61.66	65.48	65.1	66.48	67.73	65.33	66.28	65.35	65.03	66.68
Candidatus_Nealsonbacteria_bacterium_RIFCSPLOWO2_01_FULL_43_32	62.22	61.38	61.98	61.92	61.73	61.76	60.77	61.9	62.31	61.62	61.83	61.61	61.09	62.47	61.58	61.47	63.08	61.3	62.11	62.37	61.81	62.8	62.23	65.22	66.14	64.9	66.56	61.34	62.03	61.77	61.82	61.95	61.92	62.58	60.95	61.91	61.27	65.22	64.75	61.37	64.62	65.16	65.41	67.14	66.07	69.71	65.16	65.56	70.09
Candidatus_Nealsonbacteria_bacterium_RIFCSPLOWO2_01_FULL_43_36	62.16	61.52	61.4	62.39	61.37	62.27	61.08	62.25	62.06	61.34	62.27	62.3	61.28	62.21	61.85	61.2	63.48	61.52	61.62	62.89	61.58	62.96	62.12	64.78	65.78	64.62	66.23	61.76	62.21	61.6	61.8	61.7	61.63	61.42	61.38	61.47	61.95	65.02	64.39	61.27	64.85	64.53	65.53	66.28	65.16	99.78	64.64	64.7	99.77
Candidatus_Nealsonbacteria_bacterium_RIFCSPLOWO2_02_39_8	62.73	62.58	62.5	63	62.53	63.45	62.59	62.59	64.19	62.39	63.08	62.7	62.44	63.12	62.6	62.17	64.89	62.89	62.78	63.89	62.34	65.16	63.69	65.19	64.99	64.13	65.74	63	61.92	62.39	62.71	62.25	62.56	62.42	62.19	62.87	63.23	65.2	65.25	62.01	65.6	68.68	64.62	65.18	99.6	64.03	99.66	99.74	64.85
Candidatus_Nealsonbacteria_bacterium_RIFCSPLOWO2_02_FULL_38_63	62.97	62.52	62.68	62.55	62.03	62.81	62.66	62.5	63.64	62.6	62.55	62.52	62.43	62.89	62.83	62.41	65.12	62.56	62.81	63.69	62.73	64.71	63.61	65.36	65	64.23	66.66	62.75	62.06	62.65	62.78	62.52	62.6	62.61	62.5	63.09	63.61	64.3	65.31	62.39	65.83	68	64.75	65.6	99.82	64.22	99.72	99.84	65.12
Candidatus_Nealsonbacteria_bacterium_RIFCSPLOWO2_12_FULL_39_31	63.47	62.42	63.2	63.2	62.78	63.35	63.12	63.11	64.5	62.97	63.02	62.78	62.17	63.44	63.27	62.29	65.9	63.05	63.3	63.76	62.69	65.36	63.45	65.72	65.22	64.48	66.67	62.75	63.84	63.01	63.25	63	63.14	63.12	62.8	63.55	63.46	65.37	65.66	62.76	65.81	68.44	65.12	66.19	99.69	64.86	99.5	99.84	65.4
Candidatus_Nealsonbacteria_bacterium_RIFOXYB1_FULL_40_15	63.06	63	62.94	63.02	62.86	63.42	62.77	63.04	63.16	62.44	63.33	63.02	62.55	63.26	62.34	62.38	64	62.63	63.38	63.51	62.37	63.92	63.41	64.4	64.03	63.44	64.5	62.66	63.32	62.68	62.89	62.44	63.19	62.37	63.03	62.8	62.97	63.52	64.05	62.38	64.95	66.25	64.66	64.35	66.09	62.95	66.19	66.03	63.84
Candidatus_Nealsonbacteria_bacterium_RIFOXYC1_FULL_40_7	63.2	62.55	62.59	62.78	62.82	62.99	62.47	62.91	62.76	62.28	63.4	63.19	62.34	63.38	62.38	62.45	64.13	62.62	62.97	63.39	62.4	64.16	62.8	64.44	64.09	63.15	64.31	62.36	63.12	62.39	62.58	62.2	62.89	62.01	62.75	62.72	62.49	62.87	64	62.16	64.59	66.15	64.11	64.25	66.14	63.08	65.99	66.1	63.71
Candidatus_Nealsonbacteria_bacterium_RIFOXYD1_FULL_39_11	62.96	62.41	62.75	62.63	62.77	63.14	62.66	62.86	62.95	62.19	63.16	63.25	62.12	63.05	62.25	62.36	63.86	62.51	62.71	63.47	62.27	63.62	63.16	64.23	64.06	63.48	64.41	62.16	62.92	62.39	62.59	62.42	63.05	62.21	62.87	62.56	63.13	62.98	63.91	62.25	64.28	65.79	64.46	64.11	65.88	62.71	65.92	65.87	63.41
Parcubacteria_bacterium_DG_72	63.62	62.59	62.69	62.68	62.88	63.59	63.07	63.42	63.99	62.92	63.3	63.35	62.81	63.59	62.05	62.02	65.86	63.06	64.42	64.84	62.69	65.16	63.97	65.48	65.73	63.53	65.59	62.55	64.05	61.94	62.75	62.91	62.98	62.43	63.14	63.42	63.34	63.6	65.75	63.67	66.34	69.73	65.7	65.25	67.36	64.5	67.03	66.99	65.15
Parcubacteria_bacterium_DG_74_1	62.48	62.25	62.41	62.18	62.15	62.61	61.87	62.3	62.81	61.86	62.17	62.08	62.07	62.92	62.28	61.65	64.66	62.17	63.14	63.7	62.23	64.25	63.55	66	73	65.03	66.54	61.76	62.48	62.02	62.35	62.25	61.83	61.43	62.2	62.57	62.61	64.61	67.14	62.83	67.31	65.9	66.39	67.58	65.28	64.88	64.69	64.57	65.23
Parcubacteria_bacterium_DG_74_2	63.39	62.55	62.73	62.42	62.78	63.81	62.98	63.34	63.58	62.56	62.8	62.93	62.91	64.14	62.41	61.97	65.38	63.27	64.03	64.81	62.7	64.6	64.08	66.31	66.96	63.81	65.62	62.33	62.87	61.9	62.37	62.89	62.74	61.78	62.99	63.28	63.59	63.64	66.16	63.7	67.76	66.84	65.88	66.54	64.83	64.19	64.79	64.82	64.42
Parcubacteria_bacterium_DG_74_3	62.92	62.11	62.31	62.43	62.56	63.45	62.37	62.77	63.06	62.2	62.6	62.36	62.33	63.84	61.98	61.83	65.07	63.08	63.74	63.92	62.68	64.3	64	65.67	66.55	64	66.22	61.76	62.19	61.81	62.26	62.44	62.48	61.13	62.44	62.81	63.14	64.02	66.13	62.7	67.17	65.89	65.59	66.2	64.78	64.16	64.25	64.22	64.41
Parcubacteria_group_bacterium_CG1_02_36_42	62.98	62.16	62.87	62.59	62.88	63.26	62.5	63.38	63.09	62.74	62.52	61.91	62.73	64.53	62.69	62.2	65.76	62.7	63.79	64.65	63.05	64.83	64.67	66.47	67.53	65.13	66.76	62.11	62.16	62.44	62.93	62.83	62.77	61.48	62.59	63.37	63.59	64.84	67.16	63.69	67.96	66.52	66.22	67.6	66.12	65.06	65.91	65.57	65.33
Parcubacteria_group_bacterium_CG1_02_39_15	62.83	62.11	62.6	62.52	62.7	63.11	62.09	62.7	63.72	62.13	62.23	62.22	61.77	63.34	62.42	61.54	64.91	62.74	63.02	64.17	62.27	64.2	63.89	66.69	68.53	65.47	68.03	62.02	62.54	62.01	62.75	62.42	62.59	61.84	62.67	62.49	63.02	65.19	66.8	62.47	67.46	66.13	67.34	68.22	65.38	65.71	65.16	65.41	66
Parcubacteria_group_bacterium_CG2_30_36_18	63.01	62.11	62.92	62.37	62.6	63.31	62.12	63.11	63.5	62.66	62.86	62.68	62.61	63.94	62.36	61.83	65.9	62.73	63.9	64.65	63.07	64.97	63.35	67.09	68.77	65.45	67.22	62.03	63.57	62.19	62.68	62.67	62.47	61.73	62.79	63.01	63.23	64.88	67.44	62.47	68.6	66.83	66.93	68.3	66.35	65.38	66.17	66.03	65.78
Parcubacteria_group_bacterium_CG2_30_36_21	62.64	62.5	62.84	63.08	62.63	63.27	62.49	63.61	64.22	62.65	62.66	62.53	62.45	64.08	62.31	61.84	64.95	63.24	63.61	63.91	62.46	63.83	63.48	65.01	66.47	63.98	65.38	61.97	63.19	61.98	62.8	62.48	62.8	62.26	63.06	63.21	62.88	63.56	64.8	63.2	66.3	65.62	64.68	65.86	64.71	63.99	64.36	64.72	64.6
CONDNA MATRIX
NAME	bin.B1Sed10.112	bin.B1Sed10.140	bin.B1Sed10.182	bin.B1Sed10.223R1	bin.B1Sed10.223R2	bin.CSSed10.103	bin.CSSed10.104	bin.CSSed10.142	bin.CSSed10.183	bin.CSSed10.186	bin.CSSed10.205R1	bin.CSSed10.205R2	bin.CSSed10.246R1	bin.CSSed10.246R2	bin.CSSed10.248R1	bin.CSSed10.257	bin.CSSed10.297R1	bin.CSSed10.344R1	bin.CSSed10.355	bin.CSSed10.399	bin.CSSed10.436R1	bin.CSSed10.466R1	bin.CSSed10.475R1	bin.CSSed10.83	bin.CSSed11.159	bin.CSSed11.232	bin.CSSed11.339R1	bin.T1Sed10.111R1	bin.T1Sed10.122R1	bin.T1Sed10.127	bin.T1Sed10.133	bin.T1Sed10.186	bin.T1Sed10.200	bin.T1Sed10.95R1	bin.T3Sed10.102R1	bin.T3Sed10.147R1	bin.T3Sed10.179	bin.T3Sed10.300	bin.T3Sed10.306R1	bin.T3Sed10.332R1	Candidatus_Nealsonbacteria_bacterium_RBG_13_36_15	Candidatus_Nealsonbacteria_bacterium_RBG_13_37_56	Candidatus_Nealsonbacteria_bacterium_RBG_13_38_11	Candidatus_Nealsonbacteria_bacterium_RBG_13_42_11	Candidatus_Nealsonbacteria_bacterium_RIFCSPHIGHO2_01_FULL_38_55	Candidatus_Nealsonbacteria_bacterium_RIFCSPHIGHO2_01_FULL_43_31	Candidatus_Nealsonbacteria_bacterium_RIFCSPHIGHO2_02_38_10	Candidatus_Nealsonbacteria_bacterium_RIFCSPHIGHO2_02_FULL_38_75	Candidatus_Nealsonbacteria_bacterium_RIFCSPHIGHO2_02_FULL_43_13
bin.B1Sed10.112	100	0	0	0	0	0	0	74.16	0	0.29	0	0.33	0	0	0	0	0	0	0	0	0	0	0.17	0	0	0	0	0	0.07	0	0	0	0	0	0	71.75	0	0	0	0	0	0	0	0	0	0	0	0	0
bin.B1Sed10.140	0	100	0	0	0	0	0	0	0	0	0	0	0	0	0	0	0	0	0	0	0	0	0	0	0	0	0	90.38	0	0	0	0	0	0	0	0	0	0	0	0	0	0	0	0	0	0	0	0	0
bin.B1Sed10.182	0	0	100	0	0	0	0	0	0	0	0	0	0	0	0.22	0	0	0	0	0	0	0	0	0	0	0	0	0	0	0	73.39	0.55	0	0	0	0	0	0	0	0	0	0	0	0	0	0	0	0	0
bin.B1Sed10.223R1	0	0	0	100	0	0	0	0	0	0.06	0	0	0	0	0	0	0	0	0	0	0	0	0	0	0	0	0	0	0.27	0	0	0	0	0	0	0	0	0	0	0	0	0	0	0	0	0	0	0	0
bin.B1Sed10.223R2	0	0	0	0	100	0	0	0	0	0	0	0	0	0	0	0	0	0.16	0	0	0	0	0	0	0	0	0	0	0	0	0	0	0.82	0	0	0	0	0	0	0	0	0	0	0	0	0	0	0	0
bin.CSSed10.103	0	0	0	0	0	100	0	0	0	0	0	0	0	0	0	0	0	0	0	0	0	0	0	0	0	0	0	0	0	0	0	0	0	0	0	0	0	0	0	0	0	0	0	0	0	0	0	0	0
bin.CSSed10.104	0	0	0	0	0	0	100	0	0	0	0	0.27	0	0	0	0	0	0	0	0	0	0	0	0	0	0	0	0	0	0	0	0	0	0	62.09	0	0	0	0	0	0	0	0	0	0	0	0	0	0
bin.CSSed10.142	74.16	0	0	0	0	0	0	100	0	0	0	0	0	0	0	0	0	0	0	0	0	0	0.11	0	0	0	0	0	0	0	0	0	0	0	0	85.31	0	0	0	0	0	0	0	0	0	0	0	0	0
bin.CSSed10.183	0	0	0	0	0	0	0	0	100	0	0	0	0	0	0	0	0	0	0	0	0	0	0	0	0	0	0	0	0.07	0	0	0	0	0	0	0	27.23	0	0	0.9	0	0	0	0	0	0	0	0	0
bin.CSSed10.186	0.29	0	0	0.06	0	0	0	0	0	100	0	0	0	0	0	0	0	0	0	0	0	0	0	0	0	0	0	0	0	0	0	0	0	0	0	0	0	0	0	0	0	0	0	0	0	0	0	0	0
bin.CSSed10.205R1	0	0	0	0	0	0	0	0	0	0	100	2	0	0	0	0	0	0	0	0	0	0	0	0	0	0	0	0	0	0	0	0	0	0	0	0.68	1.66	0	0	0	0	0	0	0	0	0	0	0	0
bin.CSSed10.205R2	0.33	0	0	0	0	0	0.27	0	0	0	2	100	0	0	0	0	0	0	0	0	0	0	0	0	0	0	0	0	0.59	0	0	0	0	0	0.43	0.71	5.88	0	0	0	0	0	0	0	0	0	0	0	0
bin.CSSed10.246R1	0	0	0	0	0	0	0	0	0	0	0	0	100	0.09	0	0	0	0	0	0	0	0	0	0	0	0	0	0	0	0	0	0	0	0	0	0	0	0	0	0	0	0	0	0	0	0	0	0	0
bin.CSSed10.246R2	0	0	0	0	0	0	0	0	0	0	0	0	0.09	100	0	0	0	0	0	0	0	0	0	0	0	0	0	0	0	0	0	0	0	0	0	0	0	0	0	0	0	0	0	0	0	0	0	0	0
bin.CSSed10.248R1	0	0	0.22	0	0	0	0	0	0	0	0	0	0	0	100	0	0	0	0	0	0	0	0	0	0	0	0	0	0	0	0	0.25	0	0	0	0	0	0	0	0	0	0	0	0	0	0	0	0	0
bin.CSSed10.257	0	0	0	0	0	0	0	0	0	0	0	0	0	0	0	100	0	0	0	0	0	0	0	0	0	0	0	0	0	0	0	0	0	0	0	0	0	0	0	0	0	0	0	0	0	0	0	0	0
bin.CSSed10.297R1	0	0	0	0	0	0	0	0	0	0	0	0	0	0	0	0	100	0	0	0	0	0	0	0	0	0	0	0	0	0	0	0	0	0	0	0	0	0	0	0	0	0	0	0	0	0	0	0	0
bin.CSSed10.344R1	0	0	0	0	0.16	0	0	0	0	0	0	0	0	0	0	0	0	100	0	0	0	0	0	0	0	0	0	0	0	0	0	0	0	0	0	0	0	0	0	0	0	0	0	0	0	0	0	0	0
bin.CSSed10.355	0	0	0	0	0	0	0	0	0	0	0	0	0	0	0	0	0	0	100	0	0	0	0	0	0	0	0	0	0	0	0	0	0	0	0	0	0	0	0	0	0	0	0	0	0	0	0	0	0
bin.CSSed10.399	0	0	0	0	0	0	0	0	0	0	0	0	0	0	0	0	0	0	0	100	0	0	0	0	0	0	0	0	0	0	0	0	0	0	0	0	0.35	0	0	0	0	0	0	0	0	0	0	0	0
bin.CSSed10.436R1	0	0	0	0	0	0	0	0	0	0	0	0	0	0	0	0	0	0	0	0	100	0	0	0	0	0	0	0	0	0	0	0	0	0	0	0	0	0	0	0	0	0	0	0	0	0	0	0	0
bin.CSSed10.466R1	0	0	0	0	0	0	0	0	0	0	0	0	0	0	0	0	0	0	0	0	0	100	0	0	0	0	0	0	0	0	0	0	0	0	0	0	0	0	0	0	0	0	0	0	0	0	0	0	0
bin.CSSed10.475R1	0.17	0	0	0	0	0	0	0.11	0	0	0	0	0	0	0	0	0	0	0	0	0	0	100	0	0	0	0	0	0	0	0	0	0	0	0	0.17	0	0	0	0	0	0	0	0	0	0	0	0	0
bin.CSSed10.83	0	0	0	0	0	0	0	0	0	0	0	0	0	0	0	0	0	0	0	0	0	0	0	100	0	0	3.18	0	0	0	0	0	0	0	0	0	0.74	0	0.45	0	0	0	0	0	0	0	0	0	0
bin.CSSed11.159	0	0	0	0	0	0	0	0	0	0	0	0	0	0	0	0	0	0	0	0	0	0	0	0	100	0	0	0	0	0	0	0	0	0	0	0	0	0	0	0	0	0	0	0	0	0	0	0	0
bin.CSSed11.232	0	0	0	0	0	0	0	0	0	0	0	0	0	0	0	0	0	0	0	0	0	0	0	0	0	100	0	0	0	0	0	0	0	0	0	0	0	29.14	0	0	0	0	0	0	0	0	0	0	0
bin.CSSed11.339R1	0	0	0	0	0	0	0	0	0	0	0	0	0	0	0	0	0	0	0	0	0	0	0	3.18	0	0	100	0	0	0	0	0	0	0	0	0	0	1.05	0	0	0	0	0	0	0	0	0	0	0
bin.T1Sed10.111R1	0	90.38	0	0	0	0	0	0	0	0	0	0	0	0	0	0	0	0	0	0	0	0	0	0	0	0	0	100	0	0	0	0	0	0	0	0	0	0	0	0	0	0	0	0	0	0	0	0	0
bin.T1Sed10.122R1	0.07	0	0	0.27	0	0	0	0	0.07	0	0	0.59	0	0	0	0	0	0	0	0	0	0	0	0	0	0	0	0	100	0	0	0	0	0	0	0.46	0	0	0	0.15	0	0	0	0	0	0	0	0	0
bin.T1Sed10.127	0	0	0	0	0	0	0	0	0	0	0	0	0	0	0	0	0	0	0	0	0	0	0	0	0	0	0	0	0	100	0	0	0	0	0	0	0	0	0	0	0	0	0	0	0	0	0	0	0
bin.T1Sed10.133	0	0	73.39	0	0	0	0	0	0	0	0	0	0	0	0	0	0	0	0	0	0	0	0	0	0	0	0	0	0	0	100	0	0	0	0	0	0	0	0	0	0	0	0	0	0	0	0	0	0
bin.T1Sed10.186	0	0	0.55	0	0	0	0	0	0	0	0	0	0	0	0.25	0	0	0	0	0	0	0	0	0	0	0	0	0	0	0	0	100	0	0	0	0	0	0	0	0	0	0	0	0	0	0	0	0	0
bin.T1Sed10.200	0	0	0	0	0.82	0	0	0	0	0	0	0	0	0	0	0	0	0	0	0	0	0	0	0	0	0	0	0	0	0	0	0	100	0	0	0	0	0	0	0	0	0	0	0	0	0	0	0	0
bin.T1Sed10.95R1	0	0	0	0	0	0	0	0	0	0	0	0	0	0	0	0	0	0	0	0	0	0	0	0	0	0	0	0	0	0	0	0	0	100	0	0	0	0	0	0	0	0	0	0	0	0	0	0	0
bin.T3Sed10.102R1	0	0	0	0	0	0	62.09	0	0	0	0	0.43	0	0	0	0	0	0	0	0	0	0	0	0	0	0	0	0	0	0	0	0	0	0	100	0	0	0	0	0	0	0	0	0	0	0	0	0	0
bin.T3Sed10.147R1	71.75	0	0	0	0	0	0	85.31	0	0	0.68	0.71	0	0	0	0	0	0	0	0	0	0	0.17	0	0	0	0	0	0.46	0	0	0	0	0	0	100	0	0	0	0	0	0	0	0	0	0	0	0	0
bin.T3Sed10.179	0	0	0	0	0	0	0	0	27.23	0	1.66	5.88	0	0	0	0	0	0	0	0.35	0	0	0	0.74	0	0	0	0	0	0	0	0	0	0	0	0	100	0	0	0	0	0	0	0	0	0	0	0	0
bin.T3Sed10.300	0	0	0	0	0	0	0	0	0	0	0	0	0	0	0	0	0	0	0	0	0	0	0	0	0	29.14	1.05	0	0	0	0	0	0	0	0	0	0	100	0	0	0	0	0	0	0	0	0	0	0
bin.T3Sed10.306R1	0	0	0	0	0	0	0	0	0	0	0	0	0	0	0	0	0	0	0	0	0	0	0	0.45	0	0	0	0	0	0	0	0	0	0	0	0	0	0	100	0	0	0	0	0	0	0	0	0	0
bin.T3Sed10.332R1	0	0	0	0	0	0	0	0	0.9	0	0	0	0	0	0	0	0	0	0	0	0	0	0	0	0	0	0	0	0.15	0	0	0	0	0	0	0	0	0	0	100	0	0	0	0	0	0	0	0	0
Candidatus_Nealsonbacteria_bacterium_RBG_13_36_15	0	0	0	0	0	0	0	0	0	0	0	0	0	0	0	0	0	0	0	0	0	0	0	0	0	0	0	0	0	0	0	0	0	0	0	0	0	0	0	0	100	0	0	0	0	0	0	0	0
Candidatus_Nealsonbacteria_bacterium_RBG_13_37_56	0	0	0	0	0	0	0	0	0	0	0	0	0	0	0	0	0	0	0	0	0	0	0	0	0	0	0	0	0	0	0	0	0	0	0	0	0	0	0	0	0	100	0	0	0.1	0	0	0	0
Candidatus_Nealsonbacteria_bacterium_RBG_13_38_11	0	0	0	0	0	0	0	0	0	0	0	0	0	0	0	0	0	0	0	0	0	0	0	0	0	0	0	0	0	0	0	0	0	0	0	0	0	0	0	0	0	0	100	0.2	0	0	0	0	0
Candidatus_Nealsonbacteria_bacterium_RBG_13_42_11	0	0	0	0	0	0	0	0	0	0	0	0	0	0	0	0	0	0	0	0	0	0	0	0	0	0	0	0	0	0	0	0	0	0	0	0	0	0	0	0	0	0	0.2	100	0	0	0	0	0
Candidatus_Nealsonbacteria_bacterium_RIFCSPHIGHO2_01_FULL_38_55	0	0	0	0	0	0	0	0	0	0	0	0	0	0	0	0	0	0	0	0	0	0	0	0	0	0	0	0	0	0	0	0	0	0	0	0	0	0	0	0	0	0.1	0	0	100	0	79.4	82.47	0
Candidatus_Nealsonbacteria_bacterium_RIFCSPHIGHO2_01_FULL_43_31	0	0	0	0	0	0	0	0	0	0	0	0	0	0	0	0	0	0	0	0	0	0	0	0	0	0	0	0	0	0	0	0	0	0	0	0	0	0	0	0	0	0	0	0	0	100	0	0	69.04
Candidatus_Nealsonbacteria_bacterium_RIFCSPHIGHO2_02_38_10	0	0	0	0	0	0	0	0	0	0	0	0	0	0	0	0	0	0	0	0	0	0	0	0	0	0	0	0	0	0	0	0	0	0	0	0	0	0	0	0	0	0	0	0	79.4	0	100	76.93	0
Candidatus_Nealsonbacteria_bacterium_RIFCSPHIGHO2_02_FULL_38_75	0	0	0	0	0	0	0	0	0	0	0	0	0	0	0	0	0	0	0	0	0	0	0	0	0	0	0	0	0	0	0	0	0	0	0	0	0	0	0	0	0	0	0	0	82.47	0	76.93	100	0
Candidatus_Nealsonbacteria_bacterium_RIFCSPHIGHO2_02_FULL_43_13	0	0	0	0	0	0	0	0	0	0	0	0	0	0	0	0	0	0	0	0	0	0	0	0	0	0	0	0	0	0	0	0	0	0	0	0	0	0	0	0	0	0	0	0	0	69.04	0	0	100
Candidatus_Nealsonbacteria_bacterium_RIFCSPHIGHO2_12_FULL_38_18	0	0	0	0	0	0	0	0	0	0	0	0	0	0	0	0	0	0	0	0	0	0	0	0	0	0	0	0	0	0	0	0	0	0	0	0	0	0	0	0	0	0	0	0	82.47	0	80.87	77.62	0
Candidatus_Nealsonbacteria_bacterium_RIFCSPLOWO2_01_FULL_38_120	0	0	0	0	0	0	0	0	0	0	0	0	0	0	0	0	0	0	0	0	0	0	0	0	0	0	0	0	0	0	0	0	0	0	0	0	0	0	0	0	0	0	0	0	83.95	0	75.41	83.23	0
Candidatus_Nealsonbacteria_bacterium_RIFCSPLOWO2_01_FULL_41_9	0	0	0	0	0	0	0	0	0	0	0	0	0	0	0	0	0	0	0	0	0	0	0	0	0	0	0	0	0	0	0	0	0	0	0	0	0	0	0	0	0	0	0	0	0	0	0	0	0
Candidatus_Nealsonbacteria_bacterium_RIFCSPLOWO2_01_FULL_43_32	0	0	0	0	0	0	0	0	0	0	0	0	0	0	0	0	0	0	0	0	0	0	0	0	0	0	0	0	0	0	0	0	0	0	0	0	0	0	0	0	0	0	0	0	0	0	0	0	0
Candidatus_Nealsonbacteria_bacterium_RIFCSPLOWO2_01_FULL_43_36	0	0	0	0	0	0	0	0	0	0	0	0	0	0	0	0	0	0	0	0	0	0	0	0	0	0	0	0	0	0	0	0	0	0	0	0	0	0	0	0	0	0	0	0	0	82.3	0	0	69.23
Candidatus_Nealsonbacteria_bacterium_RIFCSPLOWO2_02_39_8	0	0	0	0	0	0	0	0	0	0	0	0	0	0	0	0	0	0	0	0	0	0	0	0	0	0	0	0	0	0	0	0	0	0	0	0	0	0	0	0	0	0	0	0	74.1	0	77.28	73.66	0
Candidatus_Nealsonbacteria_bacterium_RIFCSPLOWO2_02_FULL_38_63	0	0	0	0	0	0	0	0	0	0	0	0	0	0	0	0	0	0	0	0	0	0	0	0	0	0	0	0	0	0	0	0	0	0	0	0	0	0	0	0	0	0.17	0	0	84.25	0	78.17	84.14	0
Candidatus_Nealsonbacteria_bacterium_RIFCSPLOWO2_12_FULL_39_31	0	0	0	0	0	0	0	0	0	0	0	0	0	0	0	0	0	0	0	0	0	0	0	0	0	0	0	0	0	0	0	0	0	0	0	0	0	0	0	0	0	0.18	0	0	65.63	0	60.77	66.83	0
Candidatus_Nealsonbacteria_bacterium_RIFOXYB1_FULL_40_15	0	0	0	0	0	0	0	0	0	0	0	0	0	0	0	0	0	0	0	0	0	0	0	0	0	0	0	0	0	0	0	0	0	0	0	0	0	0	0	0	0	0	0	0	0	0	0.15	0	0
Candidatus_Nealsonbacteria_bacterium_RIFOXYC1_FULL_40_7	0	0	0	0	0	0	0	0	0	0	0	0	0	0	0	0	0	0	0	0	0	0	0	0	0	0	0	0	0	0	0	0	0	0	0	0	0	0	0	0	0	0	0	0	0	0	0.14	0	0
Candidatus_Nealsonbacteria_bacterium_RIFOXYD1_FULL_39_11	0	0	0	0	0	0	0	0	0	0	0	0	0	0	0	0	0	0	0	0	0	0	0	0	0	0	0	0	0	0	0	0	0	0	0	0	0	0	0	0	0	0	0	0	0	0	0.13	0	0
Parcubacteria_bacterium_DG_72	0	0	0	0	0	0	0	0	0	0	0	0	0	0	0	0	0	0	0	0	0	0	0	0	0	0	0	0	0	0	0	0	0	0	0	0	0	0	0	0	0	0	0	0	0	0	0	0	0
Parcubacteria_bacterium_DG_74_1	0	0	0	0	0	0	0	0	0	0	0	0	0	0	0	0	0	0	0	0	0	0	0	0	0	0	0	0	0	0	0	0	0	0	0	0	0	0	0	0	0	0	0	0	0	0	0	0	0
Parcubacteria_bacterium_DG_74_2	0	0	0	0	0	0	0	0	0	0	0	0	0	0	0	0	0	0	0	0	0	0	0	0	0	0	0	0	0	0	0	0	0	0	0	0	0	0	0	0	0	0	0	0	0	0	0	0	0
Parcubacteria_bacterium_DG_74_3	0	0	0	0	0	0	0	0	0	0	0	0	0	0	0	0	0	0	0	0	0	0	0	0	0	0	0	0	0	0	0	0	0	0	0	0	0	0	0	0	0	0	0	0	0	0	0	0	0
Parcubacteria_group_bacterium_CG1_02_36_42	0	0	0	0	0	0	0	0	0	0	0	0	0	0	0	0	0	0	0	0	0	0	0	0	0	0	0	0	0	0	0	0	0	0	0	0	0	0	0	0	0	0	0	0	0	0	0	0	0
Parcubacteria_group_bacterium_CG1_02_39_15	0	0	0	0	0	0	0	0	0	0	0	0	0	0	0	0	0	0	0	0	0	0	0	0	0	0	0	0	0	0	0	0	0	0	0	0	0	0	0	0	0	0	0	0	0	0	0	0	0
Parcubacteria_group_bacterium_CG2_30_36_18	0	0	0	0	0	0	0	0	0	0	0	0	0	0	0	0	0	0	0	0	0	0	0	0	0	0	0	0	0	0	0	0	0	0	0	0	0	0	0	0	0	0	0	0	0	0	0	0	0
Parcubacteria_group_bacterium_CG2_30_36_21	0	0	0	0	0	0	0	0	0	0	0	0	0	0	0	0	0	0	0	0	0	0	0	0	0	0	0	0	0	0	0	0	0	0	0	0	0	0	0	0	0	0	0	0	0	0	0	0	0
[truncated: 19 more columns]

## Sheet: Nitriliruptoraceae
DECISION MATRIX
NAME	bin.B1Sed10.12	bin.CSSed10.110R1	bin.CSSed10.247	bin.CSSed10.3	bin.CSSed10.396R1	bin.CSSed10.91	bin.CSSed11.105	bin.CSSed11.175R1	bin.CSSed11.7	bin.CSSed11.88	bin.T1Sed10.190R1	bin.T1Sed10.61	bin.T1Sed10.7	bin.T3Sed10.10	bin.T3Sed10.89	Nitriliruptor_alkaliphilus_DSM_45188
bin.B1Sed10.12	1	0	0	1	0	0	0	0	1	0	0	0	1	1	0	0
bin.CSSed10.110R1	0	1	0	0	0	0	1	0	0	0	0	0	0	0	0	0
bin.CSSed10.247	0	0	1	0	0	0	0	0	0	0	0	0	0	0	0	0
bin.CSSed10.3	1	0	0	1	0	0	0	0	1	0	0	0	1	1	0	0
bin.CSSed10.396R1	0	0	0	0	1	0	0	0	0	0	0	0	0	0	0	0
bin.CSSed10.91	0	0	0	0	0	1	0	0	0	1	0	-1	0	0	1	0
bin.CSSed11.105	0	1	0	0	0	0	1	0	0	0	0	0	0	0	0	0
bin.CSSed11.175R1	0	0	0	0	0	0	0	1	0	0	0	0	0	0	0	0
bin.CSSed11.7	1	0	0	1	0	0	0	0	1	0	0	0	1	1	0	0
bin.CSSed11.88	0	0	0	0	0	1	0	0	0	1	0	-1	0	0	1	0
bin.T1Sed10.190R1	0	0	0	0	0	0	0	0	0	0	1	0	0	0	0	0
bin.T1Sed10.61	0	0	0	0	0	-1	0	0	0	-1	0	1	0	0	-1	0
bin.T1Sed10.7	1	0	0	1	0	0	0	0	1	0	0	0	1	1	0	0
bin.T3Sed10.10	1	0	0	1	0	0	0	0	1	0	0	0	1	1	0	0
bin.T3Sed10.89	0	0	0	0	0	1	0	0	0	1	0	-1	0	0	1	0
Nitriliruptor_alkaliphilus_DSM_45188	0	0	0	0	0	0	0	0	0	0	0	0	0	0	0	1
ANI MATRIX
NAME	bin.B1Sed10.12	bin.CSSed10.110R1	bin.CSSed10.247	bin.CSSed10.3	bin.CSSed10.396R1	bin.CSSed10.91	bin.CSSed11.105	bin.CSSed11.175R1	bin.CSSed11.7	bin.CSSed11.88	bin.T1Sed10.190R1	bin.T1Sed10.61	bin.T1Sed10.7	bin.T3Sed10.10	bin.T3Sed10.89	Nitriliruptor_alkaliphilus_DSM_45188
bin.B1Sed10.12	100	73.08	73.55	99.29	73.28	72.18	73.72	72.56	99.38	73.05	73.64	72.44	99.16	99.31	72.98	71.59
bin.CSSed10.110R1	73.08	100	72.75	72.46	72.06	71.97	98.89	72.36	72.91	72.31	72.81	71.81	72.86	73.07	72.03	71.69
bin.CSSed10.247	73.55	72.75	100	73.06	73.84	73.62	72.56	72.96	73.38	74.2	92.21	75.19	73.31	73.61	73.75	72.25
bin.CSSed10.3	99.29	72.46	73.06	100	72.86	71.93	73.24	72.03	99.35	72.48	73.41	72.27	99.17	99.22	72.63	71.28
bin.CSSed10.396R1	73.28	72.06	73.84	72.86	100	72.6	72.35	72.47	73.06	72.81	73.71	72.72	73.08	73.44	72.61	71.58
bin.CSSed10.91	72.18	71.97	73.62	71.93	72.6	100	72.23	74.62	72.06	99.5	73.42	98.9	72.43	72.62	99.28	71.7
bin.CSSed11.105	73.72	98.89	72.56	73.24	72.35	72.23	100	72.38	73.31	72.61	72.85	72.09	73.61	73.72	72.59	71.62
bin.CSSed11.175R1	72.56	72.36	72.96	72.03	72.47	74.62	72.38	100	72.28	74.85	72.92	74.7	72.6	72.69	75.03	71.47
bin.CSSed11.7	99.38	72.91	73.38	99.35	73.06	72.06	73.31	72.28	100	72.44	73.28	72.56	99.22	99.25	72.48	71.4
bin.CSSed11.88	73.05	72.31	74.2	72.48	72.81	99.5	72.61	74.85	72.44	100	73.55	98.67	73.23	73.12	99.35	71.89
bin.T1Sed10.190R1	73.64	72.81	92.21	73.41	73.71	73.42	72.85	72.92	73.28	73.55	100	73.72	73.35	73.88	73.42	71.85
bin.T1Sed10.61	72.44	71.81	75.19	72.27	72.72	98.9	72.09	74.7	72.56	98.67	73.72	100	72.24	73.27	98.62	71.5
bin.T1Sed10.7	99.16	72.86	73.31	99.17	73.08	72.43	73.61	72.6	99.22	73.23	73.35	72.24	100	99.19	73.24	71.67
bin.T3Sed10.10	99.31	73.07	73.61	99.22	73.44	72.62	73.72	72.69	99.25	73.12	73.88	73.27	99.19	100	72.89	71.91
bin.T3Sed10.89	72.98	72.03	73.75	72.63	72.61	99.28	72.59	75.03	72.48	99.35	73.42	98.62	73.24	72.89	100	71.71
Nitriliruptor_alkaliphilus_DSM_45188	71.59	71.69	72.25	71.28	71.58	71.7	71.62	71.47	71.4	71.89	71.85	71.5	71.67	71.91	71.71	100
CONDNA MATRIX
NAME	bin.B1Sed10.12	bin.CSSed10.110R1	bin.CSSed10.247	bin.CSSed10.3	bin.CSSed10.396R1	bin.CSSed10.91	bin.CSSed11.105	bin.CSSed11.175R1	bin.CSSed11.7	bin.CSSed11.88	bin.T1Sed10.190R1	bin.T1Sed10.61	bin.T1Sed10.7	bin.T3Sed10.10	bin.T3Sed10.89	Nitriliruptor_alkaliphilus_DSM_45188
bin.B1Sed10.12	100	0.08	0.23	75.46	0.03	0.03	0.42	0.11	75.86	0.59	0.23	0.39	71.56	78.53	0.46	0
bin.CSSed10.110R1	0.08	100	0.03	0.05	0	0.01	70.98	0.24	0.04	0.01	0	0.02	0.05	0.11	0.01	0
bin.CSSed10.247	0.23	0.03	100	0.27	0	0.16	0.05	0.07	0.41	0.74	37.11	2.5	0.22	0.36	0.28	0.04
bin.CSSed10.3	75.46	0.05	0.27	100	0.06	0.09	0.56	0.06	75.89	0.45	0.25	0.58	70.25	76.5	0.39	0
bin.CSSed10.396R1	0.03	0	0	0.06	100	0.01	0.01	0.05	0.05	0.01	0.03	0.04	0	0.05	0	0.01
bin.CSSed10.91	0.03	0.01	0.16	0.09	0.01	100	0.12	0.42	0.12	80.96	0.21	60.84	0.29	0.23	69.69	0
bin.CSSed11.105	0.42	70.98	0.05	0.56	0.01	0.12	100	0.12	0.38	0.09	0.04	0.23	0.52	0.55	0.15	0.02
bin.CSSed11.175R1	0.11	0.24	0.07	0.06	0.05	0.42	0.12	100	0.05	0.31	0.12	0.49	0.08	0.1	0.58	0.03
bin.CSSed11.7	75.86	0.04	0.41	75.89	0.05	0.12	0.38	0.05	100	0.18	0.08	0.66	70.55	76.58	0.04	0
bin.CSSed11.88	0.59	0.01	0.74	0.45	0.01	80.96	0.09	0.31	0.18	100	0.24	64.55	0.65	0.45	76.26	0.01
bin.T1Sed10.190R1	0.23	0	37.11	0.25	0.03	0.21	0.04	0.12	0.08	0.24	100	0.29	0.13	0.3	0.24	0.01
bin.T1Sed10.61	0.39	0.02	2.5	0.58	0.04	60.84	0.23	0.49	0.66	64.55	0.29	100	0.14	0.96	56.14	0.01
bin.T1Sed10.7	71.56	0.05	0.22	70.25	0	0.29	0.52	0.08	70.55	0.65	0.13	0.14	100	75.94	0.53	0
bin.T3Sed10.10	78.53	0.11	0.36	76.5	0.05	0.23	0.55	0.1	76.58	0.45	0.3	0.96	75.94	100	0.11	0
bin.T3Sed10.89	0.46	0.01	0.28	0.39	0	69.69	0.15	0.58	0.04	76.26	0.24	56.14	0.53	0.11	100	0.03
Nitriliruptor_alkaliphilus_DSM_45188	0	0	0.04	0	0.01	0	0.02	0.03	0	0.01	0.01	0.01	0	0	0.03	100

## Sheet: Syntrophomonadaceae
DECISION MATRIX
NAME	bin.B1Sed10.123	bin.B1Sed10.173	bin.B1Sed10.21	bin.B1Sed10.39R1	bin.B1Sed10.50	bin.B1Sed10.63	bin.B1Sed10.67	bin.B1Sed10.74	bin.B1Sed10.75	bin.B1Sed10.8	bin.CSSed10.148R1	bin.CSSed10.167	bin.CSSed10.277R1	bin.CSSed10.39	bin.CSSed10.444	bin.CSSed10.9	bin.CSSed11.101	bin.CSSed11.109	bin.CSSed11.131	bin.CSSed11.134	bin.CSSed11.141	bin.CSSed11.158R1	bin.CSSed11.160	bin.CSSed11.18	bin.CSSed11.181	bin.CSSed11.206R1	bin.CSSed11.224R2	bin.CSSed11.298R1	bin.CSSed11.39	bin.CSSed11.70	bin.CSSed11.9	bin.T1Sed10.110R1	bin.T1Sed10.137	bin.T1Sed10.145	bin.T1Sed10.166	bin.T1Sed10.174R1	bin.T1Sed10.2	bin.T1Sed10.36	bin.T1Sed10.56	bin.T1Sed10.67	bin.T1Sed10.68	bin.T1Sed10.71R1	bin.T1Sed10.71R2	bin.T1Sed10.80R1	bin.T3Sed10.116	bin.T3Sed10.124	bin.T3Sed10.127	bin.T3Sed10.148R1	bin.T3Sed10.15
bin.B1Sed10.123	1	0	0	0	0	0	0	0	0	0	0	0	0	0	0	0	0	0	0	0	0	0	0	0	0	0	0	0	0	0	0	0	0	0	0	0	0	0	0	0	0	0	0	0	0	0	0	0	0
bin.B1Sed10.173	0	1	0	0	0	0	0	0	0	0	0	0	0	0	0	0	0	0	0	0	0	0	0	0	0	0	0	0	0	0	0	0	0	0	0	0	0	0	0	0	0	0	0	0	0	0	0	0	0
bin.B1Sed10.21	0	0	1	0	0	0	0	0	0	0	0	0	0	0	0	0	0	0	0	0	0	0	0	-1	0	0	0	0	0	0	0	0	0	0	0	0	0	0	0	0	0	0	0	0	0	0	0	0	0
bin.B1Sed10.39R1	0	0	0	1	0	0	0	0	0	0	0	0	0	1	0	0	0	0	0	0	0	0	0	0	0	0	0	0	-1	0	0	0	0	0	0	0	0	0	0	0	0	0	0	0	0	0	0	0	0
bin.B1Sed10.50	0	0	0	0	1	0	0	0	0	0	0	0	0	0	0	0	0	0	0	0	0	0	0	0	0	0	0	0	0	0	0	0	0	0	0	0	0	1	0	0	0	0	0	0	0	0	0	0	0
bin.B1Sed10.63	0	0	0	0	0	1	0	0	0	0	0	0	0	0	0	0	0	0	0	0	0	0	0	0	0	0	0	0	0	0	0	0	0	0	0	0	0	0	-1	0	0	0	0	0	0	0	0	0	0
bin.B1Sed10.67	0	0	0	0	0	0	1	0	0	0	0	0	0	0	0	0	0	0	0	0	0	0	0	0	0	0	0	0	0	0	0	0	0	0	0	0	0	0	0	0	0	0	0	0	0	0	0	0	0
bin.B1Sed10.74	0	0	0	0	0	0	0	1	0	0	0	0	0	0	0	0	0	0	0	0	0	0	0	0	0	0	0	0	0	0	0	0	0	0	0	0	0	0	0	0	0	-1	0	0	0	0	0	0	0
bin.B1Sed10.75	0	0	0	0	0	0	0	0	1	0	0	0	0	0	0	0	0	0	0	0	0	0	0	0	0	0	0	0	0	0	0	0	0	0	0	0	0	0	0	0	1	0	0	0	0	0	0	0	0
bin.B1Sed10.8	0	0	0	0	0	0	0	0	0	1	0	0	0	0	0	0	0	0	0	0	0	0	0	0	0	0	0	0	0	0	0	0	0	0	0	0	0	0	0	0	0	0	0	0	0	0	0	0	0
bin.CSSed10.148R1	0	0	0	0	0	0	0	0	0	0	1	0	0	0	0	0	0	0	0	0	0	0	0	0	0	0	0	0	0	0	0	0	0	0	0	0	0	0	0	0	0	0	0	0	0	0	0	0	0
bin.CSSed10.167	0	0	0	0	0	0	0	0	0	0	0	1	0	0	0	0	0	0	0	0	0	0	0	0	0	0	0	0	0	0	0	0	0	0	0	0	0	0	0	0	0	0	0	0	0	0	0	0	0
bin.CSSed10.277R1	0	0	0	0	0	0	0	0	0	0	0	0	1	0	0	0	0	0	0	0	0	0	0	0	0	0	0	0	0	0	0	0	0	0	0	0	0	0	0	0	0	0	0	0	0	0	0	0	0
bin.CSSed10.39	0	0	0	1	0	0	0	0	0	0	0	0	0	1	0	0	0	0	0	0	0	0	0	0	0	0	0	0	1	0	0	0	0	0	0	0	0	0	0	0	0	0	0	0	0	0	0	0	0
bin.CSSed10.444	0	0	0	0	0	0	0	0	0	0	0	0	0	0	1	0	0	0	0	0	0	0	0	0	0	0	0	0	0	0	0	0	0	0	0	0	0	0	0	0	0	0	0	0	0	0	0	0	0
bin.CSSed10.9	0	0	0	0	0	0	0	0	0	0	0	0	0	0	0	1	0	0	0	0	0	0	0	0	0	0	0	0	0	0	-1	0	0	0	0	0	0	0	0	0	0	0	0	0	0	0	0	0	1
bin.CSSed11.101	0	0	0	0	0	0	0	0	0	0	0	0	0	0	0	0	1	0	0	0	0	0	0	0	0	0	0	0	0	0	0	0	0	0	0	0	0	0	0	-1	0	0	0	0	0	0	0	0	0
bin.CSSed11.109	0	0	0	0	0	0	0	0	0	0	0	0	0	0	0	0	0	1	0	0	0	0	0	0	0	0	0	0	0	0	0	0	0	0	0	0	0	0	0	0	0	0	0	0	-1	0	0	0	0
bin.CSSed11.131	0	0	0	0	0	0	0	0	0	0	0	0	0	0	0	0	0	0	1	0	0	0	0	0	0	0	0	0	0	0	0	0	0	0	0	0	0	0	0	0	0	0	0	0	0	-1	0	0	0
bin.CSSed11.134	0	0	0	0	0	0	0	0	0	0	0	0	0	0	0	0	0	0	0	1	0	0	0	0	0	0	0	0	0	0	0	0	0	0	0	0	0	0	0	0	0	0	0	0	0	0	-1	0	0
bin.CSSed11.141	0	0	0	0	0	0	0	0	0	0	0	0	0	0	0	0	0	0	0	0	1	0	0	0	0	0	0	0	0	0	0	0	0	0	0	0	0	0	0	0	0	0	0	0	0	0	0	1	0
bin.CSSed11.158R1	0	0	0	0	0	0	0	0	0	0	0	0	0	0	0	0	0	0	0	0	0	1	0	0	0	0	0	0	0	0	0	0	0	0	0	0	0	0	0	0	0	0	0	0	0	0	0	0	0
bin.CSSed11.160	0	0	0	0	0	0	0	0	0	0	0	0	0	0	0	0	0	0	0	0	0	0	1	0	0	0	0	0	0	0	0	0	0	0	0	0	0	0	0	0	0	0	0	0	0	0	0	0	0
bin.CSSed11.18	0	0	-1	0	0	0	0	0	0	0	0	0	0	0	0	0	0	0	0	0	0	0	0	1	0	0	0	0	0	0	0	0	0	0	0	0	0	0	0	0	0	0	0	0	0	0	0	0	0
bin.CSSed11.181	0	0	0	0	0	0	0	0	0	0	0	0	0	0	0	0	0	0	0	0	0	0	0	0	1	0	0	0	0	0	0	0	0	0	0	0	0	0	0	0	0	0	0	0	0	0	0	0	0
bin.CSSed11.206R1	0	0	0	0	0	0	0	0	0	0	0	0	0	0	0	0	0	0	0	0	0	0	0	0	0	1	0	0	0	0	0	0	0	0	0	0	0	0	0	0	0	0	0	0	0	0	0	0	0
bin.CSSed11.224R2	0	0	0	0	0	0	0	0	0	0	0	0	0	0	0	0	0	0	0	0	0	0	0	0	0	0	1	0	0	0	0	0	0	0	0	0	0	0	0	0	0	0	0	0	0	0	0	0	0
bin.CSSed11.298R1	0	0	0	0	0	0	0	0	0	0	0	0	0	0	0	0	0	0	0	0	0	0	0	0	0	0	0	1	0	0	0	0	0	0	0	0	0	0	0	0	0	0	0	0	0	0	0	0	0
bin.CSSed11.39	0	0	0	-1	0	0	0	0	0	0	0	0	0	1	0	0	0	0	0	0	0	0	0	0	0	0	0	0	1	0	0	0	0	0	0	0	0	0	0	0	0	0	0	0	0	0	0	0	0
bin.CSSed11.70	0	0	0	0	0	0	0	0	0	0	0	0	0	0	0	0	0	0	0	0	0	0	0	0	0	0	0	0	0	1	0	0	0	0	0	0	0	0	0	0	0	0	0	0	0	0	0	0	0
bin.CSSed11.9	0	0	0	0	0	0	0	0	0	0	0	0	0	0	0	-1	0	0	0	0	0	0	0	0	0	0	0	0	0	0	1	0	0	0	0	0	0	0	0	0	0	0	0	0	0	0	0	0	-1
bin.T1Sed10.110R1	0	0	0	0	0	0	0	0	0	0	0	0	0	0	0	0	0	0	0	0	0	0	0	0	0	0	0	0	0	0	0	1	0	0	0	0	0	0	0	0	0	0	0	0	0	0	0	0	0
bin.T1Sed10.137	0	0	0	0	0	0	0	0	0	0	0	0	0	0	0	0	0	0	0	0	0	0	0	0	0	0	0	0	0	0	0	0	1	0	0	0	0	0	0	0	0	0	0	0	0	0	0	0	0
bin.T1Sed10.145	0	0	0	0	0	0	0	0	0	0	0	0	0	0	0	0	0	0	0	0	0	0	0	0	0	0	0	0	0	0	0	0	0	1	0	0	0	0	0	0	0	0	0	0	0	0	0	0	0
bin.T1Sed10.166	0	0	0	0	0	0	0	0	0	0	0	0	0	0	0	0	0	0	0	0	0	0	0	0	0	0	0	0	0	0	0	0	0	0	1	0	0	0	0	0	0	0	0	0	0	0	0	0	0
bin.T1Sed10.174R1	0	0	0	0	0	0	0	0	0	0	0	0	0	0	0	0	0	0	0	0	0	0	0	0	0	0	0	0	0	0	0	0	0	0	0	1	0	0	0	0	0	0	0	0	0	0	0	0	0
bin.T1Sed10.2	0	0	0	0	0	0	0	0	0	0	0	0	0	0	0	0	0	0	0	0	0	0	0	0	0	0	0	0	0	0	0	0	0	0	0	0	1	0	0	0	0	0	0	0	0	0	0	0	0
bin.T1Sed10.36	0	0	0	0	1	0	0	0	0	0	0	0	0	0	0	0	0	0	0	0	0	0	0	0	0	0	0	0	0	0	0	0	0	0	0	0	0	1	0	0	0	0	0	0	0	0	0	0	0
bin.T1Sed10.56	0	0	0	0	0	-1	0	0	0	0	0	0	0	0	0	0	0	0	0	0	0	0	0	0	0	0	0	0	0	0	0	0	0	0	0	0	0	0	1	0	0	0	0	0	0	0	0	0	0
bin.T1Sed10.67	0	0	0	0	0	0	0	0	0	0	0	0	0	0	0	0	-1	0	0	0	0	0	0	0	0	0	0	0	0	0	0	0	0	0	0	0	0	0	0	1	0	0	0	0	0	0	0	0	0
bin.T1Sed10.68	0	0	0	0	0	0	0	0	1	0	0	0	0	0	0	0	0	0	0	0	0	0	0	0	0	0	0	0	0	0	0	0	0	0	0	0	0	0	0	0	1	0	0	0	0	0	0	0	0
bin.T1Sed10.71R1	0	0	0	0	0	0	0	-1	0	0	0	0	0	0	0	0	0	0	0	0	0	0	0	0	0	0	0	0	0	0	0	0	0	0	0	0	0	0	0	0	0	1	0	0	0	0	0	0	0
bin.T1Sed10.71R2	0	0	0	0	0	0	0	0	0	0	0	0	0	0	0	0	0	0	0	0	0	0	0	0	0	0	0	0	0	0	0	0	0	0	0	0	0	0	0	0	0	0	1	0	0	0	0	0	0
bin.T1Sed10.80R1	0	0	0	0	0	0	0	0	0	0	0	0	0	0	0	0	0	0	0	0	0	0	0	0	0	0	0	0	0	0	0	0	0	0	0	0	0	0	0	0	0	0	0	1	0	0	0	0	0
bin.T3Sed10.116	0	0	0	0	0	0	0	0	0	0	0	0	0	0	0	0	0	-1	0	0	0	0	0	0	0	0	0	0	0	0	0	0	0	0	0	0	0	0	0	0	0	0	0	0	1	0	0	0	0
bin.T3Sed10.124	0	0	0	0	0	0	0	0	0	0	0	0	0	0	0	0	0	0	-1	0	0	0	0	0	0	0	0	0	0	0	0	0	0	0	0	0	0	0	0	0	0	0	0	0	0	1	0	0	0
bin.T3Sed10.127	0	0	0	0	0	0	0	0	0	0	0	0	0	0	0	0	0	0	0	-1	0	0	0	0	0	0	0	0	0	0	0	0	0	0	0	0	0	0	0	0	0	0	0	0	0	0	1	0	0
bin.T3Sed10.148R1	0	0	0	0	0	0	0	0	0	0	0	0	0	0	0	0	0	0	0	0	1	0	0	0	0	0	0	0	0	0	0	0	0	0	0	0	0	0	0	0	0	0	0	0	0	0	0	1	0
bin.T3Sed10.15	0	0	0	0	0	0	0	0	0	0	0	0	0	0	0	1	0	0	0	0	0	0	0	0	0	0	0	0	0	0	-1	0	0	0	0	0	0	0	0	0	0	0	0	0	0	0	0	0	1
bin.T3Sed10.167	0	0	0	0	0	0	0	0	0	0	0	0	0	0	0	0	0	0	0	0	0	0	-1	0	0	0	0	0	0	0	0	0	0	0	0	0	0	0	0	0	0	0	0	0	0	0	0	0	0
bin.T3Sed10.337	0	0	0	0	0	0	0	0	0	0	0	0	0	0	0	0	0	0	0	0	0	0	0	0	0	0	0	0	0	0	0	0	0	0	0	0	0	0	0	0	0	0	0	0	0	0	0	0	0
bin.T3Sed10.38	0	0	0	-1	0	0	0	0	0	0	0	0	0	1	0	0	0	0	0	0	0	0	0	0	0	0	0	0	-1	0	0	0	0	0	0	0	0	0	0	0	0	0	0	0	0	0	0	0	0
Dethiobacter_alkaliphilus_AHT_1_GCA_000174415.1_ASM17441v1	0	0	0	0	0	0	0	0	0	0	0	0	0	0	0	0	0	0	0	0	0	0	0	0	0	0	0	0	0	0	0	0	0	0	0	0	0	0	0	0	0	0	0	0	0	0	0	0	0
Firmicutes_bacterium_ML8_F2	0	0	0	0	0	0	0	0	0	0	0	0	0	0	0	0	0	0	0	0	0	0	0	0	0	0	0	0	0	0	0	0	0	0	0	0	0	0	0	0	0	0	0	0	0	0	0	0	0
Syntrophomonas_palmitatica_JCM_14374_GCA_001311885.1_ASM131188v1	0	0	0	0	0	0	0	0	0	0	0	0	0	0	0	0	0	0	0	0	0	0	0	0	0	0	0	0	0	0	0	0	0	0	0	0	0	0	0	0	0	0	0	0	0	0	0	0	0
Syntrophomonas_sp._DTU018_GCA_001513155.1_ASM151315v1	0	0	0	0	0	0	0	0	0	0	0	0	0	0	0	0	0	0	0	0	0	0	0	0	0	0	0	0	0	0	0	0	0	0	0	0	0	0	0	0	0	0	0	0	0	0	0	0	0
Syntrophomonas_sp._DTU019_GCA_001512785.1_ASM151278v1	0	0	0	0	0	0	0	0	0	0	0	0	0	0	0	0	0	0	0	0	0	0	0	0	0	0	0	0	0	0	0	0	0	0	0	0	0	0	0	0	0	0	0	0	0	0	0	0	0
Syntrophomonas_sp._UBA1034_GCA_002316855.1_ASM231685v1	0	0	0	0	0	0	0	0	0	0	0	0	0	0	0	0	0	0	0	0	0	0	0	0	0	0	0	0	0	0	0	0	0	0	0	0	0	0	0	0	0	0	0	0	0	0	0	0	0
Syntrophomonas_sp._UBA1041_GCA_002316705.1_ASM231670v1	0	0	0	0	0	0	0	0	0	0	0	0	0	0	0	0	0	0	0	0	0	0	0	0	0	0	0	0	0	0	0	0	0	0	0	0	0	0	0	0	0	0	0	0	0	0	0	0	0
Syntrophomonas_sp._UBA1368_GCA_002305965.1_ASM230596v1	0	0	0	0	0	0	0	0	0	0	0	0	0	0	0	0	0	0	0	0	0	0	0	0	0	0	0	0	0	0	0	0	0	0	0	0	0	0	0	0	0	0	0	0	0	0	0	0	0
Syntrophomonas_sp._UBA1376_GCA_002305535.1_ASM230553v1	0	0	0	0	0	0	0	0	0	0	0	0	0	0	0	0	0	0	0	0	0	0	0	0	0	0	0	0	0	0	0	0	0	0	0	0	0	0	0	0	0	0	0	0	0	0	0	0	0
Syntrophomonas_sp._UBA3954_GCA_002385395.1_ASM238539v1	0	0	0	0	0	0	0	0	0	0	0	0	0	0	0	0	0	0	0	0	0	0	0	0	0	0	0	0	0	0	0	0	0	0	0	0	0	0	0	0	0	0	0	0	0	0	0	0	0
Syntrophomonas_sp._UBA4807_GCA_002402575.1_ASM240257v1	0	0	0	0	0	0	0	0	0	0	0	0	0	0	0	0	0	0	0	0	0	0	0	0	0	0	0	0	0	0	0	0	0	0	0	0	0	0	0	0	0	0	0	0	0	0	0	0	0
Syntrophomonas_sp._UBA4844_GCA_002400005.1_ASM240000v1	0	0	0	0	0	0	0	0	0	0	0	0	0	0	0	0	0	0	0	0	0	0	0	0	0	0	0	0	0	0	0	0	0	0	0	0	0	0	0	0	0	0	0	0	0	0	0	0	0
Syntrophomonas_sp._UBA4851_GCA_002399845.1_ASM239984v1	0	0	0	0	0	0	0	0	0	0	0	0	0	0	0	0	0	0	0	0	0	0	0	0	0	0	0	0	0	0	0	0	0	0	0	0	0	0	0	0	0	0	0	0	0	0	0	0	0
Syntrophomonas_sp._UBA4878_GCA_002399315.1_ASM239931v1	0	0	0	0	0	0	0	0	0	0	0	0	0	0	0	0	0	0	0	0	0	0	0	0	0	0	0	0	0	0	0	0	0	0	0	0	0	0	0	0	0	0	0	0	0	0	0	0	0
Syntrophomonas_sp._UBA4889_GCA_002399145.1_ASM239914v1	0	0	0	0	0	0	0	0	0	0	0	0	0	0	0	0	0	0	0	0	0	0	0	0	0	0	0	0	0	0	0	0	0	0	0	0	0	0	0	0	0	0	0	0	0	0	0	0	0
Syntrophomonas_sp._UBA4894_GCA_002398325.1_ASM239832v1	0	0	0	0	0	0	0	0	0	0	0	0	0	0	0	0	0	0	0	0	0	0	0	0	0	0	0	0	0	0	0	0	0	0	0	0	0	0	0	0	0	0	0	0	0	0	0	0	0
Syntrophomonas_sp._UBA4903_GCA_002398185.1_ASM239818v1	0	0	0	0	0	0	0	0	0	0	0	0	0	0	0	0	0	0	0	0	0	0	0	0	0	0	0	0	0	0	0	0	0	0	0	0	0	0	0	0	0	0	0	0	0	0	0	0	0
Syntrophomonas_sp._UBA4911_GCA_002398105.1_ASM239810v1	0	0	0	0	0	0	0	0	0	0	0	0	0	0	0	0	0	0	0	0	0	0	0	0	0	0	0	0	0	0	0	0	0	0	0	0	0	0	0	0	0	0	0	0	0	0	0	0	0
Syntrophomonas_sp._UBA4922_GCA_002398825.1_ASM239882v1	0	0	0	0	0	0	0	0	0	0	0	0	0	0	0	0	0	0	0	0	0	0	0	0	0	0	0	0	0	0	0	0	0	0	0	0	0	0	0	0	0	0	0	0	0	0	0	0	0
Syntrophomonas_sp._UBA4968_GCA_002397225.1_ASM239722v1	0	0	0	0	0	0	0	0	0	0	0	0	0	0	0	0	0	0	0	0	0	0	0	0	0	0	0	0	0	0	0	0	0	0	0	0	0	0	0	0	0	0	0	0	0	0	0	0	0
Syntrophomonas_sp._UBA4990_GCA_002396925.1_ASM239692v1	0	0	0	0	0	0	0	0	0	0	0	0	0	0	0	0	0	0	0	0	0	0	0	0	0	0	0	0	0	0	0	0	0	0	0	0	0	0	0	0	0	0	0	0	0	0	0	0	0
Syntrophomonas_sp._UBA5221_GCA_002412435.1_ASM241243v1	0	0	0	0	0	0	0	0	0	0	0	0	0	0	0	0	0	0	0	0	0	0	0	0	0	0	0	0	0	0	0	0	0	0	0	0	0	0	0	0	0	0	0	0	0	0	0	0	0
Syntrophomonas_sp._UBA5246_GCA_002408935.1_ASM240893v1	0	0	0	0	0	0	0	0	0	0	0	0	0	0	0	0	0	0	0	0	0	0	0	0	0	0	0	0	0	0	0	0	0	0	0	0	0	0	0	0	0	0	0	0	0	0	0	0	0
Syntrophomonas_sp._UBA5288_GCA_002408445.1_ASM240844v1	0	0	0	0	0	0	0	0	0	0	0	0	0	0	0	0	0	0	0	0	0	0	0	0	0	0	0	0	0	0	0	0	0	0	0	0	0	0	0	0	0	0	0	0	0	0	0	0	0
Syntrophomonas_sp._UBA5298_GCA_002411325.1_ASM241132v1	0	0	0	0	0	0	0	0	0	0	0	0	0	0	0	0	0	0	0	0	0	0	0	0	0	0	0	0	0	0	0	0	0	0	0	0	0	0	0	0	0	0	0	0	0	0	0	0	0
Syntrophomonas_sp._UBA5314_GCA_002410325.1_ASM241032v1	0	0	0	0	0	0	0	0	0	0	0	0	0	0	0	0	0	0	0	0	0	0	0	0	0	0	0	0	0	0	0	0	0	0	0	0	0	0	0	0	0	0	0	0	0	0	0	0	0
Syntrophomonas_sp._UBA5316_GCA_002408305.1_ASM240830v1	0	0	0	0	0	0	0	0	0	0	0	0	0	0	0	0	0	0	0	0	0	0	0	0	0	0	0	0	0	0	0	0	0	0	0	0	0	0	0	0	0	0	0	0	0	0	0	0	0
Syntrophomonas_sp._UBA5319_GCA_002411165.1_ASM241116v1	0	0	0	0	0	0	0	0	0	0	0	0	0	0	0	0	0	0	0	0	0	0	0	0	0	0	0	0	0	0	0	0	0	0	0	0	0	0	0	0	0	0	0	0	0	0	0	0	0
Syntrophomonas_sp._UBA5373_GCA_002409825.1_ASM240982v1	0	0	0	0	0	0	0	0	0	0	0	0	0	0	0	0	0	0	0	0	0	0	0	0	0	0	0	0	0	0	0	0	0	0	0	0	0	0	0	0	0	0	0	0	0	0	0	0	0
Syntrophomonas_sp._UBA5380_GCA_002410865.1_ASM241086v1	0	0	0	0	0	0	0	0	0	0	0	0	0	0	0	0	0	0	0	0	0	0	0	0	0	0	0	0	0	0	0	0	0	0	0	0	0	0	0	0	0	0	0	0	0	0	0	0	0
Syntrophomonas_sp._UBA5395_GCA_002410745.1_ASM241074v1	0	0	0	0	0	0	0	0	0	0	0	0	0	0	0	0	0	0	0	0	0	0	0	0	0	0	0	0	0	0	0	0	0	0	0	0	0	0	0	0	0	0	0	0	0	0	0	0	0
Syntrophomonas_sp._UBA5425_GCA_002424445.1_ASM242444v1	0	0	0	0	0	0	0	0	0	0	0	0	0	0	0	0	0	0	0	0	0	0	0	0	0	0	0	0	0	0	0	0	0	0	0	0	0	0	0	0	0	0	0	0	0	0	0	0	0
Syntrophomonas_sp._UBA5432_GCA_002424365.1_ASM242436v1	0	0	0	0	0	0	0	0	0	0	0	0	0	0	0	0	0	0	0	0	0	0	0	0	0	0	0	0	0	0	0	0	0	0	0	0	0	0	0	0	0	0	0	0	0	0	0	0	0
Syntrophomonas_sp._UBA5443_GCA_002426625.1_ASM242662v1	0	0	0	0	0	0	0	0	0	0	0	0	0	0	0	0	0	0	0	0	0	0	0	0	0	0	0	0	0	0	0	0	0	0	0	0	0	0	0	0	0	0	0	0	0	0	0	0	0
Syntrophomonas_sp._UBA5481_GCA_002424125.1_ASM242412v1	0	0	0	0	0	0	0	0	0	0	0	0	0	0	0	0	0	0	0	0	0	0	0	0	0	0	0	0	0	0	0	0	0	0	0	0	0	0	0	0	0	0	0	0	0	0	0	0	0
Syntrophomonas_sp._UBA5494_GCA_002426325.1_ASM242632v1	0	0	0	0	0	0	0	0	0	0	0	0	0	0	0	0	0	0	0	0	0	0	0	0	0	0	0	0	0	0	0	0	0	0	0	0	0	0	0	0	0	0	0	0	0	0	0	0	0
Syntrophomonas_sp._UBA5504_GCA_002426245.1_ASM242624v1	0	0	0	0	0	0	0	0	0	0	0	0	0	0	0	0	0	0	0	0	0	0	0	0	0	0	0	0	0	0	0	0	0	0	0	0	0	0	0	0	0	0	0	0	0	0	0	0	0
Syntrophomonas_wolfei_GCA_002316655.1_ASM231665v1	0	0	0	0	0	0	0	0	0	0	0	0	0	0	0	0	0	0	0	0	0	0	0	0	0	0	0	0	0	0	0	0	0	0	0	0	0	0	0	0	0	0	0	0	0	0	0	0	0
Syntrophomonas_wolfei_GCA_002398275.1_ASM239827v1	0	0	0	0	0	0	0	0	0	0	0	0	0	0	0	0	0	0	0	0	0	0	0	0	0	0	0	0	0	0	0	0	0	0	0	0	0	0	0	0	0	0	0	0	0	0	0	0	0
Syntrophomonas_wolfei_GCA_002410515.1_ASM241051v1	0	0	0	0	0	0	0	0	0	0	0	0	0	0	0	0	0	0	0	0	0	0	0	0	0	0	0	0	0	0	0	0	0	0	0	0	0	0	0	0	0	0	0	0	0	0	0	0	0
Syntrophomonas_wolfei_GCA_002483685.1_ASM248368v1	0	0	0	0	0	0	0	0	0	0	0	0	0	0	0	0	0	0	0	0	0	0	0	0	0	0	0	0	0	0	0	0	0	0	0	0	0	0	0	0	0	0	0	0	0	0	0	0	0
Syntrophomonas_wolfei_subsp._methylbutyratica_GCA_001570625.1_ASM157062v1	0	0	0	0	0	0	0	0	0	0	0	0	0	0	0	0	0	0	0	0	0	0	0	0	0	0	0	0	0	0	0	0	0	0	0	0	0	0	0	0	0	0	0	0	0	0	0	0	0
Syntrophomonas_wolfei_subsp._wolfei_str._Goettingen_G311_GCA_000014725.1_ASM1472v1	0	0	0	0	0	0	0	0	0	0	0	0	0	0	0	0	0	0	0	0	0	0	0	0	0	0	0	0	0	0	0	0	0	0	0	0	0	0	0	0	0	0	0	0	0	0	0	0	0
Syntrophomonas_zehnderi_OL-4_GCA_000983115.1_Syntrophomonas_Zehnderi_OL-4	0	0	0	0	0	0	0	0	0	0	0	0	0	0	0	0	0	0	0	0	0	0	0	0	0	0	0	0	0	0	0	0	0	0	0	0	0	0	0	0	0	0	0	0	0	0	0	0	0
Syntrophothermus_lipocalidus_DSM_12680_GCA_000092405.1_ASM9240v1	0	0	0	0	0	0	0	0	0	0	0	0	0	0	0	0	0	0	0	0	0	0	0	0	0	0	0	0	0	0	0	0	0	0	0	0	0	0	0	0	0	0	0	0	0	0	0	0	0
Syntrophothermus_sp._DTU052_GCA_001512495.1_ASM151249v1	0	0	0	0	0	0	0	0	0	0	0	0	0	0	0	0	0	0	0	0	0	0	0	0	0	0	0	0	0	0	0	0	0	0	0	0	0	0	0	0	0	0	0	0	0	0	0	0	0
Syntrophothermus_sp._DTU052_GCA_001512575.1_ASM151257v1	0	0	0	0	0	0	0	0	0	0	0	0	0	0	0	0	0	0	0	0	0	0	0	0	0	0	0	0	0	0	0	0	0	0	0	0	0	0	0	0	0	0	0	0	0	0	0	0	0
Syntrophothermus_sp._UBA1445_GCA_002329495.1_ASM232949v1	0	0	0	0	0	0	0	0	0	0	0	0	0	0	0	0	0	0	0	0	0	0	0	0	0	0	0	0	0	0	0	0	0	0	0	0	0	0	0	0	0	0	0	0	0	0	0	0	0
Syntrophothermus_sp._UBA3927_GCA_002385935.1_ASM238593v1	0	0	0	0	0	0	0	0	0	0	0	0	0	0	0	0	0	0	0	0	0	0	0	0	0	0	0	0	0	0	0	0	0	0	0	0	0	0	0	0	0	0	0	0	0	0	0	0	0
Thermosyntropha_lipolytica_DSM_11003_GCA_900129805.1_IMG-taxon_2585428064	0	0	0	0	0	0	0	0	0	0	0	0	0	0	0	0	0	0	0	0	0	0	0	0	0	0	0	0	0	0	0	0	0	0	0	0	0	0	0	0	0	0	0	0	0	0	0	0	0
ANI MATRIX
NAME	bin.B1Sed10.123	bin.B1Sed10.173	bin.B1Sed10.21	bin.B1Sed10.39R1	bin.B1Sed10.50	bin.B1Sed10.63	bin.B1Sed10.67	bin.B1Sed10.74	bin.B1Sed10.75	bin.B1Sed10.8	bin.CSSed10.148R1	bin.CSSed10.167	bin.CSSed10.277R1	bin.CSSed10.39	bin.CSSed10.444	bin.CSSed10.9	bin.CSSed11.101	bin.CSSed11.109	bin.CSSed11.131	bin.CSSed11.134	bin.CSSed11.141	bin.CSSed11.158R1	bin.CSSed11.160	bin.CSSed11.18	bin.CSSed11.181	bin.CSSed11.206R1	bin.CSSed11.224R2	bin.CSSed11.298R1	bin.CSSed11.39	bin.CSSed11.70	bin.CSSed11.9	bin.T1Sed10.110R1	bin.T1Sed10.137	bin.T1Sed10.145	bin.T1Sed10.166	bin.T1Sed10.174R1	bin.T1Sed10.2	bin.T1Sed10.36	bin.T1Sed10.56	bin.T1Sed10.67	bin.T1Sed10.68	bin.T1Sed10.71R1	bin.T1Sed10.71R2	bin.T1Sed10.80R1	bin.T3Sed10.116	bin.T3Sed10.124	bin.T3Sed10.127	bin.T3Sed10.148R1	bin.T3Sed10.15
bin.B1Sed10.123	100	70.52	72.02	68.92	78.06	72.22	79.06	70.59	63.98	68.22	62.81	69.58	73.13	69.18	60.64	64.26	63.02	63.92	64.29	68.46	74.87	68.76	63.59	71.35	64.72	68.19	69.75	64.06	68.84	63.42	63.76	62.3	69.56	77.18	64.43	63.97	76.88	78.06	72.52	63.27	63.81	71.41	78.47	69.15	63.67	64.36	69.23	74.77	64.13
bin.B1Sed10.173	70.52	100	70.31	69.73	71.22	70.56	70.22	70.12	63.7	68.2	62.47	70.22	68.14	69.8	60.27	64.38	63.08	63.91	64.3	69.37	69.18	69.62	63.8	69.83	64.53	68.77	70.41	64.11	69.85	63.89	64.21	61.95	68.95	70.76	64.13	64.11	71.03	70.8	71.03	63.05	63.71	71.22	70.46	69.88	63.8	64.09	69.22	69.16	64.19
bin.B1Sed10.21	72.02	70.31	100	70.24	72.47	78.03	72.09	71.02	64.04	69.11	62.7	69.34	70.88	70.53	60.91	63.95	63.06	63.36	63.47	70.02	71.97	68.85	64.06	99.28	63.69	67.81	71.28	63.49	70.4	63.48	63.39	62.61	71.44	72.89	63.69	64.23	73.09	72.43	78.59	63.33	63.94	70.84	72.45	70.39	63.3	63.91	70.72	71.75	63.7
bin.B1Sed10.39R1	68.92	69.73	70.24	100	69.09	70.02	69.07	68.84	63.84	72	62.59	73.17	67.95	99.21	60.98	64.25	62.99	63.6	63.6	78.2	69.13	71.96	63.71	69.53	63.72	68.65	72.39	63.4	99.14	63.53	63.47	62.68	69.43	69.2	64.09	63.74	69.53	69.06	70.09	62.98	63.83	68.84	69.1	94.25	63.05	63.62	78.5	69.07	63.91
bin.B1Sed10.50	78.06	71.22	72.47	69.09	100	72.28	79.08	70.79	63.87	68.72	62.88	69.81	73.21	69.31	60.83	64.19	63.05	63.93	64.51	68.8	74.83	69.1	63.32	71.59	64.38	68.83	69.81	64.11	69.05	64.16	64.08	62.25	69.22	77.81	64.66	64.06	76.81	98.96	73.27	62.78	63.84	71.79	78.09	69.4	64.03	64.47	69.31	74.92	63.96
bin.B1Sed10.63	72.22	70.56	78.03	70.02	72.28	100	72.3	71.07	63.77	68.84	62.55	69.68	70.64	69.95	60.49	63.64	61.87	63.2	62.51	69.88	71.5	69.03	64.2	78.16	63.28	67.37	71.76	63.01	69.91	63.36	63.41	62.5	76.12	72.81	63.36	63.72	73.33	73.74	98.38	62.56	63.81	71.12	72.89	70.21	63.12	63.74	70.5	71.69	63.55
bin.B1Sed10.67	79.06	70.22	72.09	69.07	79.08	72.3	100	70.7	64.18	68.51	62.75	70.38	73.5	69.28	60.59	64.06	63.44	64.11	64.49	68.91	74.78	68.77	64.03	71.65	64.29	68.2	69.72	63.98	69.12	63.97	64.22	62.44	69.75	77.5	64.79	64.2	76.98	79.06	72.76	63.17	64.06	71.34	83.41	69.25	63.98	64.52	69.34	74.77	63.94
bin.B1Sed10.74	70.59	70.12	71.02	68.84	70.79	71.07	70.7	100	64.51	68.25	63.25	68.65	69.55	68.85	60.86	63.84	63.34	63.36	63.86	68.48	70.09	68.37	63.47	71.63	63.8	67.67	69.15	63.27	68.85	62.87	63.58	63.25	69.85	70.78	63.89	64.15	71.73	70.77	71.35	63.59	63.98	98.1	71.06	69.12	63.36	63.44	68.76	70.22	63.77
bin.B1Sed10.75	63.98	63.7	64.04	63.84	63.87	63.77	64.18	64.51	100	63.23	62.62	63.52	64.04	63.72	61.53	62.95	63.24	63.28	62.78	63.62	64.21	63.65	63.78	63.84	63.22	63.4	63.86	62.41	63.66	62.72	62.78	62.8	64.74	63.5	64.03	64.84	64.51	64.02	64.32	63.15	99.44	65.41	64.44	64	63.14	62.97	63.64	64.28	62.98
bin.B1Sed10.8	68.22	68.2	69.11	72	68.72	68.84	68.51	68.25	63.23	100	62.51	70.89	68.07	72.46	61.05	63.71	62.75	63.09	63.94	71.78	68.93	70.52	62.95	68.56	63.03	67.19	70.58	62.99	72.85	62.97	63.19	62.69	69.85	68.85	63.33	63.39	68.82	68.61	68.58	62.76	63.25	68.36	68.5	72.41	63.08	63.47	72.21	69.29	63.67
bin.CSSed10.148R1	62.81	62.47	62.7	62.59	62.88	62.55	62.75	63.25	62.62	62.51	100	62.73	62.78	62.41	61.09	63.79	68.11	63.58	64.22	62.65	62.77	62.63	63.53	62.77	63.42	62.13	62.93	64.09	62.41	63.3	63.44	68.12	62.3	63.2	63.61	62.59	62.8	63.02	62.81	68.45	62.8	62.78	62.61	62.67	63.38	64.05	62.87	62.88	63.3
bin.CSSed10.167	69.58	70.22	69.34	73.17	69.81	69.68	70.38	68.65	63.52	70.89	62.73	100	67.41	73.28	60.62	64.24	62.94	63.8	64.47	72.45	68.43	92.03	63.1	68.9	64.53	69.19	72.46	64.31	73.16	63.88	63.65	62.73	67.96	69.8	64.12	63.77	70.02	69.69	69.62	63.17	63.09	68.63	69.19	73.62	64.03	64.45	72.62	68.34	64.1
bin.CSSed10.277R1	73.13	68.14	70.88	67.95	73.21	70.64	73.5	69.55	64.04	68.07	62.78	67.41	100	68.34	61.88	63.58	63.2	62.82	63.52	67.94	81.97	67.12	63.25	70.59	62.72	66.88	68.15	62.43	68.27	63	63	62.48	68.55	72.91	63.2	63.13	72.67	73.21	70.53	62.91	63.41	69.44	73.47	68.34	62.57	63.44	69.14	81.94	63.39
bin.CSSed10.39	69.18	69.8	70.53	99.21	69.31	69.95	69.28	68.85	63.72	72.46	62.41	73.28	68.34	100	61.04	64.03	62.95	63.23	63.19	78.26	69.58	72.43	63.52	69.8	63.44	68.95	72.83	63.03	99.42	63.12	63.31	62.66	70.66	69.43	63.77	63.69	69.72	69.3	70.16	63.09	63.74	69.07	69.31	94.16	62.84	63.4	78.66	69.02	63.83
bin.CSSed10.444	60.64	60.27	60.91	60.98	60.83	60.49	60.59	60.86	61.53	61.05	61.09	60.62	61.88	61.04	100	61.34	61.55	60.7	60.76	61	61.34	60	61.17	61.06	61.04	60.75	60.5	61.08	60.81	60.37	60.17	61.89	60.61	61.25	61.16	60.7	60.06	60.95	60.67	62	61.33	61.39	60.73	60.84	60.2	60.8	61.06	61.17	60.95
bin.CSSed10.9	64.26	64.38	63.95	64.25	64.19	63.64	64.06	63.84	62.95	63.71	63.79	64.24	63.58	64.03	61.34	100	63.6	67.42	65.33	63.47	64.01	64.08	66.49	64.16	68.42	64.77	64.48	65.32	63.91	89.84	99.25	62.62	63.45	64.25	72.42	63.53	64.41	64.23	63.77	63.98	63.04	64	63.97	63.89	67.8	65.04	63.64	63.83	99.69
bin.CSSed11.101	63.02	63.08	63.06	62.99	63.05	61.87	63.44	63.34	63.24	62.75	68.11	62.94	63.2	62.95	61.55	63.6	100	63.65	63.94	62.67	63.3	62.91	63.54	63.52	63.44	63.16	63.38	63.8	62.83	63.11	62.77	69.55	63.01	63.5	63.69	63.47	63.1	63.02	63.06	96.9	63.32	62.73	63.33	63.05	63.97	64.16	62.81	63.3	63.3
bin.CSSed11.109	63.92	63.91	63.36	63.6	63.93	63.2	64.11	63.36	63.28	63.09	63.58	63.8	62.82	63.23	60.7	67.42	63.65	100	64.83	63.2	63.27	64.02	66.34	63.11	68.22	63.97	64.47	64.74	63.33	66.97	66.59	62.61	62.19	64.77	66.8	63.21	64.15	63.88	63.25	63.84	62.97	63.35	63.88	63.56	98.13	64.52	63.19	63.26	67.27
bin.CSSed11.131	64.29	64.3	63.47	63.6	64.51	62.51	64.49	63.86	62.78	63.94	64.22	64.47	63.52	63.19	60.76	65.33	63.94	64.83	100	63.22	64.23	64.62	63.52	63.7	65.27	64.28	64.31	79.84	63.86	65.44	65.31	63.01	63.35	64.68	64.37	63.69	64.52	64.65	63.31	64.38	62.83	64.03	64.52	63.97	64.83	98.47	63.04	63.77	65.06
bin.CSSed11.134	68.46	69.37	70.02	78.2	68.8	69.88	68.91	68.48	63.62	71.78	62.65	72.45	67.94	78.26	61	63.47	62.67	63.2	63.22	100	68.63	71.66	63.55	69.52	63.37	68.09	72.72	63.09	78.29	62.91	63.41	62.42	69.21	68.84	63.5	63.61	69.25	68.88	69.81	62.94	63.66	68.25	68.83	78.13	63.16	63.17	98.11	68.8	63.49
bin.CSSed11.141	74.87	69.18	71.97	69.13	74.83	71.5	74.78	70.09	64.21	68.93	62.77	68.43	81.97	69.58	61.34	64.01	63.3	63.27	64.23	68.63	100	67.93	63.41	71.19	63.57	67.73	69.72	63.3	69.25	63.54	63.27	62.83	70.94	75.36	63.81	63.75	75.05	75.03	71.83	63.11	64.2	70.74	75.13	69.81	62.96	64.02	72.26	98.94	63.67
bin.CSSed11.158R1	68.76	69.62	68.85	71.96	69.1	69.03	68.77	68.37	63.65	70.52	62.63	92.03	67.12	72.43	60	64.08	62.91	64.02	64.62	71.66	67.93	100	63.79	68.59	63.8	68.91	71.05	64.11	72.25	63.23	63.19	62.23	67.67	68.84	63.42	63.55	69.27	69.12	69.03	63.32	63.32	68.16	68.47	72.31	63.92	63.84	71.5	67.66	63.92
bin.CSSed11.160	63.59	63.8	64.06	63.71	63.32	64.2	64.03	63.47	63.78	62.95	63.53	63.1	63.25	63.52	61.17	66.49	63.54	66.34	63.52	63.55	63.41	63.79	100	64.41	66.84	63.38	64.56	63.81	63.53	65.78	65.76	62.95	64.76	64.41	67.17	63.59	64.06	63.77	64.09	64.03	63.59	63.67	63.65	64.44	66.36	63.59	63.66	63.84	66.11
bin.CSSed11.18	71.35	69.83	99.28	69.53	71.59	78.16	71.65	71.63	63.84	68.56	62.77	68.9	70.59	69.8	61.06	64.16	63.52	63.11	63.7	69.52	71.19	68.59	64.41	100	63.38	67.8	71.53	63.45	69.85	63.58	63.91	62.83	71.54	72.48	63.46	64.01	72.09	71.65	78.26	63.17	63.52	70.44	71.69	69.99	62.95	64.38	70.62	71.23	63.97
bin.CSSed11.181	64.72	64.53	63.69	63.72	64.38	63.28	64.29	63.8	63.22	63.03	63.42	64.53	62.72	63.44	61.04	68.42	63.44	68.22	65.27	63.37	63.57	63.8	66.84	63.38	100	65.07	63.89	65.71	63.25	67.85	67.84	62.16	62.69	64.22	67.66	63.85	64.91	64.59	63.99	63.81	63.2	64.52	63.85	63.66	68.81	65.17	63.28	63.47	68.28
bin.CSSed11.206R1	68.19	68.77	67.81	68.65	68.83	67.37	68.2	67.67	63.4	67.19	62.13	69.19	66.88	68.95	60.75	64.77	63.16	63.97	64.28	68.09	67.73	68.91	63.38	67.8	65.07	100	68.11	64.68	68.59	64.88	64.03	62.03	66.77	68.33	64.29	63.73	68.95	68.44	67.33	62.91	63.49	67.66	67.91	68.9	64.48	64.69	68.6	67.59	64.81
bin.CSSed11.224R2	69.75	70.41	71.28	72.39	69.81	71.76	69.72	69.15	63.86	70.58	62.93	72.46	68.15	72.83	60.5	64.48	63.38	64.47	64.31	72.72	69.72	71.05	64.56	71.53	63.89	68.11	100	63.98	72.64	63.67	64.29	63.07	70.88	70.13	64.2	63.72	70.66	70.05	71.92	63.45	63.58	68.78	69.84	73	65.14	64.32	73	69.38	63.85
bin.CSSed11.298R1	64.06	64.11	63.49	63.4	64.11	63.01	63.98	63.27	62.41	62.99	64.09	64.31	62.43	63.03	61.08	65.32	63.8	64.74	79.84	63.09	63.3	64.11	63.81	63.45	65.71	64.68	63.98	100	63.08	64.84	64.87	62.25	62.73	64.28	64.59	63.14	64.43	64.47	63.27	64.48	62.09	63.53	63.86	63.53	65.32	80.16	62.84	63.03	65.05
bin.CSSed11.39	68.84	69.85	70.4	99.14	69.05	69.91	69.12	68.85	63.66	72.85	62.41	73.16	68.27	99.42	60.81	63.91	62.83	63.33	63.86	78.29	69.25	72.25	63.53	69.85	63.25	68.59	72.64	63.08	100	63.04	63.3	62.62	72.47	69.18	63.82	63.55	69.53	69.23	70.06	63.05	63.66	68.95	69.39	94.16	63.03	63.79	78.57	69.8	63.72
bin.CSSed11.70	63.42	63.89	63.48	63.53	64.16	63.36	63.97	62.87	62.72	62.97	63.3	63.88	63	63.12	60.37	89.84	63.11	66.97	65.44	62.91	63.54	63.23	65.78	63.58	67.85	64.88	63.67	64.84	63.04	100	89.78	62.27	62.12	64.1	71.92	63.25	64	64.16	63.06	63.31	62.92	63.56	63.5	63.64	67.14	64.72	63.16	63.42	89.89
bin.CSSed11.9	63.76	64.21	63.39	63.47	64.08	63.41	64.22	63.58	62.78	63.19	63.44	63.65	63	63.31	60.17	99.25	62.77	66.59	65.31	63.41	63.27	63.19	65.76	63.91	67.84	64.03	64.29	64.87	63.3	89.78	100	61.96	62.64	64.09	71.84	63.43	63.98	64.11	63.68	63.33	62.67	63.47	64.1	64.31	67.18	64.72	63.12	63.58	99.25
bin.T1Sed10.110R1	62.3	61.95	62.61	62.68	62.25	62.5	62.44	63.25	62.8	62.69	68.12	62.73	62.48	62.66	61.89	62.62	69.55	62.61	63.01	62.42	62.83	62.23	62.95	62.83	62.16	62.03	63.07	62.25	62.62	62.27	61.96	100	62.45	62.75	62.86	62.83	62.73	62.34	62.44	69.89	62.86	62.5	62.64	62.9	62.64	63.1	62.49	62.88	62.39
bin.T1Sed10.137	69.56	68.95	71.44	69.43	69.22	76.12	69.75	69.85	64.74	69.85	62.3	67.96	68.55	70.66	60.61	63.45	63.01	62.19	63.35	69.21	70.94	67.67	64.76	71.54	62.69	66.77	70.88	62.73	72.47	62.12	62.64	62.45	100	69.63	63.02	63.03	70.13	69.28	72.56	63.01	63.4	69.84	70.14	69.48	62.16	62.68	69.63	70.88	63.39
bin.T1Sed10.145	77.18	70.76	72.89	69.2	77.81	72.81	77.5	70.78	63.5	68.85	63.2	69.8	72.91	69.43	61.25	64.25	63.5	64.77	64.68	68.84	75.36	68.84	64.41	72.48	64.22	68.33	70.13	64.28	69.18	64.1	64.09	62.75	69.63	100	64.15	64.03	77.99	77.66	73.41	63.52	63.37	71.15	77.56	69.37	64.09	64.5	69.28	75.25	64
bin.T1Sed10.166	64.43	64.13	63.69	64.09	64.66	63.36	64.79	63.89	64.03	63.33	63.61	64.12	63.2	63.77	61.16	72.42	63.69	66.8	64.37	63.5	63.81	63.42	67.17	63.46	67.66	64.29	64.2	64.59	63.82	71.92	71.84	62.86	63.02	64.15	100	63.72	64.27	64.75	63.92	64.25	64.03	64.52	64.09	64.08	67.25	64.25	63.81	63.88	72.19
bin.T1Sed10.174R1	63.97	64.11	64.23	63.74	64.06	63.72	64.2	64.15	64.84	63.39	62.59	63.77	63.13	63.69	60.7	63.53	63.47	63.21	63.69	63.61	63.75	63.55	63.59	64.01	63.85	63.73	63.72	63.14	63.55	63.25	63.43	62.83	63.03	64.03	63.72	100	64.21	64.38	63.79	63.39	64.84	64.1	63.85	63.9	63.25	63.8	63.62	63.72	63.34
bin.T1Sed10.2	76.88	71.03	73.09	69.53	76.81	73.33	76.98	71.73	64.51	68.82	62.8	70.02	72.67	69.72	60.06	64.41	63.1	64.15	64.52	69.25	75.05	69.27	64.06	72.09	64.91	68.95	70.66	64.43	69.53	64	63.98	62.73	70.13	77.99	64.27	64.21	100	76.89	73.61	63.35	64.37	71.56	77.06	69.61	64.26	64.66	69.69	74.95	64.14
bin.T1Sed10.36	78.06	70.8	72.43	69.06	98.96	73.74	79.06	70.77	64.02	68.61	63.02	69.69	73.21	69.3	60.95	64.23	63.02	63.88	64.65	68.88	75.03	69.12	63.77	71.65	64.59	68.44	70.05	64.47	69.23	64.16	64.11	62.34	69.28	77.66	64.75	64.38	76.89	100	73.03	63.15	63.92	71.82	78.25	69.47	63.96	64.69	69.28	75.03	63.96
bin.T1Sed10.56	72.52	71.03	78.59	70.09	73.27	98.38	72.76	71.35	64.32	68.58	62.81	69.62	70.53	70.16	60.67	63.77	63.06	63.25	63.31	69.81	71.83	69.03	64.09	78.26	63.99	67.33	71.92	63.27	70.06	63.06	63.68	62.44	72.56	73.41	63.92	63.79	73.61	73.03	100	62.78	64.05	71.36	72.9	70.45	62.81	63.74	70.45	71.86	63.55
bin.T1Sed10.67	63.27	63.05	63.33	62.98	62.78	62.56	63.17	63.59	63.15	62.76	68.45	63.17	62.91	63.09	62	63.98	96.9	63.84	64.38	62.94	63.11	63.32	64.03	63.17	63.81	62.91	63.45	64.48	63.05	63.31	63.33	69.89	63.01	63.52	64.25	63.39	63.35	63.15	62.78	100	63.29	63	63.2	63.36	64.22	64.53	62.96	63.16	63.7
bin.T1Sed10.68	63.81	63.71	63.94	63.83	63.84	63.81	64.06	63.98	99.44	63.25	62.8	63.09	63.41	63.74	61.33	63.04	63.32	62.97	62.83	63.66	64.2	63.32	63.59	63.52	63.2	63.49	63.58	62.09	63.66	62.92	62.67	62.86	63.4	63.37	64.03	64.84	64.37	63.92	64.05	63.29	100	63.76	63.95	63.74	63.08	63	63.66	64.1	63.09
bin.T1Sed10.71R1	71.41	71.22	70.84	68.84	71.79	71.12	71.34	98.1	65.41	68.36	62.78	68.63	69.44	69.07	61.39	64	62.73	63.35	64.03	68.25	70.74	68.16	63.67	70.44	64.52	67.66	68.78	63.53	68.95	63.56	63.47	62.5	69.84	71.15	64.52	64.1	71.56	71.82	71.36	63	63.76	100	71.22	69.21	63.33	63.98	68.64	70.49	64
bin.T1Sed10.71R2	78.47	70.46	72.45	69.1	78.09	72.89	83.41	71.06	64.44	68.5	62.61	69.19	73.47	69.31	60.73	63.97	63.33	63.88	64.52	68.83	75.13	68.47	63.65	71.69	63.85	67.91	69.84	63.86	69.39	63.5	64.1	62.64	70.14	77.56	64.09	63.85	77.06	78.25	72.9	63.2	63.95	71.22	100	69.23	63.56	64.25	69.44	75.31	63.94
bin.T1Sed10.80R1	69.15	69.88	70.39	94.25	69.4	70.21	69.25	69.12	64	72.41	62.67	73.62	68.34	94.16	60.84	63.89	63.05	63.56	63.97	78.13	69.81	72.31	64.44	69.99	63.66	68.9	73	63.53	94.16	63.64	64.31	62.9	69.48	69.37	64.08	63.9	69.61	69.47	70.45	63.36	63.74	69.21	69.23	100	63.34	63.97	78.33	69.12	64.15
bin.T3Sed10.116	63.67	63.8	63.3	63.05	64.03	63.12	63.98	63.36	63.14	63.08	63.38	64.03	62.57	62.84	60.2	67.8	63.97	98.13	64.83	63.16	62.96	63.92	66.36	62.95	68.81	64.48	65.14	65.32	63.03	67.14	67.18	62.64	62.16	64.09	67.25	63.25	64.26	63.96	62.81	64.22	63.08	63.33	63.56	63.34	100	65.06	62.86	63.02	67.38
bin.T3Sed10.124	64.36	64.09	63.91	63.62	64.47	63.74	64.52	63.44	62.97	63.47	64.05	64.45	63.44	63.4	60.8	65.04	64.16	64.52	98.47	63.17	64.02	63.84	63.59	64.38	65.17	64.69	64.32	80.16	63.79	64.72	64.72	63.1	62.68	64.5	64.25	63.8	64.66	64.69	63.74	64.53	63	63.98	64.25	63.97	65.06	100	63.43	64.07	64.92
bin.T3Sed10.127	69.23	69.22	70.72	78.5	69.31	70.5	69.34	68.76	63.64	72.21	62.87	72.62	69.14	78.66	61.06	63.64	62.81	63.19	63.04	98.11	72.26	71.5	63.66	70.62	63.28	68.6	73	62.84	78.57	63.16	63.12	62.49	69.63	69.28	63.81	63.62	69.69	69.28	70.45	62.96	63.66	68.64	69.44	78.33	62.86	63.43	100	69.26	63.86
bin.T3Sed10.148R1	74.77	69.16	71.75	69.07	74.92	71.69	74.77	70.22	64.28	69.29	62.88	68.34	81.94	69.02	61.17	63.83	63.3	63.26	63.77	68.8	98.94	67.66	63.84	71.23	63.47	67.59	69.38	63.03	69.8	63.42	63.58	62.88	70.88	75.25	63.88	63.72	74.95	75.03	71.86	63.16	64.1	70.49	75.31	69.12	63.02	64.07	69.26	100	63.52
bin.T3Sed10.15	64.13	64.19	63.7	63.91	63.96	63.55	63.94	63.77	62.98	63.67	63.3	64.1	63.39	63.83	60.95	99.69	63.3	67.27	65.06	63.49	63.67	63.92	66.11	63.97	68.28	64.81	63.85	65.05	63.72	89.89	99.25	62.39	63.39	64	72.19	63.34	64.14	63.96	63.55	63.7	63.09	64	63.94	64.15	67.38	64.92	63.86	63.52	100
bin.T3Sed10.167	63.77	63.36	63.25	63.73	63.79	63.9	64.26	63.54	63.77	63.25	63.46	63.44	63.22	63.74	61.61	66.02	63.75	66.28	64.02	63.27	63.56	63.5	98.58	63.52	76.31	63.69	64.07	64.2	64.17	65.66	65.38	62.96	65.16	65.06	66.92	63.47	63.98	63.93	64.06	63.93	63.62	63.92	63.96	64.6	66.42	63.97	63.73	64.05	65.78
bin.T3Sed10.337	64.05	64.25	63.78	62.95	63.88	64.12	64.19	63.72	64.47	63.18	63.05	63.94	62.7	63.27	60.72	65.91	63.92	65.17	63.53	63	63.25	63.88	71.21	63.4	65.1	63.1	64.35	64.37	63.27	65.06	64.56	62.53	62.67	63.88	65.13	67.73	64.52	64.12	63.84	63.7	64.31	64	63.64	63.59	65.25	64.22	63.13	63.13	65.51
bin.T3Sed10.38	69.09	70	70.75	99.26	69.19	70.09	69.34	69.16	63.54	72.72	62.52	73.49	68.52	99.47	61.22	64.16	63.06	63.44	63.67	78.27	69.38	72.38	63.4	70.17	63.76	69.08	72.78	63.3	99.39	63.28	63.3	62.77	70.33	69.41	63.75	63.82	69.62	69.13	70.3	63.09	63.58	68.92	69.25	94.17	63.43	63.8	78.62	69.19	64.03
Dethiobacter_alkaliphilus_AHT_1_GCA_000174415.1_ASM17441v1	63.42	63.17	63	63.27	63.52	62.45	63.22	63.2	62.84	62.94	63.67	63.55	62.7	63.29	61.35	64.27	63.43	63.94	64.98	63.09	63.04	63.28	62.83	63.48	63.93	63.7	62.95	64.41	63.24	63.66	63.93	63.08	62.45	63.86	63.75	62.92	63.34	63.42	62.55	63.93	62.69	63.05	62.77	63.23	64.34	64.88	63.42	63.08	64.19
Firmicutes_bacterium_ML8_F2	68.06	68.77	68.69	68.56	68.16	68.23	67.98	67.94	63.81	67.71	62.39	68.25	67.12	68.63	60.5	63.61	63.33	63.25	63.34	68.38	67.82	68.28	63.02	68.09	63.37	68.25	69.02	63.12	68.6	63.2	63.35	62.41	67.08	68.16	63.8	63.47	68.5	68.06	68.48	62.98	63.56	67.52	67.9	68.72	63.45	63.61	68.47	67.7	63.54
Syntrophomonas_palmitatica_JCM_14374_GCA_001311885.1_ASM131188v1	61.46	61.33	61.58	61.11	61.44	61.12	61.05	62.03	61.47	61.5	61.81	61.72	61.73	61.19	60.97	61.78	61.76	61.73	62.09	61.31	61.59	61.7	61.39	61.38	61.12	61.64	61.34	61.77	61.2	61.29	61.14	61.68	61.48	61.86	61.31	60.92	61.62	61.68	61.38	62.12	61.25	60.99	61.06	61.56	61.92	62.02	60.91	61.46	61.7
Syntrophomonas_sp._DTU018_GCA_001513155.1_ASM151315v1	61.8	61.49	61.66	61.38	61.99	60.98	61.91	62.24	61.46	61.84	62.2	61.6	61.56	61.2	61.45	61.67	61.79	62	62.53	61.34	61.23	61.93	61.42	61.38	61.84	61.91	61.8	62.03	61.61	61.34	61.09	61.81	61.48	62.31	61.98	61.34	61.8	61.72	61.07	62.14	61.27	61.75	61.17	61.28	61.97	62.59	61.3	61.38	61.62
Syntrophomonas_sp._DTU019_GCA_001512785.1_ASM151278v1	61.89	61.84	61.65	61.64	61.98	61.53	61.73	61.9	61.36	61.31	61.89	62.11	61.3	61.42	60.53	61.91	61.63	62.11	62.92	61.71	61.83	61.94	61.55	61.7	61.99	62.38	61.78	62.81	61.55	62.15	61.69	61.27	60.96	62.33	61.85	61.55	62.16	62.16	61.31	62	61.23	61.42	61.52	61.89	61.98	63.13	61.33	61.66	61.79
Syntrophomonas_sp._UBA1034_GCA_002316855.1_ASM231685v1	61.3	61.61	61.31	60.94	61.68	60.87	61.12	61.72	60.75	61.66	61.89	61.16	61	60.74	60.21	61.69	61.34	61.27	62.09	60.96	61.16	61.46	60.92	61.37	61.11	61.34	61.59	61.8	60.8	61.27	61.25	61.48	60.72	61.48	61.16	60.94	61.16	61.49	61.19	61.64	60.77	61.25	61.06	61.17	61.41	61.97	61.06	60.96	61.48
Syntrophomonas_sp._UBA1041_GCA_002316705.1_ASM231670v1	61.23	61.2	60.6	60.86	60.95	60.68	61.34	60.92	60.31	60.92	61.6	61.11	61.11	60.41	60.81	61.62	60.88	61.64	62.39	60.45	61.28	61.47	60.53	60.39	61.31	61.76	61.02	62.12	60.7	61.53	61.13	60.5	59.84	61.92	61.17	60.87	61.3	61.05	60.51	61.25	60.31	60.24	60.87	60.78	61.41	62.3	61.01	60.95	61.63
Syntrophomonas_sp._UBA1368_GCA_002305965.1_ASM230596v1	60.97	61.21	61.12	60.95	61.37	60.92	61.38	61.93	61.62	61.52	61.58	61.27	61.14	61.02	61.33	61.17	61.58	60.83	61.55	61.11	61.62	61.69	61.14	61.38	60.99	61.48	61.09	61.11	61.14	61.53	60.77	61.5	60.91	61.67	61.44	61.02	61.27	61.44	60.76	61.64	61.53	61.44	60.89	61.16	60.8	61.89	61.39	61.08	61.42
Syntrophomonas_sp._UBA1376_GCA_002305535.1_ASM230553v1	61.31	61.3	61.41	61.31	61.03	60.72	61.05	61.97	61.41	61.45	61.5	61.72	61.3	61.08	60.91	61.48	61.55	61.27	62.22	61.41	61.66	61.54	61.53	61.53	61.07	61.67	61.07	61.63	61.08	61.38	60.72	61.45	61.08	61.77	61.5	61.18	61.2	61.42	61.13	61.59	61.16	61.38	60.87	61.38	61.42	61.93	61.39	61.35	61.38
Syntrophomonas_sp._UBA3954_GCA_002385395.1_ASM238539v1	61.94	61.37	61.42	61.16	61.88	61.29	61.45	61.72	60.97	61.12	61.75	61.62	61.48	61.01	60.56	61.84	61.43	62.02	62.81	61.23	61.64	61.95	61.18	61.25	61.89	61.73	61.27	62.73	61.05	62.22	61.78	61.09	60.87	62.34	61.58	61.3	61.93	62.07	61.11	61.8	60.78	61.3	61.34	61.26	61.73	62.73	61.15	61.64	61.77
Syntrophomonas_sp._UBA4807_GCA_002402575.1_ASM240257v1	61.09	60.62	60.78	60.93	61.48	60.6	61.38	61.31	60.66	61.75	61.76	61.28	60.95	60.9	60.12	61.4	60.87	61.66	62.94	60.84	61.25	61.47	60.73	60.44	61.3	60.73	61.4	62.34	61.11	61.03	61.14	60.88	59.91	62.09	61.38	61.02	61.54	61.24	60.7	61.31	60.55	60.58	61.02	61.22	61.79	62.51	60.97	60.94	61.36
Syntrophomonas_sp._UBA4844_GCA_002400005.1_ASM240000v1	61.34	61.27	61.25	61.42	61.55	60.88	61.22	61.66	61.11	61.78	62.3	61.45	61.17	61.04	60.59	61.66	61.85	61.51	62.11	60.82	61.15	61.59	61.22	61.31	61.47	61.4	61.46	61.64	61.11	61.36	61.5	61.56	60.84	61.88	61.21	61.08	61.43	61.76	61.09	62	61.13	61.28	61.03	61.5	61.71	62.02	61.06	60.95	61.66
Syntrophomonas_sp._UBA4851_GCA_002399845.1_ASM239984v1	61.05	60.77	61.01	60.73	60.89	60.65	60.89	61.13	60.8	61.32	62.03	61.39	60.58	60.78	61.2	62.08	61.48	61.5	62.1	60.78	60.95	61.39	61.44	61.44	60.72	61.67	60.57	61.66	60.8	61.86	61.37	61.27	60.67	61.39	61.41	61.11	61.27	61.27	60.71	62.17	60.67	61.01	60.67	60.93	61.41	62	61.16	61.01	61.85
Syntrophomonas_sp._UBA4878_GCA_002399315.1_ASM239931v1	61.08	60.97	61.3	60.95	61.12	60.31	60.73	61.45	60.79	61.5	62.04	61.16	61.22	60.91	60.98	61.66	61.35	61.75	62.17	61.06	61.08	61.22	61.29	61.36	60.69	60.81	61.09	61.52	61	61.39	61	61.34	61.14	61.47	61.33	60.92	60.96	61.02	60.55	61.84	60.78	60.94	60.48	61.16	61.46	62.06	60.67	60.97	61.4
Syntrophomonas_sp._UBA4889_GCA_002399145.1_ASM239914v1	61.44	61.41	61.55	61.26	61.45	61.14	61.22	61.7	61.05	61.61	62.33	61.31	61.05	60.97	60.42	61.77	61.82	61.72	62.18	60.9	61.24	61.62	61.27	61.35	61.49	61.38	61.2	62.02	61.11	61.3	61.31	61.85	60.88	61.71	61.41	61.11	61.28	61.38	61.39	62.08	61.17	61.23	61.09	61.23	61.94	62.2	61.21	61.01	61.64
Syntrophomonas_sp._UBA4894_GCA_002398325.1_ASM239832v1	61.42	60.77	61.39	61.09	61.3	60.38	60.72	61.45	60.75	61.25	61.92	60.75	61.22	60.86	61.02	61.48	61.5	61.32	62.09	60.98	61.18	61.14	61.27	61.46	60.62	61.41	60.72	61.42	60.84	61.28	60.95	61.2	60.62	61.12	61.12	60.75	61.05	61.29	60.63	62.11	60.8	60.89	60.41	61.41	61.47	61.74	60.83	61.02	61.39
Syntrophomonas_sp._UBA4903_GCA_002398185.1_ASM239818v1	61.27	60.91	61.32	61.39	60.94	61.54	61.24	61.7	61.39	61.29	61.87	60.93	61.16	61.02	61.18	61.14	61.5	61.19	61.97	61.14	61.16	61.37	61.37	61.05	60.71	61.63	60.97	61.25	61.25	61.02	60.37	62.03	61.19	61.74	61.19	61.19	61.14	60.91	61.03	61.94	61.42	60.84	60.89	61.39	60.89	61.91	61.22	61.18	61.39
Syntrophomonas_sp._UBA4911_GCA_002398105.1_ASM239810v1	61.36	61.61	61.53	61.49	61.72	61.31	61.3	62.09	61.25	61.88	62.22	61.46	61.47	61.23	60.5	61.95	61.83	61.9	62.56	61.16	61.4	61.75	61.33	61.3	61.57	61.34	61.44	62.12	61.28	61.71	61.73	61.75	60.99	61.98	61.49	61.3	61.53	61.72	61.58	62.16	61.2	61.33	61.23	61.41	61.8	62.52	61.38	61.09	61.81
Syntrophomonas_sp._UBA4922_GCA_002398825.1_ASM239882v1	61.49	61.27	61.2	61.39	61.18	61.1	61.5	61.15	60.75	61.37	61.73	61.62	61.55	60.88	60.76	62.02	61.23	61.96	62.72	60.75	61.59	61.97	60.97	61.11	61.66	61.91	61.2	62.51	60.95	61.64	61.53	60.89	60.31	62.08	61.69	61.23	61.63	61.23	60.89	61.47	60.77	60.8	61.16	61.2	61.49	62.69	61.32	61.29	61.99
Syntrophomonas_sp._UBA4968_GCA_002397225.1_ASM239722v1	61.33	61.09	61.47	61.35	61.44	61.08	61.31	61.54	60.99	61.81	62.12	61.52	61.06	61.02	60.64	61.69	61.66	61.57	62.23	61.09	61.13	61.38	61.18	61.67	61.41	61.44	61.64	61.99	61.2	61.91	61.61	61.77	60.63	62.02	61.3	61.02	61.2	61.7	61.17	61.84	61.12	61.11	61.08	61.39	61.69	62.25	61.45	60.91	61.68
Syntrophomonas_sp._UBA4990_GCA_002396925.1_ASM239692v1	61.44	61.23	61.41	61.33	61.55	61.1	61.05	61.8	61.05	61.72	62.11	61.45	61.06	60.92	60.34	61.71	61.72	61.7	62.15	60.98	61.28	61.67	61.09	61.45	61.37	61.62	61.3	61.91	61.1	61.46	61.29	61.72	60.94	61.75	61.16	60.91	61.24	61.66	61.34	61.73	61.11	61.22	60.87	61.42	61.72	62.19	61.07	60.98	61.55
Syntrophomonas_sp._UBA5221_GCA_002412435.1_ASM241243v1	61.12	61.14	61.33	61.33	61.2	61.1	61.08	61.55	61.05	61.64	62.2	61.73	60.77	61.02	60.62	61.67	61.58	61.61	62.34	61	60.95	61.33	61.18	61.39	61.35	61.58	61.36	61.95	61.16	61.56	61.63	61.69	60.77	62.07	61.34	61.23	61.22	61.33	61.13	61.84	61.25	60.99	61.03	61.41	61.69	62.24	61.19	60.82	61.66
Syntrophomonas_sp._UBA5246_GCA_002408935.1_ASM240893v1	61.52	61.41	61.3	61.18	61.59	60.89	61.19	61.78	61.09	61.56	62.11	61.17	61.07	61	60.54	61.55	61.68	61.5	62.37	61.11	61.19	61.64	61.17	61.36	61.27	61.36	61.43	61.69	61.16	61.44	61.32	61.55	60.52	61.73	61.11	61.12	61.28	61.5	61.35	61.84	61.11	61.16	60.97	61.44	61.5	62.26	61.41	60.98	61.53
Syntrophomonas_sp._UBA5288_GCA_002408445.1_ASM240844v1	61.14	60.69	61.1	60.8	61.13	60.43	60.75	61.52	60.94	61.37	62.12	61.24	61.34	60.78	61.03	61.61	61.61	61.48	61.97	61.14	61.14	61.34	61.78	61.08	60.67	60.72	61.31	61.43	61.01	61.55	60.99	61.44	61	61.41	61.42	60.96	61.2	61.29	60.84	61.91	60.95	60.91	60.67	61.11	61.22	62	61.03	61.03	61.48
Syntrophomonas_sp._UBA5298_GCA_002411325.1_ASM241132v1	61.44	61.47	61.45	61.38	61.84	61.41	61.33	61.97	61.39	61.78	62.42	61.77	61.38	60.89	60.56	62	61.81	61.87	62.34	61.23	61.38	61.78	61.41	61.42	61.58	61.74	61.61	61.95	61.05	61.91	61.88	61.67	60.73	62	61.44	61.38	61.52	61.97	61.61	62	61.52	61.43	61.2	61.27	61.88	62.31	61.59	61.24	62.02
Syntrophomonas_sp._UBA5314_GCA_002410325.1_ASM241032v1	61.22	61.62	60.88	60.86	61.98	60.95	61.32	61.36	61.1	60.98	62	61.8	61.03	60.52	60.17	62.06	61.15	62.17	62.61	60.78	61.36	61.94	61.31	60.71	61.3	61.88	60.98	62.45	60.87	61.75	61.4	61.31	60.8	62.13	61.47	61.15	61.55	61.75	60.94	61.46	61	60.88	60.95	61.08	61.86	62.39	60.75	61.04	61.81
Syntrophomonas_sp._UBA5316_GCA_002408305.1_ASM240830v1	61.12	60.96	61.14	61.26	61.37	61.3	61.16	61.47	60.87	61.51	62.05	61.21	61.08	60.97	60.38	61.52	61.53	61.62	62.2	60.98	61.16	61.33	61.11	61.04	61.4	61.57	61.27	61.78	61.06	61.27	61.39	61.72	60.61	61.97	61.22	61.34	61.15	61.47	61.19	61.98	60.82	61.01	61.14	61.13	61.73	62.3	61.17	60.96	61.54
Syntrophomonas_sp._UBA5319_GCA_002411165.1_ASM241116v1	61.28	60.92	61.13	60.86	61.49	59.8	60.7	61.51	61.14	61.28	62.05	61.48	61.35	60.72	60.94	61.63	61.71	61.67	62.13	61	61.19	61.16	61.11	61.28	61.21	61.56	60.78	61.67	60.94	61.27	60.55	61.38	60.63	61.37	61.32	61.12	61.12	61.25	60.66	61.98	61.13	61.14	60.36	61.39	61.33	62.16	60.92	61.16	61.44
Syntrophomonas_sp._UBA5373_GCA_002409825.1_ASM240982v1	61.21	61.32	61.31	61.2	61.58	61	61.23	61.8	61.04	61.83	62.17	61.25	61.31	60.95	60.37	61.6	61.62	61.66	62.19	61.02	61.23	61.7	61.2	61.22	61.45	61.18	61.34	61.74	61.09	61.51	61.42	61.74	60.84	61.78	61.27	61	61.39	61.58	61.41	61.96	61.15	60.95	60.93	61.09	61.83	62.22	61.29	61.05	61.45
Syntrophomonas_sp._UBA5380_GCA_002410865.1_ASM241086v1	61.29	61.08	61.3	60.97	61.38	60.49	60.89	61.61	60.89	61.36	62.09	61.2	61.46	61.02	60.97	61.79	61.56	61.56	61.84	60.96	61.3	61.09	61.28	61.23	61.03	61.13	61.01	61.21	60.91	61.58	61.31	61.48	60.81	61.6	61.42	60.8	61.5	61.34	60.95	62.02	61.04	61.1	60.71	61.36	61.56	61.66	61.07	61.22	61.63
Syntrophomonas_sp._UBA5395_GCA_002410745.1_ASM241074v1	61.05	60.97	61.33	61.47	61.17	61.73	60.91	61.9	61.15	61.2	61.64	61.05	61.37	61	61.58	61.07	61.43	61.05	61.75	61.36	61.13	61.31	61.17	61.22	60.8	61.47	61.84	60.95	61.3	60.99	60.5	61.81	60.75	62.12	61.03	61.24	60.94	61.15	61.08	61.83	61.2	61	60.73	61.58	60.54	61.52	61.22	60.95	61.27
Syntrophomonas_sp._UBA5425_GCA_002424445.1_ASM242444v1	61.05	60.91	61.46	61.73	61.14	61.45	61.08	61.34	61.39	61.84	61.81	61.48	61.45	61.2	61.48	61.31	61.33	61.16	61.82	61.43	61.34	61.6	61.45	61.36	60.93	61.78	61.55	61.11	61.41	60.78	60.53	62.13	61.16	61.88	61.32	61.34	61.03	61.1	60.94	61.73	61.48	60.73	60.88	61.65	60.92	61.59	61.47	61.11	61.23
Syntrophomonas_sp._UBA5432_GCA_002424365.1_ASM242436v1	61.07	60.98	61.28	61.65	61.29	61.58	61.26	61.94	61.48	61.39	62.22	61.21	61.12	61.17	61.75	61.55	61.56	61.42	62.09	61.33	61.31	61.49	61.63	61.58	61.28	61.46	61.7	61.55	61.39	61.27	60.68	61.89	60.91	62.14	61.31	61.58	61.27	61.17	61.36	62.14	61.58	61.27	60.93	61.51	61.06	62.05	61.55	61.14	61.54
Syntrophomonas_sp._UBA5443_GCA_002426625.1_ASM242662v1	61.48	61.3	61.42	61.31	61.85	61.23	61.39	61.95	61.15	61.96	62.19	61.58	61.25	61.02	60.74	61.74	61.66	61.58	62.16	61.22	61.4	61.8	61.21	61.2	61.46	61.28	61.47	61.77	61.03	61.51	61.57	61.63	60.92	62.17	61.25	61.05	61.51	61.88	61.39	61.96	61.25	61.55	61.24	61.45	61.59	62.06	61.36	61.25	61.8
Syntrophomonas_sp._UBA5481_GCA_002424125.1_ASM242412v1	61.45	61.17	61.34	61.55	61.34	61.2	61.18	61.82	61.11	61.83	62.3	61.41	61.24	61.11	60.52	61.58	61.8	61.64	62.4	61.17	61.08	61.66	61.29	61.26	61.38	61.54	61.41	61.87	61.11	61.57	61.41	61.74	60.78	61.97	61.34	61.23	61.09	61.5	61.28	61.98	61.2	61.25	61.03	61.4	61.77	62.32	61.3	60.99	61.54
Syntrophomonas_sp._UBA5494_GCA_002426325.1_ASM242632v1	61.63	61.27	61.18	60.95	61.54	60.83	61.27	61.11	60.56	60.97	61.7	61.36	61.28	60.77	60.95	62.09	61.11	61.8	62.39	60.92	61.55	61.49	60.97	60.58	61.53	61.91	61	62.39	60.86	61.62	61.49	60.95	60.22	61.93	61.63	61.18	61.74	61.34	61.01	61.41	60.59	60.73	60.91	60.75	61.82	62.44	60.89	61.12	62.25
Syntrophomonas_sp._UBA5504_GCA_002426245.1_ASM242624v1	61.43	61.44	61.53	61.28	61.53	60.94	61.45	61.89	61.22	61.73	62.23	61.53	61.32	61.04	60.82	61.69	61.8	61.53	62.47	60.98	61.12	61.95	61.3	61.11	61.28	61.44	61.2	62.09	61.11	61.52	61.33	61.61	60.81	61.98	61.42	61.22	61.48	61.66	61.55	62.06	61.27	61.18	61.05	61.42	61.7	62.37	61.27	61.05	61.65
Syntrophomonas_wolfei_GCA_002316655.1_ASM231665v1	61.5	61.52	61.46	61.34	61.86	61.64	61.09	61.84	61.44	60.91	62.12	61.68	61.39	60.82	60.88	61.82	62.05	61.94	62.31	61.05	61.55	61.95	61.55	61.55	61.3	61.97	61.22	61.98	61.21	61.38	61.09	61.84	60.6	62.14	61.56	61.29	61.57	61.75	61.27	62.66	61.48	61.21	61.19	61.37	61.64	62.11	61.11	61.38	61.89
Syntrophomonas_wolfei_GCA_002398275.1_ASM239827v1	61.68	61.72	61.65	61.4	61.8	61.47	61.52	61.77	61.41	61.34	62.12	62	61.4	61.2	60.86	61.83	62.07	61.58	62.16	61.34	61.73	62.05	61.45	61.69	61.3	62.06	61.53	61.82	61.66	61.53	61.04	61.66	60.91	62.18	61.58	61.57	61.89	61.73	61.81	62.42	61.55	61.38	61.64	61.5	61.34	62.28	61.57	61.5	61.8
Syntrophomonas_wolfei_GCA_002410515.1_ASM241051v1	61.27	61.52	61.35	61.14	61.31	61.25	61.39	61.4	61.27	61.12	62.06	61.44	61.12	60.8	60.86	61.78	61.88	61.58	61.94	61.25	61.51	61.92	61.33	61.45	61.36	61.92	61.27	61.74	61.19	61.34	61.36	61.64	60.59	62.12	61.48	61.34	61.48	61.51	61.45	62.47	61.3	60.96	61.14	60.95	61.47	61.97	61.11	61.39	61.77
Syntrophomonas_wolfei_GCA_002483685.1_ASM248368v1	61.26	61.59	61.6	61.09	61.55	61.27	61.09	61.51	61.28	60.98	62	61.16	61.03	60.72	60.86	61.58	61.94	61.96	62.11	60.81	61.55	61.94	61.42	61.52	61.31	61.77	61.45	61.75	61.12	61.24	61.02	61.58	60.84	61.88	61.52	61.44	61.74	61.64	61.38	62.6	61.41	61.14	61.2	60.84	61.61	62.09	61.08	61.28	61.59
Syntrophomonas_wolfei_subsp._methylbutyratica_GCA_001570625.1_ASM157062v1	61.38	61.43	61.39	61.45	61.37	61.58	61.19	61.69	61.59	61.17	62.09	61.67	61.23	61.01	60.92	61.61	61.89	61.95	62.2	61.17	61.38	62.09	61.34	61.2	61.21	61.77	61.67	61.78	61.27	61.59	61.17	61.62	61.4	61.99	61.35	61.16	61.42	61.62	61.34	62.34	61.36	61.14	61.26	61.27	61.4	62.08	61.26	61.22	61.64
Syntrophomonas_wolfei_subsp._wolfei_str._Goettingen_G311_GCA_000014725.1_ASM1472v1	61.34	61.41	61.71	61.23	61.16	61.55	61.47	62.19	61.72	61.19	62.33	61.8	61.02	60.88	61.11	61.75	62.2	61.72	62	61.14	61.47	61.88	61.35	61.37	61.23	62.01	61.29	61.39	61.08	61.09	61.22	61.73	61.87	61.81	61.83	61.28	61.42	61.5	61.43	62.59	61.53	61.23	60.99	61.21	61.74	61.89	61.1	61.31	61.7
Syntrophomonas_zehnderi_OL-4_GCA_000983115.1_Syntrophomonas_Zehnderi_OL-4	61.07	61.23	61.5	61.3	61.47	60.6	61.1	61.95	61.21	61.14	61.71	61.56	61.05	61.22	61.14	61.58	61.53	61.67	61.86	61.21	61.72	61.58	61.3	61.34	60.94	61.52	61.3	61.43	61.26	61.61	61.12	61.5	61.59	61.72	61.73	61.33	61.16	61.48	60.89	61.95	61.12	60.88	60.81	61.48	61.2	61.7	61.42	61.25	61.49
Syntrophothermus_lipocalidus_DSM_12680_GCA_000092405.1_ASM9240v1	61.16	60.95	60.96	60.91	61.05	60.98	61.11	61.47	60.87	61.16	61.74	61.01	60.7	60.65	60.62	61.58	61.64	61.54	62.28	61.08	61.05	61.02	61.19	60.95	61.35	61.3	61.85	62.14	60.86	61.38	61.17	61.56	60.84	62.11	61.47	61.27	61.12	61.19	60.92	61.99	60.8	61.03	60.98	60.84	61.69	61.89	61.24	61.03	61.44
Syntrophothermus_sp._DTU052_GCA_001512495.1_ASM151249v1	61.75	61.48	61.17	61.28	61.44	61.21	61.44	61.97	61.17	61.54	62.16	61.7	61.06	61.12	60.34	61.99	61.87	62.3	62.86	61.36	61.62	61.7	61.31	61.52	61.77	61.89	61.55	62.66	61.19	61.86	61.81	61.56	61.35	62.08	61.72	61.63	61.55	61.58	61.18	61.97	60.75	61.21	61.36	61.46	62.2	62.81	61.3	61.16	61.97
Syntrophothermus_sp._DTU052_GCA_001512575.1_ASM151257v1	61.75	61.48	61.17	61.28	61.44	61.21	61.44	61.97	61.17	61.54	62.16	61.7	61.06	61.12	60.34	61.99	61.87	62.3	62.86	61.36	61.62	61.7	61.31	61.52	61.77	61.89	61.55	62.66	61.19	61.86	61.81	61.56	61.35	62.08	61.72	61.63	61.55	61.58	61.18	61.97	60.75	61.21	61.36	61.46	62.2	62.81	61.3	61.16	61.97
Syntrophothermus_sp._UBA1445_GCA_002329495.1_ASM232949v1	61.22	60.77	61.03	61.14	61.11	60.69	61.36	60.95	60.78	61.34	61.59	61.86	60.56	60.81	60.31	61.77	61.05	61.75	62.17	60.67	61.05	61.36	61.33	61.5	61.11	61.87	60.91	62.01	60.97	61.54	61.67	61	59.92	61.68	61.79	61.12	61.27	61.23	60.61	61.76	60.78	60.46	60.67	61.17	61.87	62.12	60.86	60.86	61.7
Syntrophothermus_sp._UBA3927_GCA_002385935.1_ASM238593v1	61.76	61.51	61.08	61.38	61.52	61.39	61.48	61.82	61.02	61.34	61.91	61.82	60.99	61.05	60.28	61.75	61.52	62.16	62.3	61.12	61.61	61.41	61.34	61.53	61.86	61.97	61.08	62.29	61.13	62.17	61.43	61.3	60.47	61.86	61.72	61.44	61.4	61.68	60.91	61.71	60.75	61.17	61.39	61.42	62.22	62.44	61	61.2	61.76
Thermosyntropha_lipolytica_DSM_11003_GCA_900129805.1_IMG-taxon_2585428064	60.98	61	61.58	61.12	61.25	61.27	61.21	61.53	61.83	61.61	62.27	61.12	61.37	60.99	61.82	61.26	62.22	61.29	61.84	61.16	61.32	61.08	61.79	61.73	60.69	61.5	61.2	61.25	61.19	60.98	60.8	62.66	60.91	61.67	61.31	61.55	61.03	61.34	61.19	62.54	61.75	60.92	60.86	61.02	61.21	61.93	61.21	61.37	61.14
CONDNA MATRIX
NAME	bin.B1Sed10.123	bin.B1Sed10.173	bin.B1Sed10.21	bin.B1Sed10.39R1	bin.B1Sed10.50	bin.B1Sed10.63	bin.B1Sed10.67	bin.B1Sed10.74	bin.B1Sed10.75	bin.B1Sed10.8	bin.CSSed10.148R1	bin.CSSed10.167	bin.CSSed10.277R1	bin.CSSed10.39	bin.CSSed10.444	bin.CSSed10.9	bin.CSSed11.101	bin.CSSed11.109	bin.CSSed11.131	bin.CSSed11.134	bin.CSSed11.141	bin.CSSed11.158R1	bin.CSSed11.160	bin.CSSed11.18	bin.CSSed11.181	bin.CSSed11.206R1	bin.CSSed11.224R2	bin.CSSed11.298R1	bin.CSSed11.39	bin.CSSed11.70	bin.CSSed11.9	bin.T1Sed10.110R1	bin.T1Sed10.137	bin.T1Sed10.145	bin.T1Sed10.166	bin.T1Sed10.174R1	bin.T1Sed10.2	bin.T1Sed10.36	bin.T1Sed10.56	bin.T1Sed10.67	bin.T1Sed10.68	bin.T1Sed10.71R1	bin.T1Sed10.71R2	bin.T1Sed10.80R1	bin.T3Sed10.116	bin.T3Sed10.124	bin.T3Sed10.127	bin.T3Sed10.148R1	bin.T3Sed10.15
bin.B1Sed10.123	100	0	0.02	0	0.48	0.14	1.34	0	0	0.03	0	0.35	0.1	0.2	0	0	0	0	0	0	0.22	0.03	0	0	0.06	0	0.04	0	0.08	0	0	0	0.06	0.08	0	0	0.8	0.48	0.03	0	0	0.36	0.73	0	0	0	0	0.3	0
bin.B1Sed10.173	0	100	0	0	0.59	0	0.09	0.07	0.01	0	0	0.03	0	0	0	0	0	0	0	0	0.04	0.03	0.04	0	0	0	0.08	0	0.11	0	0	0	0.14	0.04	0.01	0	0.03	0.15	0.11	0	0	1.59	0.35	0	0	0	0	0.03	0
bin.B1Sed10.21	0.02	0	100	0	0	0.22	0	0	0	0.03	0	0	0.08	0.05	0	0	0	0	0	0	0.17	0	0	58.46	0	0	0	0	0.1	0	0	0	0.03	0	0	0	0	0.07	1.02	0	0	0.02	0	0.15	0	0	0.11	0	0
bin.B1Sed10.39R1	0	0	0	100	0	0	0	0	0	0.05	0	0.12	0	70.95	0	0	0	0	0	2.15	0.44	0.1	0	0	0	0	0.07	0	68.66	0	0	0	0.31	0	0	0	0	0.06	0	0	0	0	0	51.74	0	0	3.63	0.38	0
bin.B1Sed10.50	0.48	0.59	0	0	100	0	1.11	0	0	0	0	0	0.11	0	0	0	0	0	0	0	0.08	0	0	0	0	0	0	0	0	0	0	0	0	0.24	0	0	0.18	69.85	0.79	0	0	0.57	0.08	0	0	0	0	0.05	0
bin.B1Sed10.63	0.14	0	0.22	0	0	100	0.02	0	0	0	0	0	0.09	0	0	0	0	0	0	0	0	0	0	0.09	0	0	0	0	0	0	0	0	2.31	0	0	0	0.06	1	53.63	0	0	0	0.13	0	0	0	0.06	0	0
bin.B1Sed10.67	1.34	0.09	0	0	1.11	0.02	100	0	0	0	0	0.85	0.29	0.04	0	0	0	0	0	0	0.27	0	0	0	0	0	0	0	0	0	0	0	0.01	0.25	0.12	0	0.49	1.46	0.01	0	0	0.51	5.28	0	0	0	0	0.11	0
bin.B1Sed10.74	0	0.07	0	0	0	0	0	100	0.04	0	0	0	0	0	0	0	0	0	0	0	0	0	0	0.95	0	0	0.04	0	0	0	0	0	0	0	0	0	0.58	0.02	0	0	0.04	54.38	0.17	0	0	0	0	0	0
bin.B1Sed10.75	0	0.01	0	0	0	0	0	0.04	100	0	0	0	0	0	0	0	0.06	0	0	0	0	0	0	0	0	0	0	0	0	0	0	0	0.2	0	0	0	0	0	0	0	74.94	0.43	0.17	0.03	0	0	0	0	0
bin.B1Sed10.8	0.03	0	0.03	0.05	0	0	0	0	0	100	0	0	0	0.31	0	0	0	0	0	0.11	0.04	0.13	0	0	0	0	0.11	0	0.62	0	0	0	0.52	0	0.02	0	0.05	0	0	0	0	0.14	0.02	0.43	0	0	0.21	0	0
bin.CSSed10.148R1	0	0	0	0	0	0	0	0	0	0	100	0	0	0	0	0	0	0	0	0	0	0	0	0	0	0	0	0	0	0	0	0	0	0	0	0	0	0	0	0	0	0	0	0	0	0	0	0	0
bin.CSSed10.167	0.35	0.03	0	0.12	0	0	0.85	0	0	0	0	100	0	0.08	0	0	0	0	0	0	0.03	29.27	0	0	0	0.23	0.74	0	0	0	0	0	0	0	0	0	0	0	0	0	0	0	0.04	0.09	0	0	0.23	0	0
bin.CSSed10.277R1	0.1	0	0.08	0	0.11	0.09	0.29	0	0	0	0	0	100	0	0	0	0	0	0	0	0.94	0	0	0	0	0	0	0	0	0	0	0	0.04	0	0	0	0	0.14	0	0	0	0.03	0.23	0	0	0	0	1.06	0
bin.CSSed10.39	0.2	0	0.05	70.95	0	0	0.04	0	0	0.31	0	0.08	0	100	0	0	0	0	0	2.06	0.54	0.55	0	0	0	0	0.32	0	71.38	0	0	0	1.02	0	0	0	0.1	0.15	0	0	0	0.17	0.12	49.67	0	0	3.5	0.04	0
bin.CSSed10.444	0	0	0	0	0	0	0	0	0	0	0	0	0	0	100	0	0	0	0	0	0	0	0.04	0	0.02	0	0	0	0	0	0	0	0	0	0	0	0	0	0	0	0	0	0	0	0	0	0	0	0
bin.CSSed10.9	0	0	0	0	0	0	0	0	0	0	0	0	0	0	0	100	0	0.03	0	0	0.03	0	0.11	0	0.05	0	0	0	0	30.66	49.99	0	0	0	0.11	0	0	0	0	0	0	0	0	0.03	0.13	0	0	0	84.87
bin.CSSed11.101	0	0	0	0	0	0	0	0	0.06	0	0	0	0	0	0	0	100	0	0	0	0	0	0	0	0	0	0	0	0	0	0	0.07	0	0	0	0	0	0	0	60.69	0	0	0	0	0	0	0	0	0
bin.CSSed11.109	0	0	0	0	0	0	0	0	0	0	0	0	0	0	0	0.03	0	100	0	0	0	0	0.06	0	0.17	0	0	0	0	0	0	0	0	0.12	0	0	0	0	0	0	0	0	0	0	47.44	0	0	0	0.03
bin.CSSed11.131	0	0	0	0	0	0	0	0	0	0	0	0	0	0	0	0	0	0	100	0	0	0	0	0	0	0	0	0.35	0	0	0	0	0	0	0	0	0	0	0	0	0	0	0	0	0	47.67	0	0	0
bin.CSSed11.134	0	0	0	2.15	0	0	0	0	0	0.11	0	0	0	2.06	0	0	0	0	0	100	0	0	0	0	0	0	0	0	2.17	0	0	0	0.04	0	0	0	0	0	0	0	0	0	0	1.86	0	0	48.73	0.01	0
bin.CSSed11.141	0.22	0.04	0.17	0.44	0.08	0	0.27	0	0	0.04	0	0.03	0.94	0.54	0	0.03	0	0	0	0	100	0	0	0.01	0	0	0.07	0	0.22	0	0	0	0.86	0.36	0	0	0.45	0.2	0.17	0	0	0.1	0.56	0.88	0	0	2.9	69.43	0
bin.CSSed11.158R1	0.03	0.03	0	0.1	0	0	0	0	0	0.13	0	29.27	0	0.55	0	0	0	0	0	0	0	100	0	0	0	0	0.01	0	0.4	0	0	0	0	0	0	0	0	0	0	0	0	0	0	0.06	0	0	0.17	0	0
bin.CSSed11.160	0	0.04	0	0	0	0	0	0	0	0	0	0	0	0	0.04	0.11	0	0.06	0	0	0	0	100	0	0.02	0	0	0	0	0	0	0	0.09	0	0.16	0	0	0	0	0	0	0	0	0.17	0	0	0	0	0.03
bin.CSSed11.18	0	0	58.46	0	0	0.09	0	0.95	0	0	0	0	0	0	0	0	0	0	0	0	0.01	0	0	100	0	0	0.07	0	0.17	0	0	0	0.64	0	0	0	0	0	0.57	0	0	0.21	0	0.24	0	0	0	0	0
bin.CSSed11.181	0.06	0	0	0	0	0	0	0	0	0	0	0	0	0	0.02	0.05	0	0.17	0	0	0	0	0.02	0	100	0	0	0.06	0	0	0	0	0	0	0	0	0	0	0	0	0	0	0	0	0	0	0.05	0	0.03
bin.CSSed11.206R1	0	0	0	0	0	0	0	0	0	0	0	0.23	0	0	0	0	0	0	0	0	0	0	0	0	0	100	0	0	0	0	0	0	0	0	0	0	0	0	0	0	0	0	0	0	0	0	0	0	0
bin.CSSed11.224R2	0.04	0.08	0	0.07	0	0	0	0.04	0	0.11	0	0.74	0	0.32	0	0	0	0	0	0	0.07	0.01	0	0.07	0	0	100	0	0.12	0.04	0.06	0	0.52	0	0.07	0	0.08	0.08	0.04	0	0	0	0.01	0.19	0.1	0.05	0.16	0.04	0
bin.CSSed11.298R1	0	0	0	0	0	0	0	0	0	0	0	0	0	0	0	0	0	0	0.35	0	0	0	0	0	0.06	0	0	100	0	0	0	0	0	0	0	0	0	0	0	0.18	0	0	0	0	0.09	0.63	0	0	0
bin.CSSed11.39	0.08	0.11	0.1	68.66	0	0	0	0	0	0.62	0	0	0	71.38	0	0	0	0	0	2.17	0.22	0.4	0	0.17	0	0	0.12	0	100	0	0	0	2.11	0	0	0	0	0.11	0	0	0	0.17	0.2	48.04	0	0	3.46	0.77	0
bin.CSSed11.70	0	0	0	0	0	0	0	0	0	0	0	0	0	0	0	30.66	0	0	0	0	0	0	0	0	0	0	0.04	0	0	100	24	0	0	0	0	0	0	0	0	0	0	0	0	0	0	0	0	0	30.93
bin.CSSed11.9	0	0	0	0	0	0	0	0	0	0	0	0	0	0	0	49.99	0	0	0	0	0	0	0	0	0	0	0.06	0	0	24	100	0	0	0	0	0	0	0	0	0	0	0	0	0	0	0	0	0	50.37
bin.T1Sed10.110R1	0	0	0	0	0	0	0	0	0	0	0	0	0	0	0	0	0.07	0	0	0	0	0	0	0	0	0	0	0	0	0	0	100	0	0	0	0	0	0	0	0.12	0	0	0	0	0	0	0	0	0
bin.T1Sed10.137	0.06	0.14	0.03	0.31	0	2.31	0.01	0	0.2	0.52	0	0	0.04	1.02	0	0	0	0	0	0.04	0.86	0	0.09	0.64	0	0	0.52	0	2.11	0	0	0	100	0	0.04	0	0.09	0.04	0.39	0	0	0.07	0.21	0.28	0	0	0.17	0.71	0
bin.T1Sed10.145	0.08	0.04	0	0	0.24	0	0.25	0	0	0	0	0	0	0	0	0	0	0.12	0	0	0.36	0	0	0	0	0	0	0	0	0	0	0	0	100	0	0	0.33	0.3	0.03	0	0	0	0.21	0	0	0	0	0.2	0
bin.T1Sed10.166	0	0.01	0	0	0	0	0.12	0	0	0.02	0	0	0	0	0	0.11	0	0	0	0	0	0	0.16	0	0	0	0.07	0	0	0	0	0	0.04	0	100	0	0	0	0.03	0	0	0.04	0	0	0	0	0	0.03	0.14
bin.T1Sed10.174R1	0	0	0	0	0	0	0	0	0	0	0	0	0	0	0	0	0	0	0	0	0	0	0	0	0	0	0	0	0	0	0	0	0	0	0	100	0	0	0	0	0	0	0	0	0	0	0	0	0
bin.T1Sed10.2	0.8	0.03	0	0	0.18	0.06	0.49	0.58	0	0.05	0	0	0	0.1	0	0	0	0	0	0	0.45	0	0	0	0	0	0.08	0	0	0	0	0	0.09	0.33	0	0	100	0.3	0.2	0	0	0.14	0.11	0	0	0	0	0.69	0
bin.T1Sed10.36	0.48	0.15	0.07	0.06	69.85	1	1.46	0.02	0	0	0	0	0.14	0.15	0	0	0	0	0	0	0.2	0	0	0	0	0	0.08	0	0.11	0	0	0	0.04	0.3	0	0	0.3	100	0.08	0	0	0.58	0.16	0	0	0	0	0.02	0
bin.T1Sed10.56	0.03	0.11	1.02	0	0.79	53.63	0.01	0	0	0	0	0	0	0	0	0	0	0	0	0	0.17	0	0	0.57	0	0	0.04	0	0	0	0	0	0.39	0.03	0.03	0	0.2	0.08	100	0	0	0.01	0	0	0	0	0.02	0.06	0
bin.T1Sed10.67	0	0	0	0	0	0	0	0	0	0	0	0	0	0	0	0	60.69	0	0	0	0	0	0	0	0	0	0	0.18	0	0	0	0.12	0	0	0	0	0	0	0	100	0	0	0	0	0	0	0	0	0
bin.T1Sed10.68	0	0	0	0	0	0	0	0.04	74.94	0	0	0	0	0	0	0	0	0	0	0	0	0	0	0	0	0	0	0	0	0	0	0	0	0	0	0	0	0	0	0	100	0	0	0	0	0	0.01	0	0
bin.T1Sed10.71R1	0.36	1.59	0.02	0	0.57	0	0.51	54.38	0.43	0.14	0	0	0.03	0.17	0	0	0	0	0	0	0.1	0	0	0.21	0	0	0	0	0.17	0	0	0	0.07	0	0.04	0	0.14	0.58	0.01	0	0	100	0.22	0	0	0	0	0	0
bin.T1Sed10.71R2	0.73	0.35	0	0	0.08	0.13	5.28	0.17	0.17	0.02	0	0.04	0.23	0.12	0	0	0	0	0	0	0.56	0	0	0	0	0	0.01	0	0.2	0	0	0	0.21	0.21	0	0	0.11	0.16	0	0	0	0.22	100	0	0	0	0	0.61	0
bin.T1Sed10.80R1	0	0	0.15	51.74	0	0	0	0	0.03	0.43	0	0.09	0	49.67	0	0.03	0	0	0	1.86	0.88	0.06	0.17	0.24	0	0	0.19	0	48.04	0	0	0	0.28	0	0	0	0	0	0	0	0	0	0	100	0	0	2.79	0.28	0
bin.T3Sed10.116	0	0	0	0	0	0	0	0	0	0	0	0	0	0	0	0.13	0	47.44	0	0	0	0	0	0	0	0	0.1	0.09	0	0	0	0	0	0	0	0	0	0	0	0	0	0	0	0	100	0	0	0	0
bin.T3Sed10.124	0	0	0	0	0	0	0	0	0	0	0	0	0	0	0	0	0	0	47.67	0	0	0	0	0	0	0	0.05	0.63	0	0	0	0	0	0	0	0	0	0	0	0	0	0	0	0	0	100	0	0	0
bin.T3Sed10.127	0	0	0.11	3.63	0	0.06	0	0	0	0.21	0	0.23	0	3.5	0	0	0	0	0	48.73	2.9	0.17	0	0	0.05	0	0.16	0	3.46	0	0	0	0.17	0	0	0	0	0	0.02	0	0.01	0	0	2.79	0	0	100	0.02	0
bin.T3Sed10.148R1	0.3	0.03	0	0.38	0.05	0	0.11	0	0	0	0	0	1.06	0.04	0	0	0	0	0	0.01	69.43	0	0	0	0	0	0.04	0	0.77	0	0	0	0.71	0.2	0.03	0	0.69	0.02	0.06	0	0	0	0.61	0.28	0	0	0.02	100	0
bin.T3Sed10.15	0	0	0	0	0	0	0	0	0	0	0	0	0	0	0	84.87	0	0.03	0	0	0	0	0.03	0	0.03	0	0	0	0	30.93	50.37	0	0	0	0.14	0	0	0	0	0	0	0	0	0	0	0	0	0	100
bin.T3Sed10.167	0	0	0	0.01	0	0	0	0	0	0	0	0	0	0	0.07	0.03	0.03	0.02	0	0	0	0	58.64	0	7.81	0	0.04	0.09	0.14	0	0	0	0.12	0	0.04	0	0	0	0	0	0	0	0	0.17	0	0	0	0	0
bin.T3Sed10.337	0	0	0	0	0	0	0	0	0	0	0	0	0	0	0	0	0	0	0	0	0	0	0.1	0	0	0	0.03	0	0	0	0	0	0	0	0	0	0	0	0	0	0	0	0	0	0	0	0	0	0
bin.T3Sed10.38	0	0	0.14	65.02	0	0	0	0	0	0.45	0	0.12	0	70.34	0	0	0	0	0	1.91	0.34	0.32	0	0	0	0	0.06	0	67.49	0	0	0	0.53	0	0	0	0	0	0	0	0	0.03	0	45.68	0	0	3.31	0.05	0
Dethiobacter_alkaliphilus_AHT_1_GCA_000174415.1_ASM17441v1	0	0	0	0	0	0	0	0	0	0	0	0	0	0	0	0	0	0	0	0	0	0	0	0	0	0	0	0	0	0	0	0	0	0	0	0	0	0	0	0	0	0	0	0	0	0	0	0	0
Firmicutes_bacterium_ML8_F2	0	0	0	0	0	0	0	0	0	0	0	0	0	0	0	0	0	0	0	0	0	0	0	0	0	0	0	0	0	0	0	0	0.09	0	0	0	0	0	0.01	0	0	0	0	0	0	0	0	0	0
Syntrophomonas_palmitatica_JCM_14374_GCA_001311885.1_ASM131188v1	0	0	0	0	0	0	0	0	0	0	0	0	0	0	0	0	0	0	0	0	0	0	0	0	0	0	0	0	0	0	0	0	0	0	0	0	0	0	0	0	0	0	0	0	0	0	0	0	0
Syntrophomonas_sp._DTU018_GCA_001513155.1_ASM151315v1	0	0	0	0	0	0	0	0	0	0	0	0	0	0	0	0	0	0	0	0	0	0	0	0	0	0	0	0	0	0	0	0	0	0	0	0	0	0	0	0	0	0	0	0	0	0	0	0	0
Syntrophomonas_sp._DTU019_GCA_001512785.1_ASM151278v1	0	0	0	0	0	0	0	0	0	0	0	0	0	0	0	0	0	0	0	0	0	0	0	0	0	0	0	0	0	0	0	0	0	0	0	0	0	0	0	0	0	0	0	0	0	0	0	0	0
Syntrophomonas_sp._UBA1034_GCA_002316855.1_ASM231685v1	0	0	0	0	0	0	0	0	0	0	0	0	0	0	0	0	0	0	0	0	0	0	0	0	0	0	0	0	0	0	0	0	0	0	0	0	0	0	0	0	0	0	0	0	0	0	0	0	0
Syntrophomonas_sp._UBA1041_GCA_002316705.1_ASM231670v1	0	0	0	0	0	0	0	0	0	0	0	0	0	0	0	0	0	0	0	0	0	0	0	0	0	0	0	0	0	0	0	0	0	0	0	0	0	0	0	0	0	0	0	0	0	0	0	0	0
Syntrophomonas_sp._UBA1368_GCA_002305965.1_ASM230596v1	0	0	0	0	0	0	0	0	0	0	0	0	0	0	0	0	0	0	0	0	0	0	0	0	0	0	0	0	0	0	0	0	0	0	0	0	0	0	0	0	0	0	0	0	0	0	0	0	0
Syntrophomonas_sp._UBA1376_GCA_002305535.1_ASM230553v1	0	0	0	0	0	0	0	0	0	0	0	0	0	0	0	0	0	0	0	0	0	0	0	0	0	0	0	0	0	0	0	0	0	0	0	0	0	0	0	0	0	0	0	0	0	0	0	0	0
Syntrophomonas_sp._UBA3954_GCA_002385395.1_ASM238539v1	0	0	0	0	0	0	0	0	0	0	0	0	0	0	0	0	0	0	0	0	0	0	0	0	0	0	0	0	0	0	0	0	0	0	0	0	0	0	0	0	0	0	0	0	0	0	0	0	0
Syntrophomonas_sp._UBA4807_GCA_002402575.1_ASM240257v1	0	0	0	0	0	0	0	0	0	0	0	0	0	0	0	0	0	0	0	0	0	0	0	0	0	0	0	0	0	0	0	0	0	0	0	0	0	0	0	0	0	0	0	0	0	0	0	0	0
Syntrophomonas_sp._UBA4844_GCA_002400005.1_ASM240000v1	0	0	0	0	0	0	0	0	0	0	0	0	0	0	0	0	0	0	0	0	0	0	0	0	0	0	0	0	0	0	0	0	0	0	0	0	0	0	0	0	0	0	0	0	0	0	0	0	0
Syntrophomonas_sp._UBA4851_GCA_002399845.1_ASM239984v1	0	0	0	0	0	0	0	0	0	0	0	0	0	0	0	0	0	0	0	0	0	0	0	0	0	0	0	0	0	0	0	0	0	0	0	0	0	0	0	0	0	0	0	0	0	0	0	0	0
Syntrophomonas_sp._UBA4878_GCA_002399315.1_ASM239931v1	0	0	0	0	0	0	0	0	0	0	0	0	0	0	0	0	0	0	0	0	0	0	0	0	0	0	0	0	0	0	0	0	0	0	0	0	0	0	0	0	0	0	0	0	0	0	0	0	0
Syntrophomonas_sp._UBA4889_GCA_002399145.1_ASM239914v1	0	0	0	0	0	0	0	0	0	0	0	0	0	0	0	0	0	0	0	0	0	0	0	0	0	0	0	0	0	0	0	0	0	0	0	0	0	0	0	0	0	0	0	0	0	0	0	0	0
Syntrophomonas_sp._UBA4894_GCA_002398325.1_ASM239832v1	0	0	0	0	0	0	0	0	0	0	0	0	0	0	0	0	0	0	0	0	0	0	0	0	0	0	0	0	0	0	0	0	0	0	0	0	0	0	0	0	0	0	0	0	0	0	0	0	0
Syntrophomonas_sp._UBA4903_GCA_002398185.1_ASM239818v1	0	0	0	0	0	0	0	0	0	0	0	0	0	0	0	0	0	0	0	0	0	0	0	0	0	0	0	0	0	0	0	0	0	0	0	0	0	0	0	0	0	0	0	0	0	0	0	0	0
Syntrophomonas_sp._UBA4911_GCA_002398105.1_ASM239810v1	0	0	0	0	0	0	0	0	0	0	0	0	0	0	0	0	0	0	0	0	0	0	0	0	0	0	0	0	0	0	0	0	0	0	0	0	0	0	0	0	0	0	0	0	0	0	0	0	0
Syntrophomonas_sp._UBA4922_GCA_002398825.1_ASM239882v1	0	0	0	0	0	0	0	0	0	0	0	0	0	0	0	0	0	0	0	0	0	0	0	0	0	0	0	0	0	0	0	0	0	0	0	0	0	0	0	0	0	0	0	0	0	0	0	0	0
Syntrophomonas_sp._UBA4968_GCA_002397225.1_ASM239722v1	0	0	0	0	0	0	0	0	0	0	0	0	0	0	0	0	0	0	0	0	0	0	0	0	0	0	0	0	0	0	0	0	0	0	0	0	0	0	0	0	0	0	0	0	0	0	0	0	0
Syntrophomonas_sp._UBA4990_GCA_002396925.1_ASM239692v1	0	0	0	0	0	0	0	0	0	0	0	0	0	0	0	0	0	0	0	0	0	0	0	0	0	0	0	0	0	0	0	0	0	0	0	0	0	0	0	0	0	0	0	0	0	0	0	0	0
Syntrophomonas_sp._UBA5221_GCA_002412435.1_ASM241243v1	0	0	0	0	0	0	0	0	0	0	0	0	0	0	0	0	0	0	0	0	0	0	0	0	0	0	0	0	0	0	0	0	0	0	0	0	0	0	0	0	0	0	0	0	0	0	0	0	0
Syntrophomonas_sp._UBA5246_GCA_002408935.1_ASM240893v1	0	0	0	0	0	0	0	0	0	0	0	0	0	0	0	0	0	0	0	0	0	0	0	0	0	0	0	0	0	0	0	0	0	0	0	0	0	0	0	0	0	0	0	0	0	0	0	0	0
Syntrophomonas_sp._UBA5288_GCA_002408445.1_ASM240844v1	0	0	0	0	0	0	0	0	0	0	0	0	0	0	0	0	0	0	0	0	0	0	0	0	0	0	0	0	0	0	0	0	0	0	0	0	0	0	0	0	0	0	0	0	0	0	0	0	0
Syntrophomonas_sp._UBA5298_GCA_002411325.1_ASM241132v1	0	0	0	0	0	0	0	0	0	0	0	0	0	0	0	0	0	0	0	0	0	0	0	0	0	0	0	0	0	0	0	0	0	0	0	0	0	0	0	0	0	0	0	0	0	0	0	0	0
Syntrophomonas_sp._UBA5314_GCA_002410325.1_ASM241032v1	0	0	0	0	0	0	0	0	0	0	0	0	0	0	0	0	0	0	0	0	0	0	0	0	0	0	0	0	0	0	0	0	0	0	0	0	0	0	0	0	0	0	0	0	0	0	0	0	0
Syntrophomonas_sp._UBA5316_GCA_002408305.1_ASM240830v1	0	0	0	0	0	0	0	0	0	0	0	0	0	0	0	0	0	0	0	0	0	0	0	0	0	0	0	0	0	0	0	0	0	0	0	0	0	0	0	0	0	0	0	0	0	0	0	0	0
Syntrophomonas_sp._UBA5319_GCA_002411165.1_ASM241116v1	0	0	0	0	0	0	0	0	0	0	0	0	0	0	0	0	0	0	0	0	0	0	0	0	0	0	0	0	0	0	0	0	0	0	0	0	0	0	0	0	0	0	0	0	0	0	0	0	0
Syntrophomonas_sp._UBA5373_GCA_002409825.1_ASM240982v1	0	0	0	0	0	0	0	0	0	0	0	0	0	0	0	0	0	0	0	0	0	0	0	0	0	0	0	0	0	0	0	0	0	0	0	0	0	0	0	0	0	0	0	0	0	0	0	0	0
Syntrophomonas_sp._UBA5380_GCA_002410865.1_ASM241086v1	0	0	0	0	0	0	0	0	0	0	0	0	0	0	0	0	0	0	0	0	0	0	0	0	0	0	0	0	0	0	0	0	0	0	0	0	0	0	0	0	0	0	0	0	0	0	0	0	0
Syntrophomonas_sp._UBA5395_GCA_002410745.1_ASM241074v1	0	0	0	0	0	0	0	0	0	0	0	0	0	0	0	0	0	0	0	0	0	0	0	0	0	0	0	0	0	0	0	0	0	0	0	0	0	0	0	0	0	0	0	0	0	0	0	0	0
Syntrophomonas_sp._UBA5425_GCA_002424445.1_ASM242444v1	0	0	0	0	0	0	0	0	0	0	0	0	0	0	0	0	0	0	0	0	0	0	0	0	0	0	0	0	0	0	0	0	0	0	0	0	0	0	0	0	0	0	0	0	0	0	0	0	0
Syntrophomonas_sp._UBA5432_GCA_002424365.1_ASM242436v1	0	0	0	0	0	0	0	0	0	0	0	0	0	0	0	0	0	0	0	0	0	0	0	0	0	0	0	0	0	0	0	0	0	0	0	0	0	0	0	0	0	0	0	0	0	0	0	0	0
Syntrophomonas_sp._UBA5443_GCA_002426625.1_ASM242662v1	0	0	0	0	0	0	0	0	0	0	0	0	0	0	0	0	0	0	0	0	0	0	0	0	0	0	0	0	0	0	0	0	0	0	0	0	0	0	0	0	0	0	0	0	0	0	0	0	0
Syntrophomonas_sp._UBA5481_GCA_002424125.1_ASM242412v1	0	0	0	0	0	0	0	0	0	0	0	0	0	0	0	0	0	0	0	0	0	0	0	0	0	0	0	0	0	0	0	0	0	0	0	0	0	0	0	0	0	0	0	0	0	0	0	0	0
Syntrophomonas_sp._UBA5494_GCA_002426325.1_ASM242632v1	0	0	0	0	0	0	0	0	0	0	0	0	0	0	0	0	0	0	0	0	0	0	0	0	0	0	0	0	0	0	0	0	0	0	0	0	0	0	0	0	0	0	0	0	0	0	0	0	0
Syntrophomonas_sp._UBA5504_GCA_002426245.1_ASM242624v1	0	0	0	0	0	0	0	0	0	0	0	0	0	0	0	0	0	0	0	0	0	0	0	0	0	0	0	0	0	0	0	0	0	0	0	0	0	0	0	0	0	0	0	0	0	0	0	0	0
Syntrophomonas_wolfei_GCA_002316655.1_ASM231665v1	0	0	0	0	0	0	0	0	0	0	0	0	0	0	0	0	0	0	0	0	0	0	0	0	0	0	0	0	0	0	0	0	0	0	0	0	0	0	0	0	0	0	0	0	0	0	0	0	0
Syntrophomonas_wolfei_GCA_002398275.1_ASM239827v1	0	0	0	0	0	0	0	0	0	0	0	0	0	0	0	0	0	0	0	0	0	0	0	0	0	0	0	0	0	0	0	0	0	0	0	0	0	0	0	0	0	0	0	0	0	0	0	0	0
Syntrophomonas_wolfei_GCA_002410515.1_ASM241051v1	0	0	0	0	0	0	0	0	0	0	0	0	0	0	0	0	0	0	0	0	0	0	0	0	0	0	0	0	0	0	0	0	0	0	0	0	0	0	0	0	0	0	0	0	0	0	0	0	0
Syntrophomonas_wolfei_GCA_002483685.1_ASM248368v1	0	0	0	0	0	0	0	0	0	0	0	0	0	0	0	0	0	0	0	0	0	0	0	0	0	0	0	0	0	0	0	0	0	0	0	0	0	0	0	0	0	0	0	0	0	0	0	0	0
Syntrophomonas_wolfei_subsp._methylbutyratica_GCA_001570625.1_ASM157062v1	0	0	0	0	0	0	0	0	0	0	0	0	0	0	0	0	0	0	0	0	0	0	0	0	0	0	0	0	0	0	0	0	0	0	0	0	0	0	0	0	0	0	0	0	0	0	0	0	0
Syntrophomonas_wolfei_subsp._wolfei_str._Goettingen_G311_GCA_000014725.1_ASM1472v1	0	0	0	0	0	0	0	0	0	0	0	0	0	0	0	0	0	0	0	0	0	0	0	0	0	0	0	0	0	0	0	0	0	0	0	0	0	0	0	0	0	0	0	0	0	0	0	0	0
Syntrophomonas_zehnderi_OL-4_GCA_000983115.1_Syntrophomonas_Zehnderi_OL-4	0	0	0	0	0	0	0	0	0	0	0	0	0	0	0	0	0	0	0	0	0	0	0	0	0	0	0	0	0	0	0	0	0	0	0	0	0	0	0	0	0	0	0	0	0	0	0	0	0
Syntrophothermus_lipocalidus_DSM_12680_GCA_000092405.1_ASM9240v1	0	0	0	0	0	0	0	0	0	0	0	0	0	0	0	0	0	0	0	0	0	0	0	0	0	0	0	0	0	0	0	0	0	0	0	0	0	0	0	0	0	0	0	0	0	0	0	0	0
Syntrophothermus_sp._DTU052_GCA_001512495.1_ASM151249v1	0	0	0	0	0	0	0	0	0	0	0	0	0	0	0	0	0	0	0	0	0	0	0	0	0	0	0	0	0	0	0	0	0	0	0	0	0	0	0	0	0	0	0	0	0	0	0	0	0
Syntrophothermus_sp._DTU052_GCA_001512575.1_ASM151257v1	0	0	0	0	0	0	0	0	0	0	0	0	0	0	0	0	0	0	0	0	0	0	0	0	0	0	0	0	0	0	0	0	0	0	0	0	0	0	0	0	0	0	0	0	0	0	0	0	0
Syntrophothermus_sp._UBA1445_GCA_002329495.1_ASM232949v1	0	0	0	0	0	0	0	0	0	0	0	0	0	0	0	0	0	0	0	0	0	0	0	0	0	0	0	0	0	0	0	0	0	0	0	0	0	0	0	0	0	0	0	0	0	0	0	0	0
Syntrophothermus_sp._UBA3927_GCA_002385935.1_ASM238593v1	0	0	0	0	0	0	0	0	0	0	0	0	0	0	0	0	0	0	0	0	0	0	0	0	0	0	0	0	0	0	0	0	0	0	0	0	0	0	0	0	0	0	0	0	0	0	0	0	0
Thermosyntropha_lipolytica_DSM_11003_GCA_900129805.1_IMG-taxon_2585428064	0	0	0	0	0	0	0	0	0	0	0	0	0	0	0	0	0	0	0	0	0	0	0	0	0	0	0	0	0	0	0	0	0	0	0	0	0	0	0	0	0	0	0	0	0	0	0	0	0
[truncated: 53 more columns]

[truncated: 6 more sheets: Tenericutes-NB1-n, Thermoplasmata, Thioalkalivibrio, Vogelbacteria, Xanthomonadaceae, Zambryskibacteria]
