# Supplementary material for: A metagenomics roadmap to the uncultured genome diversity in hypersaline soda lake sediments
Source: Microbiome. 2018 Sep 19;6:168. doi: 10.1186/s40168-018-0548-7 (PMC6146748; doi:10.1186/s40168-018-0548-7)
Supplement: Supplementary file 7 — Dataset S5. Sheet 1 Presence and absence of marker genes and putative carbohydrate-active enzymes in the MAGs to infer putative roles in C, N and S element cycles based on K-number assignments and CAZy annotations. Sheet 2 Summary basis for Fig. 4. (XLSX 41 kb) [file 40168_2018_548_MOESM7_ESM.xlsx]

## Sheet: Sheet1-all
		Cycle	Phototrophs							Carbon fixation												Fermentation									Carbon (C1)				Central metabolism													Nitrogen
		Process/gene type	Bacteriochlorophyll a/b phototrophs	Bacteriochlorophyll a/b phototrophs	Bacteriochlorophyll a/b phototrophs	anoxygenic phototrophs/bacteriochlorophyll a phototrophs	anoxygenic phototrophs/bacteriochlorophyll a phototrophs	anoxygenic phototrophs/bacteriochlorophyll a phototrophs	anoxygenic phototrophs/bacteriochlorophyll a phototrophs	aerobic carbon fixation	aerobic carbon fixation	aerobic carbon fixation	acetogenesis/Wood-ljunghdahl	carbon fixation - Wood Ljungdahl	carbon fixation - Wood Ljungdahl	carbon fixation - Wood Ljungdahl	carbon fixation - Wood Ljungdahl	carbon fixation -3HP/4HB	TCA/carbon fixation - reverse TCA cycle	TCA/carbon fixation - reverse TCA cycle	TCA/carbon fixation - reverse TCA cycle	fermentation	fermentation	fermentation	fermentation	fermentation	fermentation?	fermentation?	fermentation	fermentation/formate oxidation	formate oxidation	formate oxidation	CO oxidation	formaldehyde oxidation	ETC - aerobic respiration	ETC - aerobic respiration	ETC - aerobic respiration	ETC - aerobic respiration	ETC - oxidative phosphorylation	ETC - oxidative phosphorylation	ETC - oxidative phosphorylation	ETC - aerobic respiration	ETC - aerobic respiration	ETC - aerobic respiration	ETC - oxidative phosphorylation	ETC - oxidative phosphorylation	ETC - oxidative phosphorylation	Mineralization	Mineralization
		Gene name	bchG	bchP	bchC	pufA	pufB	pufL	pufM	prkB	rbcL	rbcS	acsB	cdhC	cdhD	cooS	cdhE	abfD			frdA	PFOR	PFOR	adh	ldh	pta	pta	pflD	ack	fdh		FDH	coxS	mch	ccoN	ccoO	ccoQ	ccoP	CydA	CydB	atpA	coxA,ctaD	coxB	coxC	CyoE	rnfC	rnfB
		Gene	chlorophyll/bacteriochlorophyll a/b synthase	geranylgeranyl diphosphate/geranylgeranyl-bacteriochlorophyllide a/b reductase	bacteriochlorophyllide a dehydrogenase	light-harvesting complex 1 alpha chain	light-harvesting complex 1 beta chain	photosynthetic reaction center L subunit	photosynthetic reaction center M subunit	phosphoribulokinase	ribulose-bisphosphate carboxylase large chain	ribulose-bisphosphate carboxylase small chain	CO-methylating acetyl-CoA synthase	CO dehydrogenase/CO-methylating acetyl-CoA synthase complex, beta subunit	CO dehydrogenase/acetyl-CoA synthase, delta subunit	anaerobic carbon-monoxide dehydrogenase catalytic subunit'a0	acetyl-CoA decarbonylase/synthase complex subunit gamma	4-hydroxybutyryl-CoA dehydratase / vinylacetyl-CoA-Delta-isomerase'	2-oxoglutarate:ferredoxin oxidorecutase subunit alpha	2-oxoglutarate:ferredoxin oxidoreductase subunit beta	fumarate reductase flavoprotein subunit	pyruvate:ferredoxin oxidoreductase alpha subunit	pyruvate:ferredoxin oxidoreductase beta subunit	alcohol hydrogenase EC 1.1.1.1	L-lactate dehydrogenase	phosphate acetyltransferase	phosphate acetyltransferase	formate C-acetyltransferase	acetate kinase	formate dehydrogenase major subunit EC1.2.1.2	formate dehydrogenase, beta subunit (NAD+ activity) EC 1.2.1.2	formate dehydrogenase EC 1.2.1.2	CO dehydrogenase small subunit	methenyltetrahydromethanopterin cyclohydrolase	cytochrome c oxidase, cbb3-type, subunit I	cytochrome c oxidase, cbb3-type, subunit II	cytochrome c oxidase cbb3-type subunit IV	cytochrome c oxidase, cbb3-type, subunit II	cytochrome d ubiquinol oxidase, subunit I	cytochrome d ubiquinol oxidase, subunit II	F-type H+-transporting ATPase subunit alpha	cytochrome c oxidase subunit I B/A	cytochrome c oxidase subunit II B/A	cytochrome c oxidase subunit III B/A	protoheme IX farnesyltransferase	electron transport complex protein RnfC	electron transport complex protein RnfB	glutamate dehydrogenase	glutamate dehydrogenase
Group/Phylum/Class	Bin affiliation (Figure 4)	Knumber	K04040	K10960	K11337	K08926	K08927	K08928	K08929	K00855	K01601	K01602	K14138	K00193	K00194	K00198	K00197	K14534	K00174	K00175	K00244	K00169	K00170	K00001	K00016	K00625	K13788	K00656	K00925	K00123	K00125	K00122	K03518	K01499	K00404	K00405	K00405	K00406	K00425	K00426	K02111	K02274	K02275	K02276	K02301	K03615	K03616	K00260	K00261
Euryarchaeota	Thermoplasmata arc. (KTK4)	B1Sed10_20	V								V					V			V	V		V	V								V															V			V
Euryarchaeota	Halorubrum sp.	T1Sed10_15																	V			V	V	V						V				V								V	V		V				V
Euryarchaeota	Halorubrum sp.	B1Sed10_22																	V					V										V								V	V
Gammaproteobacteria	Ectothiorhodospiraceae bac. (Halorhodospira)	B1Sed10_46R1	V	V	V	V	V	V	V	V	V	V									V								V											V	V					V	V
Deltaproteobacteria	Desulfobacteraceae bac.	B1Sed10_16														V		V	V	V		V			V			V		V	V										V								V
Deltaproteobacteria	Desulfonatronospira sp.	B1Sed10_27																	V	V	V				V					V											V								V
Actinobacteria	Nitriliruptoraceae sp.	T1Sed10_7	V													V			V	V							V		V											V	V		V	V	V			V
Actinobacteria	Nitriliruptoraceae sp.	CSSed11_7	V																V	V							V		V										V		V				V			V
Actinobacteria	Nitriliruptoraceae sp.	B1Sed10_12	V										V			V			V	V							V		V										V		V							V
Chloroflexi	Dehalococcoidia bac. (GIF9)	B1Sed10_10																	V	V		V	V							V																			V
Chloroflexi	Dehalococcoidia bac. (GIF9)	T3Sed10_12												V	V	V	V	V	V	V		V	V							V																V			V
Chloroflexi	Dehalococcoidia bac. (GIF9)	CSSed10_7												V	V	V	V	V	V	V		V	V							V																V			V
Actinobacteria	Nitriliruptoraceae sp.	T3Sed10_10	V																V	V							V		V										V		V	V	V		V			V
Actinobacteria	Nitriliruptoraceae sp.	CSSed10_3																	V	V							V		V										V		V			V	V			V
Gammaproteobacteria	Thioalkalivibrio sp. 1	CSSed10_1								V	V	V									V	V	V		V	V				V					V	V	V	V	V	V						V	V		V
Gammaproteobacteria	Thioalkalivibrio sp. 1	CSSed11_1								V	V	V									V	V	V		V	V			V	V					V	V	V	V	V	V						V	V		V
Gammaproteobacteria	Thioalkalivibrio sp. 1	T1Sed10_1								V	V	V									V	V	V		V					V									V	V						V	V		V
Firmicutes	Syntrophomonadaceae bac. sp. 1	T1Sed10_2								V			V		V	V	V		V	V		V	V					V		V			V													V		V	V
Gammaproteobacteria	Thioalkalivibrio sp. 2	T1Sed10_3								V	V	V									V	V	V		V				V	V					V	V	V	V	V	V	V					V	V		V
Gammaproteobacteria	Thioalkalivibrio sp. 2	B1Sed10_5								V													V		V					V								V	V	V						V	V		V
Gammaproteobacteria	Thioalkalivibrio sp. 3	B1Sed10_11R1								V											V	V	V		V					V		V							V	V						V	V		V
CPR	Ca. Vogelbacteria bac.	CSSed10_250
Gammaproteobacteria	Gammaproteobacteria bac. (Halothiobacillaceae)	CSSed10_2	V	V	V			V	V	V	V	V							V	V						V		V	V						V	V	V				V	V	V	V	V	V	V
Gammaproteobacteria	Gammaproteobacteria bac. (Halothiobacillaceae)	T3Sed10_9	V	V	V		V				V								V	V						V		V	V												V			V	V	V	V
Gammaproteobacteria	Gammaproteobacteria bac. (Xanthomonadaceae)	CSSed10_13									V										V					V			V	V					V	V	V	V	V	V	V	V	V	V	V	V	V
Gammaproteobacteria	Gammaproteobacteria bac. (Halothiobacillaceae)	CSSed11_5		V				V	V											V						V		V	V												V	V	V	V	V	V	V
Firmicutes	Syntrophomonadaceae bac. sp. 2	CSSed10_9											V		V	V	V	V	V	V		V	V			V		V	V	V											V								V
Firmicutes	Syntrophomonadaceae bac. sp. 2	T3Sed10_15											V		V	V	V	V	V	V		V	V					V		V											V					V			V
CPR	Ca. Nealsonbacteria bac. sp. 1	CSSed10_399																	V	V
Actinobacteria	Coriobacteriaceae bac	CSSed11_32											V		V	V	V		V			V	V																							V	V
Firmicutes	Syntrophomonadaceae bac. sp. 2	CSSed11_9											V		V	V	V	V	V	V			V					V
CPR	Ca. Nealsonbacteria bac. sp. 2	CSSed10_436R1																	V	V																													V
Tenericutes	Mollicutes bac. (NB1-n)	CSSed10_394																	V	V									V				V								V					V
CPR	Ca. Nealsonbacteria bac. sp. 3	CSSed10_475R1
CPR	Ca. Nealsonbacteria bac. sp. 4	CSSed10_466R1
[truncated: 87 more columns]

## Sheet: Summary-for-Figure4
manually checked
For individual MAG names, full gene names and Knumber assignment, see previous sheet
Species name	# MAGs	Bacteriochlorophyll a/b/anoxygenic phototrophs	Calvin-Benson-Bassham	Wood-Ljungdahl	acetate-activation/formation	Anaerobic CO oxidation	TCA (oforAB/frdA)	Pyruvate >< acetyl-CoA	Fermentation	ETC - aerobic respiration	ETC - oxidative phosphorylation/rnf	Nitrogen fixation	Nitrate reduction	Nitrite reduction (ammonification)	Sulfate reduction/Sulfide oxidation	Sulfide oxidation to elemental sulfur	Sulfite oxidation	Sulfide/Thiosulfate oxidation to elemental sulfur	Polysulfide/thiosulfate reduction	Thiosulfate oxidation to tetrathionate	Selenate reduction	Cellulase	Chitinase
Ca. Nealsonbacteria bac. sp. 4	1
Ca. Nealsonbacteria bac. sp. 3	1																					GH5
Mollicutes bac. (NB1-n)	1						oforAB				atpA + rnf(C)
Ca. Nealsonbacteria bac. sp. 2	1						oforAB
Coriobacteriaceae bac	1			CODH/ACS + Eb			oforA	PFOR			rnf
Ca. Nealsonbacteria bac. sp. 1	1						oforAB														YgfK	GH1 + GH5
Syntrophomonadaceae bac. sp. 2	3			CODH/ACS + Eb	PT+AK	cooS	oforAB	PFOR	pflD+fdh+abfD		atpA + rnf(C)								psrA/phsA				GH18
Gammaproteobacteria bac. (Xanthomonadaceae)	1				PT+AK	cooS	frdA		(fdh)	cco + cox	Cyd + atpA+CyoE + rnf			nrf(A)		Sqr			psrA/phsA			GH5
Gammaproteobacteria bac. (Halothiobacillaceae)	3	bch + puf	prkB + rbc		PT+AK	cooS	oforAB		pflD	cco(NOQ) + cox	atpA+CyoE + rnf	nif				Sqr
Ca. Vogelbacteria bac.	1
Thioalkalivibrio sp. 3	1						frdA	PFOR	ldh(+fdh)		Cyd + rnf				apr + sat + dsr(A)	Sqr + fccB		sox(AX,B)
Thioalkalivibrio sp. 2	2		prkB + rbc				frdA	PFOR	ldh(+fdh)	cco	Cyd + atpA + rnf			nrf(A) + Tvnir	apr + sat + dsr	Sqr + fccB	sor	sox
Syntrophomonadaceae bac. sp. 1	1			CODH/ACS + Eb		cooS	oforAB	PFOR	pflD+fdh		rnf(C)
Thioalkalivibrio sp. 1	3		prkB + rbc		PT+AK		frdA	PFOR	ldh(+fdh)	cco	Cyd + rnf		nap		apr + sat	Sqr + fccB	sor	sox
Dehalococcoidia bac. (GIF9)	3			CODH/ACS + Eb			oforAB	PFOR	(fdh)+abfD		rnf(C)											GH1
Nitriliruptoraceae sp.	5				PT+AK	cooS	oforAB			cox	Cyd + atpA+CyoE				(sat)	Sqr			psrA/phsA			GH1
Desulfonatronospira sp.	1						oforAB+frdA		ldh(+fdh)		atpA		nirB	nrf	apr + sat + dsr				psrA/phsA
Desulfobacteraceae bac.	1					cooS	oforAB	PFOR(A)	ldh+pflD+fdh+abfD		atpA			nrf(A)	apr + sat + dsr
Ectothiorhodospiraceae bac. (Halorhodospira)	1	bch + puf	prkB + rbc				frdA				Cyd(B) + atpA + rnf	nif(DK)		nrf(A)		Sqr
Halorubrum sp.	2						oforAB	PFOR	adh(+fdh)	cox(AB)	CyoE								psrA/phsA	doxD
Thermoplasmata arc. (KTK4)	1					cooS	oforAB	PFOR			rnf(C)				(sat)							GH1	GH18
	average RPKG
Species name	CSSed10	CSSed11	T3Sed10	T1Sed10	B1Sed10
Thermoplasmata arc. (KTK4)	0.03731	0.04551	0.04535	101.444	11.9168
Halorubrum sp.	0.260365	0.40713	0.22477	31.2704	68.573
Ectothiorhodospiraceae bac. (Halorhodospira)	0.67821	0.39337	0.42115	4.19188	40.3057
Desulfobacteraceae bac.	4.135	0.82913	5.07664	115.931	6.80999
Desulfonatronospira sp.	2.7227	21.2965	0.80397	1.88718	41.647
Nitriliruptoraceae sp.	12.6722	12.4217	12.9362	131.713	8.73299
Dehalococcoidia bac. (GIF9)	3.93872	28.2043	4.11894	0.254627	89.7129
Thioalkalivibrio sp. 1	15.2727	17.1726	86.7764	232.281	531.897
Syntrophomonadaceae bac. sp. 1	60.0806	133.885	0.8785	21.1777	31.8949
Thioalkalivibrio sp. 2	100.193	38.4943	30.0278	9.56919	30.2772
Thioalkalivibrio sp. 3	57.4333	45.8528	29.1419	4.93413	16.263
Ca. Vogelbacteria bac.	64.3227	0.15546	41.9247	0.95769	1.85947
Gammaproteobacteria bac. (Ca. Competibacteraceae)	5.92411	42.278	64.6696	0.183657	1.88506
Gammaproteobacteria bac. (Wenzhouxiangella)	3.77505	21.8725	58.0254	0.75156	0.80392
Syntrophomonadaceae bac. sp. 2	3.23802	63.0174	17.9597	0.356143	0.414177
Ca. Nealsonbacteria bac. sp. 1	61.4841	0.47221	39.6332	0.34481	0.16421
Coriobacteriaceae bac	0.14392	35.1884	0.09626	0.03463	0.16528
Ca. Nealsonbacteria bac. sp. 2	64.0882	0.03981	40.2562	0.11912	0.09202
Mollicutes bac. (NB1-n)	57.9138	0.09351	37.6812	0.07308	0.10731
Ca. Nealsonbacteria bac. sp. 3	99.2946	0.05798	62.5466	0.02103	0.02181
Ca. Nealsonbacteria bac. sp. 4	119.347	0.0596	75.6335	0.01088	0.01316
