# Supplementary material for: A metagenomics roadmap to the uncultured genome diversity in hypersaline soda lake sediments
Source: Microbiome. 2018 Sep 19;6:168. doi: 10.1186/s40168-018-0548-7 (PMC6146748; doi:10.1186/s40168-018-0548-7)
Supplement: Supplementary file 9 — Dataset 6. Sheet 1 shows the MAGs positive for the marker gene acsB (K14138) encoding an acetyl-CoA synthase (ACS). The basis for Fig. 6, namely presence and absence of key genes involved in the Wood-Ljungdahly pathway, acetogenesis, methanogenesis, glycolysis and pyruvate to CO2 conversion is shown for each MAG. Sheet 2 shows the MAGs positive for the marker gene cdhC (K00193) encoding for the beta subunit of an acetyl-CoA decarboxylase synthase complex. While acsB and cdhC correspond roughly to the Bacterial-type and Archaeal-type (methanogens) enzymes with the same function, we found few discrepancies between marker gene and genome phylogeny within the Methanomassiliicoccaceae and Chloroflexi. (XLSX 52 kb) [file 40168_2018_548_MOESM9_ESM.xlsx]

## Sheet: acsB
										Knumber	K00844	K00848	K12407	K00886	K00918	K08074	K00850	K16370	K00873	K00918	K01690	K00169	K00170	K00200	K00201	K00202	K00203	K00672	K00319	K00320	K05299	K15022	K01938	K01491	K00297	K00122	K00123	K00124	K00125	K00126	K00198	K14138	K15023	K00192	K00193	K00195	K00194	K00197	K00625
										Cycle	Glycolysis - EMP	Glycolysis - EMP	Glycolysis - EMP	Glycolysis - EMP	Glycolysis - EMP	Glycolysis - EMP	Glycolysis - EMP	Glycolysis - EMP	Glycolysis - EMP	Glycolysis - EMP	Glycolysis- ED	Pyruvate metabolism	Pyruvate metabolism	Wood-Ljungdahl -Eastern branch/H4MPT (methanogens)	Wood-Ljungdahl -Eastern branch/H4MPT (methanogens)	Wood-Ljungdahl -Eastern branch/H4MPT (methanogens)	Wood-Ljungdahl -Eastern branch/H4MPT (methanogens)	Wood-Ljungdahl -Eastern branch/H4MPT (methanogens)	Wood-Ljungdahl -Eastern branch/H4MPT (methanogens)	Wood-Ljungdahl -Eastern branch/H4MPT (methanogens)	Wood-Ljungdahl -Eastern branch/TH4 (acetogens)	Wood-Ljungdahl -Eastern branch/TH4 (acetogens)	Wood-Ljungdahl -Eastern branch/TH4 (acetogens/SRB)	Wood-Ljungdahl -Eastern branch/TH4 (acetogens/SRB)	Wood-Ljungdahl -Eastern branch/TH4 (acetogens/SRB)	Wood-Ljungdahl -Eastern branch/TH4 (SRB)	Wood-Ljungdahl -Eastern branch/TH4 (SRB)	Wood-Ljungdahl -Eastern branch/TH4 (SRB)	Wood-Ljungdahl -Eastern branch/TH4 (SRB)	Wood-Ljungdahl -Eastern branch/TH4 (SRB)	Wood-Ljungdahl -Western branch/CODH (Bacteria)	Wood-Ljungdahl -Western branch (Bacteria)	Wood-Ljungdahl -Western branch (Bacteria)	Wood-Ljungdahl -Western branch (Archaea)	Wood-Ljungdahl -Western branch (Archaea)	Wood-Ljungdahl -Western branch (Archaea)	Wood-Ljungdahyl -Western branch	Wood-Ljungdahyl -Western branch	acetogenesis/acetate -> methane
										Reaction	ATP + D-hexose = ADP + D-hexose 6-phosphate	ATP + D-glucose = ADP + D-glucose 6-phosphate	ATP + D-glucose = ADP + D-glucose 6-phosphate	(phosphate)n + D-glucose = (phosphate)n-1 + D-glucose 6-phosphate	ADP + D-glucose = AMP + D-glucose 6-phosphate	ADP + D-glucose = AMP + D-glucose 6-phosphate	ATP + D-fructose 6-phosphate = ADP + D-fructose 1,6-bisphosphate	ATP + D-fructose 6-phosphate = ADP + D-fructose 1,6-bisphosphate	ATP + pyruvate = ADP + phosphoenolpyruvate	ADP + D-fructose 6-phosphate = AMP + D-fructose 1,6-bisphosphate/ADP + D-glucose = AMP + D-glucose 6-phosphate	6-phospho-D-gluconate = 2-dehydro-3-deoxy-6-phospho-D-gluconate + H2O	pyruvate + CoA + 2 oxidized ferredoxin = acetyl-CoA + CO2 + 2 reduced ferredoxin + 2 H+	pyruvate + CoA + 2 oxidized ferredoxin = acetyl-CoA + CO2 + 2 reduced ferredoxin + 2 H+	a formylmethanofuran + H2O + 2 oxidized ferredoxin [iron-sulfur] cluster = CO2 + a methanofuran + 2 reduced ferredoxin [iron-sulfur] cluster + 2 H+	a formylmethanofuran + H2O + 2 oxidized ferredoxin [iron-sulfur] cluster = CO2 + a methanofuran + 2 reduced ferredoxin [iron-sulfur] cluster + 2 H+	a formylmethanofuran + H2O + 2 oxidized ferredoxin [iron-sulfur] cluster = CO2 + a methanofuran + 2 reduced ferredoxin [iron-sulfur] cluster + 2 H+	a formylmethanofuran + H2O + 2 oxidized ferredoxin [iron-sulfur] cluster = CO2 + a methanofuran + 2 reduced ferredoxin [iron-sulfur] cluster + 2 H+	formylmethanofuran + 5,6,7,8-tetrahydromethanopterin = methanofuran + 5-formyl-5,6,7,8-tetrahydromethanopterin	5,10-methylenetetrahydromethanopterin + oxidized coenzyme F420 = 5,10-methenyltetrahydromethanopterin + reduced coenzyme F420	5-methyltetrahydromethanopterin + oxidized coenzyme F420 = 5,10-methylenetetrahydromethanopterin + reduced coenzyme F420	CO2 + NADPH = formate + NADP+	CO2 + NADPH = formate + NADP+	ATP + formate + tetrahydrofolate = ADP + phosphate + 10-formyltetrahydrofolate	5,10-methenyltetrahydrofolate + H2O = 10-formyltetrahydrofolate/5,10-methylenetetrahydrofolate + NADP+ = 5,10-methenyltetrahydrofolate + NADPH + H+	5-methyltetrahydrofolate + NAD(P)+ = 5,10-methylenetetrahydrofolate + NAD(P)H + H+	formate + NAD+ = CO2 + NADH	formate + NAD+ = CO2 + NADH		formate + NAD+ = CO2 + NADH	formate + NAD+ = CO2 + NADH	CO + H2O + 2 oxidized ferredoxin = CO2 + 2 reduced ferredoxin + 2 H+	acetyl-CoA + a [Co(I) corrinoid Fe-S protein] = CO + CoA + a [methyl-Co(III) corrinoid Fe-S protein]	a [methyl-Co(III) corrinoid Fe-S protein] + tetrahydrofolate = a [Co(I) corrinoid Fe-S protein] + 5-methyltetrahydrofolate	CO + H2O + 2 oxidized ferredoxin = CO2 + 2 reduced ferredoxin + 2 H+			a [methyl-Co(III) corrinoid Fe-S protein] + tetrahydrosarcinapterin = a [Co(I) corrinoid Fe-S protein] + 5-methyltetrahydrosarcinapterin	a [methyl-Co(III) corrinoid Fe-S protein] + tetrahydrosarcinapterin = a [Co(I) corrinoid Fe-S protein] + 5-methyltetrahydrosarcinapterin	acetyl-CoA + phosphate = CoA + acetyl phosphate
										Gene name	hexokinase	glucokinase	glucokinase	polyphosphate glucokinase	ADP-dependent phosphofructokinase/glucokinase	ADP-dependent glucokinase	6-phosphofructokinase 1	6-phosphofructokinase 2	pyruvate kinase	ADP-dependent phosphofructokinase/glucokinase	phosphogluconate dehydratase	pyruvate ferredoxin oxidoreductase alpha subunit	pyruvate ferredoxin oxidoreductase beta subunit	formylmethanofuran dehydrogenase subunit A	formylmethanofuran dehydrogenase subunit B	formylmethanofuran dehydrogenase subunit C	formylmethanofuran dehydrogenase subunit D	formylmethanofuran--tetrahydromethanopterin N-formyltransferase	methylenetetrahydromethanopterin dehydrogenase	5-methyltetrahydromethanopterin:coenzyme-F420 oxidoreductase	formate dehydrogenase (NADP+) alpha subunit	formate dehydrogenase (NADP+) beta subunit	formate--tetrahydrofolate ligase	methenyltetrahydrofolate cyclohydrolase/methylenetetrahydrofolate dehydrogenase (NADP+)	methylenetetrahydrofolate reductase (NADPH)	formate dehydrogenase	formate dehydrogenase major subunit	formate dehydrogenase iron-sulfur subunit	formate dehydrogenase, beta subunit	formate dehydrogenase subunit delta	anaerobic carbon-monoxide dehydrogenase catalytic subunit	acetyl-CoA synthase	5-methyltetrahydrofolate corrinoid/iron sulfur protein methyltransferase	acetyl-CoA decarbonylase/synthase complex subunit alpha	acetyl-CoA decarbonylase/synthase complex subunit beta	acetyl-CoA decarbonylase/synthase complex subunit epsilon	acetyl-CoA decarbonylase/synthase complex subunit delta	acetyl-CoA decarbonylase/synthase complex subunit gamma	phosphate acetyltransferase
										Gene	HK	glk	GCK	ppgK	pfkC	ADPGK	pfkA/PFK	pfkB	PK/pyk	pfkC	edd	porA	porB	fwdA/fmdA	fwdB/fmdB	fwdC/fmdC	fwdD/fmdD	ftr	mtd	mer	fdhA	fdhB	fhs	folD	metF/MTHFR	FDH	fdoG/fdhF	fdoH	fdhB	fdsD	acsA/CooS	acsB	acsE	cdhA	cdhC	cdhB	cdhD/acsD	cdhE/acsC	pta
										Database	KEGG	KEGG	KEGG	KEGG	KEGG	KEGG	KEGG	KEGG	KEGG	KEGG	KEGG	KEGG	KEGG	KEGG	KEGG	KEGG	KEGG	KEGG	KEGG	KEGG	KEGG	KEGG	KEGG	KEGG	KEGG	KEGG	KEGG	KEGG	KEGG	KEGG	KEGG	KEGG	KEGG	KEGG	KEGG	KEGG	KEGG	KEGG	KEGG
Organism name (proposed Genbank)		Silva taxonomy besthit longest 16S rRNA	Identity	e-value	query length	query coverage	Phylum/class 16 ribosomal proteins	Top hit taxonomy blast contigs	Linked to OTU	EC	2.7.1.1	2.7.1.2	2.7.1.2	2.7.1.63	2.7.1.147	2.7.1.147	2.7.1.11	2.7.1.11	2.7.1.40	2.7.1.146/147	4.2.1.12	1.2.7.1	1.2.7.1	1.2.7.12	1.2.7.12	1.2.7.12	1.2.7.12	2.3.1.101	1.5.98.1	1.5.98.2	1.17.1.10	1.17.1.10	6.3.4.3	3.5.4.9/1.5.1.5	1.5.1.20	1.17.1.9	1.17.1.9		1.17.1.9	1.17.1.9	1.2.7.4	2.3.1.169	2.1.1.258	1.2.7.4	2.3.1.-		2.1.1.245	2.1.1.245	2.3.1.8
Actinobacteria bacterium B1Sed10_105	bin.B1Sed10.105	#N/A	#N/A	#N/A	#N/A	#N/A	Actinobacteria	Actinobacteria bacterium RBG_19FT_COMBO_36_27	Bacteria;Actinobacteria;OPB41;		X	V	X	X	X	X	V	X	V	X	X	X	X	X	X	X	X	X	X	X	X	X	V	V	X	X	X	X	X	X	V	V	V	X	X	X	V	V	V
Actinobacteria bacterium CSSed11_114R1	bin.CSSed11.114R1	Bacteria/Actinobacteria/OPB41	93.9024	1e-135	365	89.863	Actinobacteria	Actinobacteria bacterium RBG_13_35_12	Bacteria;Actinobacteria;OPB41;		X	V	X	X	X	X	V	X	V	X	X	X	X	X	X	X	X	X	X	X	X	X	V	V	V	X	V	X	X	X	V	V	X	X	X	X	V	V	V
Actinobacteria bacterium CSSed11_136	bin.CSSed11.136	#N/A	#N/A	#N/A	#N/A	#N/A	Actinobacteria	Actinobacteria bacterium RBG_13_35_12	Bacteria;Actinobacteria;OPB41;		X	V	X	X	X	X	V	X	V	X	X	X	X	X	X	X	X	X	X	X	X	X	V	V	X	X	X	X	X	X	V	V	V	X	X	X	V	V	V
Actinobacteria bacterium CSSed11_237	bin.CSSed11.237	#N/A	#N/A	#N/A	#N/A	#N/A	Actinobacteria	Actinobacteria bacterium RBG_13_35_12	Bacteria;Actinobacteria;OPB41;		X	V	X	X	X	X	V	X	V	X	X	X	X	X	X	X	X	X	X	X	X	X	V	V	X	X	X	X	X	X	V	V	V	X	X	X	V	V	V
Actinobacteria bacterium T3Sed10_110R1	bin.T3Sed10.110R1	Bacteria/Actinobacteria/OPB41	95.8621	6e-62	161	90.0621	Actinobacteria	Actinobacteria bacterium RBG_19FT_COMBO_36_27	Bacteria;Actinobacteria;OPB41;		X	V	X	X	X	X	V	X	V	X	X	X	X	X	X	X	X	X	X	X	X	X	V	V	V	X	X	X	X	X	V	V	X	X	X	X	V	V	X
Actinobacteria bacterium T3Sed10_139	bin.T3Sed10.139	#N/A	#N/A	#N/A	#N/A	#N/A	Actinobacteria	Actinobacteria bacterium RBG_19FT_COMBO_36_27	Bacteria;Actinobacteria;OPB41;		X	V	X	X	X	X	V	X	V	X	X	X	X	X	X	X	X	X	X	X	V	X	V	V	X	X	X	X	X	X	V	V	X	X	X	X	V	V	V
Actinobacteria bacterium T3Sed10_265	bin.T3Sed10.265	Bacteria/Actinobacteria/OPB41	93.7824	1e-164	419	92.1241	na	Actinobacteria bacterium RBG_19FT_COMBO_36_27	Bacteria;Actinobacteria;OPB41;		X	V	X	X	X	X	V	X	V	X	X	X	X	V	X	X	X	X	X	X	X	X	V	V	X	X	X	X	X	X	V	V	V	X	X	X	V	V	X
Balneolaceae bacterium CSSed10_90	bin.CSSed10.90	#N/A	#N/A	#N/A	#N/A	#N/A	Bacteroidetes/Balneolaeota	Rhodohalobacter halophilus	na		V	X	X	X	X	X	V	X	V	X	X	V	V	X	X	X	X	X	X	X	X	X	X	X	V	X	X	X	X	X	V	V	X	X	X	X	X	X	X
Brocadiaceae bacterium B1Sed10_131	bin.B1Sed10.131	#N/A	#N/A	#N/A	#N/A	#N/A	Planctomycetes	Planctomycetes bacterium SM23_32	Bacteria;Planctomycetes;Planctomycetacia;Brocadiales;Brocadiaceae;PB79;		X	V	X	X	X	X	V	X	V	X	X	V	V	X	X	X	X	X	X	X	V	X	V	V	X	X	X	X	X	X	V	V	V	X	X	X	V	V	X
Brocadiaceae bacterium B1Sed10_183	bin.B1Sed10.183	Bacteria/Planctomycetes/Planctomycetacia_Broca diales_Brocadiaceae/PB79	94.2857	9e-54	428	32.7103	Planctomycetes	Planctomycetes bacterium SM23_32	Bacteria;Planctomycetes;Planctomycetacia;Brocadiales;Brocadiaceae;PB79;		X	X	X	X	X	X	V	X	V	X	X	V	V	X	X	X	X	X	X	X	X	X	X	V	X	X	X	X	X	X	V	V	V	X	X	X	V	V	X
Brocadiaceae bacterium B1Sed10_209R1	bin.B1Sed10.209R1	Bacteria/Planctomycetes/Phycisphaerae/MSBL9	92.1371	0	1554	95.7529	Planctomycetes	Planctomycetes bacterium SM23_32	Bacteria;Planctomycetes;Planctomycetacia;Brocadiales;Brocadiaceae;PB79;		X	X	X	X	X	X	V	X	V	X	X	V	X	X	X	X	X	X	X	X	X	X	V	V	X	X	V	X	X	X	V	V	V	X	X	X	V	V	X
Brocadiaceae bacterium B1Sed10_226	bin.B1Sed10.226	#N/A	#N/A	#N/A	#N/A	#N/A	Planctomycetes	Planctomycetes bacterium SM23_32	Bacteria;Planctomycetes;Planctomycetacia;Brocadiales;Brocadiaceae;PB79;		X	X	X	X	X	X	V	X	V	X	X	V	V	X	X	X	X	X	X	X	X	X	V	V	X	X	X	X	X	X	V	V	V	X	X	X	V	V	X
Brocadiaceae bacterium B1Sed10_231	bin.B1Sed10.231	Bacteria/Planctomycetes/Planctomycetacia_Brocad iales_Brocadiaceae/PB79	90.1998	0	1598	100.25	Planctomycetes	Planctomycetes bacterium SM23_32	Bacteria;Planctomycetes;Planctomycetacia;Brocadiales;Brocadiaceae;PB79;		X	V	X	X	X	X	V	X	V	X	X	V	V	X	X	X	X	X	X	X	X	X	V	V	X	X	X	X	X	X	V	V	V	X	X	X	V	V	V
Brocadiaceae bacterium CSSed10_392	bin.CSSed10.392	#N/A	#N/A	#N/A	#N/A	#N/A	na	Planctomycetes bacterium SM23_32	Bacteria;Planctomycetes;Planctomycetacia;Brocadiales;Brocadiaceae;PB79;		X	X	X	X	X	X	V	X	V	X	X	V	V	X	X	X	X	X	X	X	X	X	X	V	X	X	X	X	X	X	X	V	X	X	X	X	V	V	X
Brocadiaceae bacterium CSSed10_442	bin.CSSed10.442	Bacteria/Planctomycetes/Planctomycetacia_Broca diales_Brocadiaceae/PB79	95.7983	2e-48	409	29.0954	na	Planctomycetes bacterium SM23_32	Bacteria;Planctomycetes;Planctomycetacia;Brocadiales;Brocadiaceae;PB79;		X	X	X	X	X	X	V	X	V	X	X	V	V	X	X	X	X	X	X	X	X	X	V	V	X	X	X	X	X	X	V	V	X	X	X	X	V	V	X
Brocadiaceae bacterium T3Sed10_170	bin.T3Sed10.170	Bacteria/Planctomycetes/Planctomycetacia_Broca diales_Brocadiaceae/PB79	90.0298	0	951	70.6625	Planctomycetes	Phycisphaerae bacterium SM23_33	Bacteria;Planctomycetes;Planctomycetacia;Brocadiales;Brocadiaceae;PB79;		X	X	X	X	X	X	V	X	V	X	X	V	V	X	X	X	X	X	X	X	X	X	V	V	X	X	X	X	X	X	V	V	V	X	X	X	X	V	X
Candidatus Acetothermia bacterium B1Sed10_101	bin.B1Sed10.101	Bacteria/Acetothermia	88.4409	1e-107	379	98.153	na	Acetothermia bacterium 64_32	Bacteria;Acetothermia;		X	X	X	X	X	X	X	X	V	X	X	V	V	X	X	X	X	V	X	X	X	X	V	X	X	X	X	X	X	X	V	V	X	X	X	X	X	X	X
Candidatus Acetothermia bacterium B1Sed10_229R1	bin.B1Sed10.229R1	#N/A	#N/A	#N/A	#N/A	#N/A	na	Acetothermia bacterium 64_32	Bacteria;Acetothermia;		X	X	X	X	X	X	V	X	V	X	X	V	V	X	X	X	X	X	X	X	X	X	V	X	X	X	X	X	X	X	V	V	X	X	X	X	V	V	X
Candidatus Acetothermia bacterium B1Sed10_245	bin.B1Sed10.245	#N/A	#N/A	#N/A	#N/A	#N/A	na	Acetothermia bacterium 64_32	Bacteria;Acetothermia;		X	X	X	X	X	X	V	X	X	X	X	V	V	X	X	X	X	X	X	X	X	X	X	V	X	X	X	X	X	X	V	V	V	X	X	X	V	V	X
Candidatus Acetothermia bacterium CSSed11_183R1m	bin.CSSed11.183R1	Bacteria/Acetothermia	91.5344	5e-69	210	90	Candidatus Acetothermia	Acetothermia bacterium 64_32	Bacteria;Acetothermia;		X	X	X	X	X	X	V	X	X	X	X	V	V	X	X	X	X	X	X	X	V	X	V	V	X	X	X	X	X	X	V	V	X	X	X	X	V	V	X
Candidatus Acetothermia bacterium T3Sed10_200m	bin.T3Sed10.200	#N/A	#N/A	#N/A	#N/A	#N/A	Candidatus Acetothermia	Acetothermia bacterium 64_32	na		X	X	X	X	X	X	V	X	V	X	X	X	X	X	X	X	X	X	X	X	V	X	X	V	X	X	X	X	X	X	V	V	X	X	X	X	V	V	X
Candidatus Acetothermia bacterium T3Sed10_47	bin.T3Sed10.47	Bacteria/Acetothermia	88.6747	1e-123	422	98.3412	Candidatus Acetothermia	Acetothermia bacterium 64_32	Bacteria;Acetothermia;		X	X	X	X	X	X	V	X	X	X	X	V	V	X	X	X	X	V	X	X	X	X	V	V	X	X	X	X	X	X	V	V	X	X	X	X	X	V	X
Candidatus Atribacteria bacterium CSSed11_91	bin.CSSed11.91	#N/A	#N/A	#N/A	#N/A	#N/A	Candidatus Atribacteria	Spirochaetes bacterium DG_61	Bacteria;Atribacteria;Atribacteria Incertae Sedis;Unknown Order;Unknown Family;Candidatus Caldatribacterium;		X	V	X	X	X	X	X	X	V	X	X	V	V	X	X	X	X	X	X	X	X	X	V	V	V	X	X	X	X	X	V	V	V	X	X	X	V	V	V
Candidatus Handelsmanbacteria bacterium CSSed10_203R1	bin.CSSed10.203R1	#N/A	#N/A	#N/A	#N/A	#N/A	Candidatus Latescibacteria/Candidatus Poribacteria	Candidatus Handelsmanbacteria bacterium RIFCSPLOWO2_12_FULL_64_10	na		X	V	X	X	X	X	V	V	V	X	X	X	X	X	X	X	X	X	X	X	X	X	V	V	V	X	X	X	X	X	V	V	X	X	X	X	X	V	V
Candidatus Handelsmanbacteria bacterium CSSed11_174	bin.CSSed11.174	#N/A	#N/A	#N/A	#N/A	#N/A	Candidatus Latescibacteria/Candidatus Poribacteria	Candidatus Handelsmanbacteria bacterium RIFCSPLOWO2_12_FULL_64_10	na		X	V	X	X	X	X	V	V	V	X	X	X	X	X	X	X	X	X	X	X	X	X	V	V	V	X	V	X	X	X	V	V	X	X	X	X	V	V	V
Candidatus Handelsmanbacteria bacterium T3Sed10_195R1	bin.T3Sed10.195R1	#N/A	#N/A	#N/A	#N/A	#N/A	Candidatus Latescibacteria/Candidatus Poribacteria	Candidatus Handelsmanbacteria bacterium RIFCSPLOWO2_12_FULL_64_10	na		X	V	X	X	X	X	V	X	V	X	X	X	X	X	X	X	X	X	X	X	X	X	V	V	V	X	X	X	X	X	V	V	X	X	X	X	X	V	V
Clostridia bacterium B1Sed10_227R1	bin.B1Sed10.227R1	Bacteria/Firmicutes_Clostridia_1/Clostridiales /Clostridiaceae 3/Caloranaerobacter	93.8272	4e-62	404	40.099	Firmicutes	Natranaerobius thermophilu	na		X	X	X	X	X	X	X	X	V	X	X	V	V	X	X	X	X	X	X	X	V	X	V	V	V	X	X	X	X	X	V	V	V	X	X	X	V	V	X
Clostridia bacterium B1Sed10_244R1	bin.B1Sed10.244R1	#N/A	#N/A	#N/A	#N/A	#N/A	Firmicutes	Natranaerobius thermophilus	na		X	X	V	X	X	X	X	X	V	X	X	V	V	X	X	X	X	X	X	X	V	X	V	V	V	X	X	X	X	X	V	V	V	X	X	X	V	V	X
Clostridia bacterium CSSed11_176	bin.CSSed11.176	#N/A	#N/A	#N/A	#N/A	#N/A	Firmicutes	Thermaerobacter marianensis	na		X	X	X	X	X	X	X	X	V	X	X	V	V	X	X	X	X	X	X	X	X	X	V	V	V	X	V	V	V	X	V	V	V	X	X	X	V	V	X
Clostridia bacterium CSSed11_219R1	bin.CSSed11.219R1	#N/A	#N/A	#N/A	#N/A	#N/A	Firmicutes	Thermaerobacter marianensis	na		X	X	X	X	X	X	X	X	V	X	X	V	X	X	X	X	X	X	X	X	V	X	X	V	V	X	V	V	X	X	V	V	V	X	X	X	V	V	X
Clostridia bacterium CSSed11_219R2	bin.CSSed11.219R2	Bacteria/Firmicutes/Clostridia/D8A-2	89.5254	0	849	71.967	Firmicutes	Thermaerobacter subterraneus	na		X	X	X	X	X	X	X	X	X	X	X	V	V	X	X	X	X	X	X	X	X	X	V	V	X	X	X	X	X	X	V	V	V	X	X	X	V	V	X
Clostridia bacterium T1Sed10_160	bin.T1Sed10.160	#N/A	#N/A	#N/A	#N/A	#N/A	Firmicutes	Natranaerobius thermophilus	na		X	X	X	X	X	X	X	X	V	X	X	V	V	X	X	X	X	X	X	X	V	X	V	V	V	X	V	V	X	X	V	V	V	X	X	X	V	V	X
Clostridia bacterium T3Sed10_282	bin.T3Sed10.282	Bacteria/Firmicutes_Clostridia_2/Clostridiales_ Syntrophomonadaceae/Dethiobacter	88.975	0	1518	76.4822	Firmicutes	Thermaerobacter subterraneus	na		X	X	X	X	X	X	X	X	V	X	X	V	V	X	X	X	X	X	X	X	V	X	V	V	X	X	V	V	X	X	V	V	V	X	X	X	V	V	X
Coriobacteriaceae bacterium CSSed11_32	bin.CSSed11.32	#N/A	#N/A	#N/A	#N/A	#N/A	Actinobacteria	Actinobacteria bacterium 66_15	Bacteria;Actinobacteria;Coriobacteriia;Coriobacteriales;Coriobacteriaceae;uncultured;		X	X	X	X	X	X	X	X	X	X	X	V	V	X	X	X	X	X	X	X	X	X	V	V	X	X	X	X	X	X	V	V	V	X	X	X	V	V	X
Dehalococcoidia bacterium B1Sed10_130R1	bin.B1Sed10.130R1	Bacteria/Chloroflexi/Dehalococcoidia/vadinBA26	95.6879	0	1513	96.5631	Chloroflexi	Dehalococcoides mccartyi	na		X	X	X	X	X	X	X	X	X	X	X	V	V	X	X	X	X	X	X	X	X	X	V	V	V	X	V	V	X	X	V	V	V	X	X	X	V	V	X
Dehalococcoidia bacterium CSSed11_197	bin.CSSed11.197	Bacteria/Chloroflexi/Dehalococcoidia/vadinBA26	96.0437	0	1512	96.9577	Chloroflexi	Dehalococcoides mccartyi	na		X	X	X	X	X	X	X	X	X	X	X	V	V	X	X	X	X	X	X	X	X	X	V	V	V	X	V	X	X	X	V	V	V	X	X	X	X	V	X
Dehalococcoidia bacterium T1Sed10_108	bin.T1Sed10.108	Bacteria/Chloroflexi/Dehalococcoidia/vadinBA26	96.5217	0	498	92.3695	Chloroflexi	Dehalococcoides mccartyi	na		X	X	X	X	X	X	X	X	X	X	X	V	V	X	X	X	X	X	X	X	X	X	X	X	X	X	X	X	X	X	X	V	V	X	X	X	X	V	X
Desulfobacteraceae bacterium CSSed10_169	bin.CSSed10.169	#N/A	#N/A	#N/A	#N/A	#N/A	Deltaproteobacteria	Desulfobacteraceae bacterium IS3	Bacteria;Proteobacteria;Deltaproteobacteria;Desulfobacterales;Desulfobacteraceae;uncultured;		X	X	X	X	X	X	X	V	V	X	X	V	V	X	X	X	X	X	X	X	X	X	X	V	V	X	V	X	V	X	V	V	V	X	X	X	V	V	X
Desulfobacteraceae bacterium CSSed10_35	bin.CSSed10.35	#N/A	#N/A	#N/A	#N/A	#N/A	Deltaproteobacteria	Desulfobacteraceae bacterium IS3	Bacteria;Proteobacteria;Deltaproteobacteria;Desulfobacterales;Desulfobacteraceae;uncultured;		X	X	X	X	X	X	V	X	V	X	X	X	X	X	X	X	X	X	X	X	X	X	V	V	V	X	V	X	X	X	V	V	V	X	X	X	X	V	X
Desulfobacteraceae bacterium CSSed11_34	bin.CSSed11.34	#N/A	#N/A	#N/A	#N/A	#N/A	Deltaproteobacteria	Desulfobacteraceae bacterium IS3	Bacteria;Proteobacteria;Deltaproteobacteria;Desulfobacterales;Desulfobacteraceae;uncultured;		X	X	X	X	X	X	V	X	V	X	X	X	X	X	X	X	X	X	X	X	X	X	V	V	V	X	V	X	X	X	V	V	V	X	X	X	V	V	X
Desulfobacteraceae bacterium T1Sed10_91R1	bin.T1Sed10.91R1	#N/A	#N/A	#N/A	#N/A	#N/A	Deltaproteobacteria	Desulfobacteraceae bacterium IS3	Bacteria;Proteobacteria;Deltaproteobacteria;Desulfobacterales;Desulfobacteraceae;uncultured;		X	X	X	X	X	X	X	X	V	X	X	V	V	X	X	X	X	X	X	X	X	X	X	X	V	X	X	X	V	X	V	V	X	X	X	X	V	X	X
Desulfobacteraceae bacterium T3Sed10_121	bin.T3Sed10.121	#N/A	#N/A	#N/A	#N/A	#N/A	na	Desulfobacteraceae bacterium IS3	na		X	X	X	X	X	X	V	X	V	X	X	V	V	X	X	X	X	X	X	X	V	X	X	V	V	X	V	X	V	X	V	V	V	X	X	X	V	V	X
Desulfobacteraceae bacterium T3Sed10_35	bin.T3Sed10.35	#N/A	#N/A	#N/A	#N/A	#N/A	Deltaproteobacteria	Desulfobacteraceae bacterium IS3	Bacteria;Proteobacteria;Deltaproteobacteria;Desulfobacterales;Desulfobacteraceae;uncultured;		X	X	X	X	X	X	V	X	V	X	X	V	V	X	X	X	X	X	X	X	X	X	V	V	V	X	V	X	V	X	V	V	V	X	X	X	V	V	X
Desulfobacterales bacterium CSSed10_279	bin.CSSed10.279	#N/A	#N/A	#N/A	#N/A	#N/A	na	Desulfobacteraceae bacterium IS3	na		X	X	X	X	X	X	X	X	V	X	X	X	X	X	X	X	X	X	X	X	V	X	X	X	V	X	V	X	X	X	V	V	X	X	X	X	X	V	X
Desulfobulbaceae bacterium CSSed10_361	bin.CSSed10.361	#N/A	#N/A	#N/A	#N/A	#N/A	Deltaproteobacteria	Desulfurivibrio alkaliphilus	na		X	X	X	X	X	X	V	V	V	X	X	X	X	X	X	X	X	X	X	X	X	X	V	V	V	X	V	V	X	X	V	V	V	X	X	X	X	V	X
Desulfonatronospira sp. B1Sed10_28	bin.B1Sed10.28	Bacteria/Proteobacteria/Deltaproteobacteria/De sulfovibrionales/Desulfohalobiaceae_1/Desulfonatronospir a	98.9899	1e-46	111	89.1892	Deltaproteobacteria	Desulfonatronospira thiodismutans	Bacteria;Proteobacteria;Deltaproteobacteria;Desulfovibrionales;Desulfohalobiaceae;Desulfonatronospira;		X	X	X	X	X	X	X	X	V	X	X	V	V	X	X	X	X	X	X	X	V	X	V	V	X	X	V	X	X	X	V	V	V	X	X	X	V	V	X
Desulfonatronospira sp. B1Sed10_65	bin.B1Sed10.65	#N/A	#N/A	#N/A	#N/A	#N/A	na	Desulfonatronospira thiodismutans	Bacteria;Proteobacteria;Deltaproteobacteria;Desulfovibrionales;Desulfohalobiaceae;Desulfonatronospira;		X	X	X	X	X	X	V	X	V	X	X	X	X	X	X	X	X	X	X	X	V	X	V	V	X	X	X	V	X	X	V	V	V	X	X	X	V	V	X
Desulfonatronospira sp. CSSed10_88	bin.CSSed10.88	#N/A	#N/A	#N/A	#N/A	#N/A	Deltaproteobacteria	Desulfonatronospira thiodismutans	Bacteria;Proteobacteria;Deltaproteobacteria;Desulfovibrionales;Desulfohalobiaceae;Desulfonatronospira;		X	X	X	X	X	X	V	X	V	X	X	V	X	X	X	X	X	X	X	X	V	X	V	V	X	X	V	V	X	X	X	V	V	X	X	X	V	V	X
Desulfonatronospira sp. CSSed11_143	bin.CSSed11.143	#N/A	#N/A	#N/A	#N/A	#N/A	Deltaproteobacteria	Desulfonatronospira thiodismutans	Bacteria;Proteobacteria;Deltaproteobacteria;Desulfovibrionales;Desulfohalobiaceae;Desulfonatronospira;		X	X	X	X	X	X	V	X	V	X	X	V	V	X	X	X	X	X	X	X	V	X	V	V	X	X	V	V	V	X	V	V	V	X	X	X	V	V	X
Desulfonatronospira sp. T1Sed10_16	bin.T1Sed10.16	#N/A	#N/A	#N/A	#N/A	#N/A	Deltaproteobacteria	Desulfonatronospira thiodismutans	Bacteria;Proteobacteria;Deltaproteobacteria;Desulfovibrionales;Desulfohalobiaceae;Desulfonatronospira;		X	X	X	X	X	X	X	X	V	X	X	V	V	X	X	X	X	X	X	X	V	X	V	V	X	X	V	V	X	X	V	V	X	X	X	X	X	X	X
Desulfonatronospira sp. T1Sed10_59	bin.T1Sed10.59	#N/A	#N/A	#N/A	#N/A	#N/A	Deltaproteobacteria	Desulfonatronospira thiodismutans	Bacteria;Proteobacteria;Deltaproteobacteria;Desulfovibrionales;Desulfohalobiaceae;Desulfonatronospira;		X	X	X	X	X	X	V	X	V	X	X	X	X	X	X	X	X	X	X	X	V	X	V	V	X	X	V	V	X	X	V	V	V	X	X	X	V	V	X
Desulfonatronospira sp. T1Sed10_90m	bin.T1Sed10.90	#N/A	#N/A	#N/A	#N/A	#N/A	Deltaproteobacteria	Desulfonatronospira thiodismutans	Bacteria;Proteobacteria;Deltaproteobacteria;Desulfovibrionales;Desulfohalobiaceae;Desulfonatronospira;		X	X	X	X	X	X	V	X	V	X	X	X	V	X	X	X	X	X	X	X	V	X	V	X	X	X	V	X	X	X	V	V	V	X	X	X	X	X	X
Desulfonatronospira sp. T3Sed10_23	bin.T3Sed10.23	#N/A	#N/A	#N/A	#N/A	#N/A	Deltaproteobacteria	Desulfonatronospira thiodismutans	Bacteria;Proteobacteria;Deltaproteobacteria;Desulfovibrionales;Desulfohalobiaceae;Desulfonatronospira;		X	X	X	X	X	X	V	X	V	X	X	V	V	X	X	X	X	X	X	X	V	X	V	V	X	X	V	V	X	X	V	V	V	X	X	X	V	V	X
Desulfonatronospira sp. T3Sed10_84	bin.T3Sed10.84	#N/A	#N/A	#N/A	#N/A	#N/A	Deltaproteobacteria	Desulfonatronospira thiodismutans	Bacteria;Proteobacteria;Deltaproteobacteria;Desulfovibrionales;Desulfohalobiaceae;Desulfonatronospira;		X	X	X	X	X	X	V	X	V	X	X	X	X	X	X	X	X	X	X	X	V	X	V	V	X	X	V	V	X	X	V	V	V	X	X	X	V	V	X
Halanaerobiaceae bacterium B1Sed10_33m	bin.B1Sed10.33	#N/A	#N/A	#N/A	#N/A	#N/A	Firmicutes	Halarsenatibacter silvermanii	na		X	X	X	X	X	X	V	X	V	X	X	X	X	X	X	X	X	X	X	X	X	X	V	X	V	X	V	V	V	X	V	V	X	X	X	X	V	V	V
Halanaerobiaceae bacterium B1Sed10_85	bin.B1Sed10.85	#N/A	#N/A	#N/A	#N/A	#N/A	Firmicutes	Halarsenatibacter silvermanii	na		X	X	X	X	X	X	V	X	V	X	X	X	X	X	X	X	X	X	X	X	X	X	V	V	V	X	V	V	V	X	V	V	V	X	X	X	V	V	V
Halanaerobiaceae bacterium CSSed11_79	bin.CSSed11.79	#N/A	#N/A	#N/A	#N/A	#N/A	Firmicutes	Halarsenatibacter silvermanii	na		X	X	X	X	X	X	V	X	V	X	X	X	X	X	X	X	X	X	X	X	X	X	V	V	V	X	V	V	V	X	V	V	V	X	X	X	V	V	V
Halanaerobiaceae bacterium T1Sed10_23	bin.T1Sed10.23	#N/A	#N/A	#N/A	#N/A	#N/A	Firmicutes	Halarsenatibacter silvermanii	na		X	X	X	X	X	X	V	X	V	X	X	V	V	X	X	X	X	X	X	X	X	X	V	X	V	X	V	X	V	X	V	V	X	X	X	X	V	V	V
Halanaerobiaceae bacterium T1Sed10_84	bin.T1Sed10.84	#N/A	#N/A	#N/A	#N/A	#N/A	Firmicutes	Halarsenatibacter silvermanii	na		X	X	X	X	X	X	V	X	V	X	X	X	X	X	X	X	X	X	X	X	X	X	V	V	V	X	V	V	V	X	V	V	V	X	X	X	V	V	V
Halanaerobiales bacterium B1Sed10_174	bin.B1Sed10.174	#N/A	#N/A	#N/A	#N/A	#N/A	Firmicutes	Halothermothrix orenii	na		X	X	X	X	X	X	V	X	V	X	X	V	V	V	V	V	X	V	X	X	X	X	V	V	V	X	V	X	X	X	V	V	V	X	X	X	V	V	V
Halanaerobiales bacterium T3Sed10_248	bin.T3Sed10.248	#N/A	#N/A	#N/A	#N/A	#N/A	Firmicutes	Halothermothrix orenii	Bacteria;Firmicutes;Clostridia;Halanaerobiales;Halobacteroidaceae;uncultured;		X	X	X	X	X	X	V	X	V	X	X	V	V	V	V	V	X	V	X	X	X	X	V	X	V	X	V	V	X	X	V	V	V	X	X	X	V	V	V
Halobacteroidaceae bacterium T1Sed10_148	bin.T1Sed10.148	#N/A	#N/A	#N/A	#N/A	#N/A	Firmicutes	Halothermothrix orenii	Bacteria;Firmicutes;Clostridia;Halanaerobiales;Halobacteroidaceae;uncultured;		X	X	X	X	X	X	V	X	V	X	X	V	V	X	X	X	X	X	X	X	X	X	V	V	V	X	X	V	X	X	V	V	V	X	X	X	V	V	V
Ignavibacteriales bacterium CSSed11_208	bin.CSSed11.208	Bacteria/Ignavibacteriae_Ignavibacteria_Ignavi bacteriales/BSN166	89.6714	1e-141	442	96.3801	Ignavibacteriae	Candidatus Kryptobacter tengchongensis	Bacteria;Ignavibacteriae;Ignavibacteria;Ignavibacteriales;BSN166;	single occurrence across all bins found. Only cdhC/CooS found on ~3kb contig with only 3cds. Taxonomy ~ Nitrospirae/Thermodesulfobacterium. Also no PFOR found. But has FTHFS, FOLD, MetF, FDH (major subunit EC1.17.1.19), hdr EC 1.8.98.1. Also related GSB fix carbon via reductive TCA?	X	X	X	X	X	X	V	X	V	X	X	X	X	X	X	X	X	X	X	X	X	X	V	V	V	X	V	V	X	X	V	V	X	X	X	X	X	X	V
Methanomassiliicoccaceae archaeon B1Sed10_99	bin.B1Sed10.99	#N/A	#N/A	#N/A	#N/A	#N/A	Thermoplasmata	Methanomassiliicoccus luminyensi	na		X	X	X	X	X	X	X	X	X	X	X	V	V	X	X	X	X	X	X	X	X	X	V	V	X	X	X	X	X	X	V	V	V	X	X	X	V	V	X
Methanomassiliicoccaceae archaeon CSSed10_161R1	bin.CSSed10.161R1	Archaea/Euryarchaeota_Thermoplasmata_Thermoplas matales/Thermoplasmatales Incertae Sedis_Methanomassiliicoccus	95.7265	9e-48	122	95.9016	Thermoplasmata	Methanomassiliicoccales archaeon RumEn M2	na		X	X	X	X	X	X	X	X	X	X	X	X	X	X	X	X	X	X	X	X	X	X	V	V	V	X	X	X	X	X	X	V	V	X	X	X	V	V	X
Methanomassiliicoccaceae archaeon CSSed10_308	bin.CSSed10.308	Archaea/Euryarchaeota_Thermoplasmata_Thermoplas matales/Thermoplasmatales Incertae Sedis_Methanomassiliicoccus	95.7265	9e-48	120	97.5	na	Methanomassiliicoccus luminyensis	na		X	X	X	X	X	X	X	X	X	X	X	V	V	X	X	X	X	X	X	X	X	X	V	V	V	X	X	X	X	X	V	V	V	X	X	X	V	V	X
Methanomassiliicoccaceae archaeon T1Sed10_112	bin.T1Sed10.112	#N/A	#N/A	#N/A	#N/A	#N/A	Thermoplasmata	Methanomassiliicoccus luminyensi	na		X	X	X	X	X	X	X	X	X	X	X	V	V	X	X	X	X	X	X	X	X	X	V	V	X	X	X	X	X	X	V	V	V	X	X	X	V	V	X
Nitriliruptoraceae bacterium B1Sed10_12	bin.B1Sed10.12	Bacteria/Actinobacteria/Nitriliruptoria/Nitril iruptorales_Nitriliruptoraceae	98.3146	1e-88	213	83.5681	Actinobacteria	Nitriliruptor alkaliphilus	Bacteria;Actinobacteria;Nitriliruptoria;Nitriliruptorales;Nitriliruptoraceae;	single occurrence across all bins found. Only cdhC/CooS found on ~5kb contig with only 2cds. Taxonomy ~ Firmicutes. Also no PFOR, FTHFS, fdh found	X	X	X	X	X	X	V	X	V	X	X	X	X	X	X	X	X	X	X	X	X	X	X	V	V	X	X	V	X	X	V	V	X	X	X	X	X	X	X
Planctomycetaceae bacterium CSSed11_97R1	bin.CSSed11.97R1	Bacteria/Planctomycetes/Planctomycetacia_Planc tomycetales_Planctomycetaceae/Pir4 lineage	96.53	1e-152	398	79.6482	Planctomycetes	Planctomycetes bacterium RBG_16_64_12	Bacteria;Planctomycetes;Planctomycetacia;Planctomycetales;Planctomycetaceae;Pir4 lineage;		X	V	X	X	X	X	V	V	V	X	X	X	X	X	X	X	X	X	X	X	X	X	V	X	V	X	X	X	X	X	V	V	V	X	X	X	V	V	X
Planctomycetaceae bacterium T3Sed10_97	bin.T3Sed10.97	Bacteria/Planctomycetes/Planctomycetacia_Planc tomycetales_Planctomycetaceae/Pir4 lineage	95.339	1e-104	317	74.4479	Planctomycetes	Planctomycetes bacterium RBG_16_64_12	Bacteria;Planctomycetes;Planctomycetacia;Planctomycetales;Planctomycetaceae;Pir4 lineage;		X	X	X	X	X	X	V	V	V	X	X	X	X	X	X	X	X	X	X	X	X	X	V	X	V	X	X	X	X	X	V	V	V	X	X	X	V	V	X
PVC group bacterium B1Sed10_207	bin.B1Sed10.207	Bacteria/Chlamydiae/LD1-PA32	89.3229	0	1020	75.2941	Planctomycetes	Lentisphaerae bacterium GWF2_57_35	Bacteria;Chlamydiae;LD1-PA32;		V	X	X	X	X	X	V	V	V	X	X	V	V	X	X	X	X	X	X	X	X	X	V	V	V	X	X	X	X	X	X	V	X	X	X	X	V	V	X
PVC group bacterium B1Sed10_73	bin.B1Sed10.73	#N/A	#N/A	#N/A	#N/A	#N/A	Planctomycetes	Methanosaeta sp. SDB	Bacteria;Chlamydiae;LD1-PA32;		X	X	X	X	X	X	V	X	V	X	X	V	V	X	X	X	X	X	X	X	X	X	X	X	X	X	X	X	X	X	V	V	X	X	X	X	X	V	X
PVC group bacterium CSSed10_179m	bin.CSSed10.179	#N/A	#N/A	#N/A	#N/A	#N/A	Lentisphaerae	Lentisphaerae bacterium RIFOXYC12_FULL_60_16	Bacteria;Verrucomicrobia;WCHB1-41;		X	V	X	X	X	X	V	X	V	X	X	X	X	X	X	X	X	X	X	X	X	X	X	V	V	X	X	X	X	X	X	V	V	X	X	X	V	V	X
PVC group bacterium CSSed11_184	bin.CSSed11.184	Bacteria/Verrucomicrobia/WCHB1-41	95.8606	0	1020	90	Lentisphaerae	Lentisphaerae bacterium GWF2_57_35	Bacteria;Verrucomicrobia;WCHB1-41;		X	V	X	X	X	X	V	X	V	X	X	X	X	X	X	X	X	X	X	X	X	X	V	V	X	X	V	X	X	X	X	V	X	X	X	X	V	V	X
PVC group bacterium CSSed11_89	bin.CSSed11.89	#N/A	#N/A	#N/A	#N/A	#N/A	Planctomycetes	Methanosaeta sp. SDB	Bacteria;Chlamydiae;LD1-PA32;		V	X	X	X	X	X	V	X	X	X	X	V	V	X	X	X	X	X	X	X	X	X	X	X	V	X	X	X	X	X	V	V	X	X	X	X	X	V	X
Syntrophobacteraceae bacterium B1Sed10_77	bin.B1Sed10.77	#N/A	#N/A	#N/A	#N/A	#N/A	Deltaproteobacteria	Syntrophobacter fumaroxidans	na		X	X	X	X	X	X	V	V	V	X	X	V	V	X	X	X	X	X	X	X	X	X	V	V	V	X	X	X	X	X	V	V	V	X	X	X	V	V	X
Syntrophobacteraceae bacterium CSSed10_100	bin.CSSed10.100	#N/A	#N/A	#N/A	#N/A	#N/A	Deltaproteobacteria	Syntrophobacter fumaroxidans	na		X	X	X	X	X	X	V	V	V	X	X	V	V	X	X	X	X	X	X	X	X	X	V	V	V	X	X	X	X	X	V	V	X	X	X	X	X	X	X
Syntrophobacteraceae bacterium CSSed11_95	bin.CSSed11.95	#N/A	#N/A	#N/A	#N/A	#N/A	Deltaproteobacteria	Syntrophobacter fumaroxidans	na		X	X	X	X	X	X	V	V	V	X	X	V	V	X	X	X	X	X	X	X	X	X	V	V	V	X	X	X	X	X	V	V	V	X	X	X	V	V	X
Syntrophobacteraceae bacterium T1Sed10_138	bin.T1Sed10.138	#N/A	#N/A	#N/A	#N/A	#N/A	Deltaproteobacteria	Syntrophobacter fumaroxidans	na		X	X	X	X	X	X	V	V	V	X	X	V	V	X	X	X	X	X	X	X	X	X	X	V	V	X	X	X	X	X	V	V	V	X	X	X	V	V	X
Syntrophobacteraceae bacterium T3Sed10_239	bin.T3Sed10.239	#N/A	#N/A	#N/A	#N/A	#N/A	Deltaproteobacteria	Syntrophobacter fumaroxidans	na		X	X	X	X	X	X	V	V	V	X	X	V	V	X	X	X	X	X	X	X	X	X	V	V	V	X	X	X	X	X	V	V	V	X	X	X	V	V	X
Syntrophomonacaceae bacterium B1Sed10_58	bin.B1Sed10.58	#N/A	#N/A	#N/A	#N/A	#N/A	na	Firmicutes bacterium ML8_F2	na		X	V	X	X	X	X	V	X	V	X	X	V	V	X	X	X	X	X	X	X	V	V	V	V	X	X	V	X	X	X	V	V	X	X	X	X	V	X	X
Syntrophomonadaceae bacterium B1Sed10_123	bin.B1Sed10.123	#N/A	#N/A	#N/A	#N/A	#N/A	Clostridia	Firmicutes bacterium ML8_F2	na		X	X	X	X	X	X	V	X	V	X	X	V	V	X	X	X	X	X	X	X	V	V	V	V	X	X	V	X	X	X	V	V	X	X	X	X	X	X	X
Syntrophomonadaceae bacterium B1Sed10_154	bin.B1Sed10.154	#N/A	#N/A	#N/A	#N/A	#N/A	na	Firmicutes bacterium ML8_F2	na		X	X	X	X	X	X	V	X	V	X	X	V	V	X	X	X	X	X	X	X	V	V	V	V	V	X	V	X	X	X	V	V	X	X	X	X	X	V	X
Syntrophomonadaceae bacterium B1Sed10_173	bin.B1Sed10.173	#N/A	#N/A	#N/A	#N/A	#N/A	Clostridia	Firmicutes bacterium ML8_F2	na		X	X	X	X	X	X	V	X	V	X	X	V	V	X	X	X	X	X	X	X	V	V	V	V	X	X	X	V	X	X	V	V	X	X	X	X	X	X	X
Syntrophomonadaceae bacterium B1Sed10_21	bin.B1Sed10.21	#N/A	#N/A	#N/A	#N/A	#N/A	Clostridia	Firmicutes bacterium ML8_F2	na		X	X	X	X	X	X	V	X	V	X	X	V	V	X	X	X	X	X	X	X	V	V	V	V	X	X	V	X	X	X	X	V	X	X	X	X	V	V	X
Syntrophomonadaceae bacterium B1Sed10_39R1	bin.B1Sed10.39R1	#N/A	#N/A	#N/A	#N/A	#N/A	Clostridia	Firmicutes bacterium ML8_F2	na		X	X	X	X	X	V	V	X	V	X	X	V	V	X	X	X	X	X	X	X	V	V	V	V	X	X	V	X	X	X	V	V	V	X	X	X	V	V	X
Syntrophomonadaceae bacterium B1Sed10_50	bin.B1Sed10.50	#N/A	#N/A	#N/A	#N/A	#N/A	Clostridia	Firmicutes bacterium ML8_F2	na		X	X	X	X	X	X	V	X	V	X	X	V	X	X	X	X	X	X	X	X	V	V	V	V	X	X	X	X	X	X	V	V	V	X	X	X	V	V	X
Syntrophomonadaceae bacterium B1Sed10_67	bin.B1Sed10.67	Bacteria/Firmicutes_Clostridia_2/Clostridiales _Syntrophomonadaceae/uncultured	95.858	1e-155	381	88.7139	Clostridia	Firmicutes bacterium ML8_F2	na		X	X	X	X	X	X	V	X	V	X	X	V	V	X	X	X	X	X	X	X	V	V	V	V	V	X	X	X	X	X	V	V	V	X	X	X	V	V	X
Syntrophomonadaceae bacterium B1Sed10_75	bin.B1Sed10.75	Bacteria/Firmicutes_Clostridia_2/Clostridiales_ Syntrophomonadaceae/uncultured	93.8083	0	1216	96.9572	Clostridia	Firmicutes bacterium ML8_F2	na		X	X	X	X	X	X	V	X	X	X	X	V	V	X	X	X	X	X	X	X	V	V	V	V	V	X	V	V	X	X	V	V	V	X	X	X	V	V	X
Syntrophomonadaceae bacterium CSSed10_145R1	bin.CSSed10.145R1	#N/A	#N/A	#N/A	#N/A	#N/A	na	Firmicutes bacterium ML8_F2	na		X	V	X	X	X	X	V	X	V	X	X	V	V	X	X	X	X	X	X	X	V	X	V	V	V	X	V	X	X	X	V	V	V	X	X	X	V	V	X
Syntrophomonadaceae bacterium CSSed10_148R1	bin.CSSed10.148R1	#N/A	#N/A	#N/A	#N/A	#N/A	Clostridia	Dethiobacter alkaliphilus	na		X	X	X	X	X	X	V	X	V	X	X	V	V	X	X	X	X	X	X	X	X	X	X	V	V	X	V	V	X	X	V	V	V	X	X	X	V	V	X
Syntrophomonadaceae bacterium CSSed10_39	bin.CSSed10.39	#N/A	#N/A	#N/A	#N/A	#N/A	Clostridia	Firmicutes bacterium ML8_F2	na		X	X	X	X	X	X	V	X	V	X	X	V	V	X	X	X	X	X	X	X	V	V	V	V	X	X	V	X	X	X	V	V	X	X	X	X	V	V	X
Syntrophomonadaceae bacterium CSSed10_9	bin.CSSed10.9	Bacteria/Firmicutes_Clostridia_2/Clostridiales _Syntrophomonadaceae/Dethiobacter	94.2249	0	998	98.8978	Clostridia	Firmicutes bacterium ML8_F2	na		X	X	X	X	X	X	V	X	V	X	X	V	V	X	X	X	X	X	X	X	X	X	X	V	V	X	V	V	X	X	V	V	V	X	X	X	V	V	V
Syntrophomonadaceae bacterium CSSed11_101m	bin.CSSed11.101	#N/A	#N/A	#N/A	#N/A	#N/A	Clostridia	Dethiobacter alkaliphilus	na		X	X	X	X	X	X	X	X	X	X	X	V	V	X	X	X	X	X	X	X	X	X	V	X	V	X	X	V	X	X	V	V	X	X	X	X	X	X	V
Syntrophomonadaceae bacterium CSSed11_109	bin.CSSed11.109	Bacteria/Firmicutes_Clostridia_2/Clostridiales_ Syntrophomonadaceae/Dethiobacter	95.2816	0	666	98.6486	Clostridia	Dethiobacter alkaliphilus	na		X	X	X	X	X	X	V	X	V	X	X	V	V	X	X	X	X	X	X	X	X	X	V	V	V	X	V	X	X	X	V	V	V	X	X	X	V	V	X
Syntrophomonadaceae bacterium CSSed11_131	bin.CSSed11.131	#N/A	#N/A	#N/A	#N/A	#N/A	Clostridia	Dethiobacter alkaliphilus	na		X	X	X	X	X	X	V	X	X	X	X	X	V	X	X	X	X	X	X	X	X	X	V	V	X	X	V	X	X	X	V	V	V	X	X	X	V	V	X
Syntrophomonadaceae bacterium CSSed11_134	bin.CSSed11.134	#N/A	#N/A	#N/A	#N/A	#N/A	Clostridia	Firmicutes bacterium ML8_F2	na		X	X	X	X	X	X	V	X	V	X	X	V	V	X	X	X	X	X	X	X	V	V	V	X	V	X	X	X	X	X	V	V	V	X	X	X	V	V	X
Syntrophomonadaceae bacterium CSSed11_141	bin.CSSed11.141	Bacteria/Firmicutes_Clostridia_2/Clostridiales _Syntrophomonadaceae/uncultured	95.3795	1e-134	343	88.3382	Clostridia	Firmicutes bacterium ML8_F2	na		X	V	X	X	X	X	V	X	V	X	X	V	V	X	X	X	X	X	X	X	V	V	V	V	V	X	V	X	X	X	V	V	V	X	X	X	V	V	X
Syntrophomonadaceae bacterium CSSed11_160	bin.CSSed11.160	#N/A	#N/A	#N/A	#N/A	#N/A	Clostridia	Firmicutes bacterium ML8_F2	na		X	X	X	X	X	X	V	X	X	X	X	V	V	X	X	X	X	X	X	X	X	X	V	V	V	X	V	V	X	X	V	V	V	X	X	X	V	V	X
Syntrophomonadaceae bacterium CSSed11_181	bin.CSSed11.181	Bacteria/Firmicutes_Clostridia_2/Clostridiales _Syntrophomonadaceae/Dethiobacter	86.3081	1e-101	413	99.0315	Clostridia	Firmicutes bacterium ML8_F2	na		X	X	X	X	X	X	X	X	V	X	X	V	V	X	X	X	X	X	X	X	X	X	V	V	V	X	V	V	X	X	V	V	V	X	X	X	V	V	V
Syntrophomonadaceae bacterium CSSed11_206R1	bin.CSSed11.206R1	#N/A	#N/A	#N/A	#N/A	#N/A	Clostridia	Firmicutes bacterium ML8_F2	na		X	X	X	X	X	X	V	X	V	X	X	V	V	X	X	X	X	X	X	X	X	X	X	V	X	X	X	X	X	X	V	V	X	X	X	X	V	V	X
Syntrophomonadaceae bacterium CSSed11_224R2	bin.CSSed11.224R2	#N/A	#N/A	#N/A	#N/A	#N/A	Clostridia	Firmicutes bacterium ML8_F2	na		X	X	X	X	X	X	X	X	X	X	X	X	X	X	X	X	X	X	X	X	V	V	V	V	V	X	V	V	X	X	V	V	V	X	X	X	V	V	V
Syntrophomonadaceae bacterium CSSed11_298R1	bin.CSSed11.298R1	#N/A	#N/A	#N/A	#N/A	#N/A	Clostridia	Dethiobacter alkaliphilus	na		X	X	X	X	X	X	V	X	V	X	X	V	V	X	X	X	X	X	X	X	X	X	V	V	V	X	V	V	X	X	V	V	V	X	X	X	V	V	X
Syntrophomonadaceae bacterium CSSed11_319	bin.CSSed11.319	#N/A	#N/A	#N/A	#N/A	#N/A	na	Firmicutes bacterium ML8_F2	na		X	X	X	X	X	X	V	X	V	X	X	X	X	X	X	X	X	X	X	X	X	X	X	V	X	X	V	X	X	X	V	V	X	X	X	X	X	V	X
Syntrophomonadaceae bacterium CSSed11_39	bin.CSSed11.39	#N/A	#N/A	#N/A	#N/A	#N/A	Clostridia	Firmicutes bacterium ML8_F2	na		X	X	X	X	X	X	V	X	V	X	X	V	V	X	X	X	X	X	X	X	V	V	V	X	X	X	V	V	X	X	V	V	X	X	X	X	V	V	X
Syntrophomonadaceae bacterium CSSed11_70	bin.CSSed11.70	#N/A	#N/A	#N/A	#N/A	#N/A	Clostridia	Dethiobacter alkaliphilus	na		X	X	X	X	X	X	V	X	V	X	X	V	V	X	X	X	X	X	X	X	X	X	X	V	V	X	X	X	X	X	V	V	V	X	X	X	V	V	X
Syntrophomonadaceae bacterium CSSed11_9	bin.CSSed11.9	#N/A	#N/A	#N/A	#N/A	#N/A	Clostridia	Dethiobacter alkaliphilus	na		X	X	X	X	X	X	X	X	X	X	X	X	V	X	X	X	X	X	X	X	X	X	V	V	V	X	X	X	X	X	V	V	V	X	X	X	V	V	X
Syntrophomonadaceae bacterium T1Sed10_137m	bin.T1Sed10.137	#N/A	#N/A	#N/A	#N/A	#N/A	Clostridia	Firmicutes bacterium ML8_F2	na		X	X	X	X	X	X	V	X	V	X	X	V	V	X	X	X	X	X	X	X	V	X	V	V	X	X	V	V	X	X	X	V	V	X	X	X	V	V	X
Syntrophomonadaceae bacterium T1Sed10_145	bin.T1Sed10.145	#N/A	#N/A	#N/A	#N/A	#N/A	Clostridia	Firmicutes bacterium ML8_F2	na		X	X	X	X	X	X	V	X	X	X	X	X	X	X	X	X	X	X	X	X	V	V	X	X	X	X	V	X	X	X	V	V	X	X	X	X	X	X	X
Syntrophomonadaceae bacterium T1Sed10_174R1	bin.T1Sed10.174R1	#N/A	#N/A	#N/A	#N/A	#N/A	Clostridia	Firmicutes bacterium ML8_F2	na		X	X	X	X	X	X	V	X	X	X	X	V	V	X	X	X	X	X	X	X	V	V	V	V	V	X	V	V	X	X	V	V	V	X	X	X	V	V	X
Syntrophomonadaceae bacterium T1Sed10_2	bin.T1Sed10.2	#N/A	#N/A	#N/A	#N/A	#N/A	Clostridia	Firmicutes bacterium ML8_F2	na		X	X	X	X	X	X	V	X	V	X	X	V	V	X	X	X	X	X	X	X	V	V	V	V	V	X	V	X	X	X	V	V	V	X	X	X	V	V	X
Syntrophomonadaceae bacterium T1Sed10_36	bin.T1Sed10.36	#N/A	#N/A	#N/A	#N/A	#N/A	Clostridia	Firmicutes bacterium ML8_F2	na		X	X	X	X	X	X	V	X	V	X	X	X	X	X	X	X	X	X	X	X	V	V	V	V	V	X	V	X	X	X	V	V	V	X	X	X	V	V	X
Syntrophomonadaceae bacterium T1Sed10_67	bin.T1Sed10.67	#N/A	#N/A	#N/A	#N/A	#N/A	Clostridia	Dethiobacter alkaliphilus	na		X	X	X	X	X	X	V	X	V	X	X	V	V	X	X	X	X	X	X	X	X	X	V	V	V	X	V	V	X	X	V	V	X	X	X	X	X	X	X
Syntrophomonadaceae bacterium T1Sed10_68	bin.T1Sed10.68	#N/A	#N/A	#N/A	#N/A	#N/A	Clostridia	Firmicutes bacterium ML8_F2	nd		X	X	X	X	X	X	V	X	X	X	X	V	V	X	X	X	X	X	X	X	V	V	V	V	V	X	V	V	X	X	V	V	V	X	X	X	V	V	X
Syntrophomonadaceae bacterium T1Sed10_71R1	bin.T1Sed10.71R1	Bacteria/Firmicutes_Clostridia_2/Clostridiales _Syntrophomonadaceae/uncultured	95.6268	1e-158	356	96.3483	Clostridia	Firmicutes bacterium ML8_F2	na		X	X	X	X	X	X	X	X	V	X	X	V	V	X	X	X	X	X	X	X	X	X	V	V	X	X	V	V	X	X	V	V	X	X	X	X	X	X	X
Syntrophomonadaceae bacterium T1Sed10_71R2	bin.T1Sed10.71R2	#N/A	#N/A	#N/A	#N/A	#N/A	Clostridia	Firmicutes bacterium ML8_F2	na		X	X	X	X	X	X	V	X	V	X	X	V	V	X	X	X	X	X	X	X	V	V	V	V	X	X	V	V	X	X	V	V	X	X	X	X	X	X	X
Syntrophomonadaceae bacterium T3Sed10_116	bin.T3Sed10.116	Bacteria/Firmicutes_Clostridia_2/Clostridiales_ Syntrophomonadaceae/Dethiobacter	95.1294	0	666	98.6486	Clostridia	Dethiobacter alkaliphilus	na		X	X	X	X	X	X	V	X	V	X	X	V	V	X	X	X	X	X	X	X	X	X	V	X	V	X	V	X	X	X	X	V	V	X	X	X	V	V	X
Syntrophomonadaceae bacterium T3Sed10_124	bin.T3Sed10.124	#N/A	#N/A	#N/A	#N/A	#N/A	Clostridia	Dethiobacter alkaliphilus	na		X	X	X	X	X	X	X	X	X	X	X	V	X	X	X	X	X	X	X	X	X	X	V	V	X	X	V	X	X	X	V	V	V	X	X	X	V	V	X
Syntrophomonadaceae bacterium T3Sed10_148R1	bin.T3Sed10.148R1	#N/A	#N/A	#N/A	#N/A	#N/A	Clostridia	Firmicutes bacterium ML8_F2	na		X	X	X	X	X	X	V	X	V	X	X	X	V	X	X	X	X	X	X	X	V	V	V	V	V	X	V	X	X	X	V	V	V	X	X	X	V	V	X
Syntrophomonadaceae bacterium T3Sed10_15	bin.T3Sed10.15	Bacteria/Firmicutes_Clostridia_2/Clostridiales _Syntrophomonadaceae/Dethiobacter	94.4276	0	998	98.8978	Clostridia	Firmicutes bacterium ML8_F2	na		X	X	X	X	X	X	V	X	V	X	X	V	V	X	X	X	X	X	X	X	X	X	X	V	V	X	V	V	X	X	V	V	V	X	X	X	V	V	X
Syntrophomonadaceae bacterium T3Sed10_167	bin.T3Sed10.167	Bacteria/Firmicutes_Clostridia_2/Clostridiales _Syntrophomonadaceae/Dethiobacter	87.4439	7e-57	331	67.3716	Clostridia	Firmicutes bacterium ML8_F2	na		X	X	X	X	X	X	V	X	X	X	X	V	V	X	X	X	X	X	X	X	X	X	V	V	X	X	V	X	X	X	V	V	X	X	X	X	V	V	X
Syntrophomonadaceae bacterium T3Sed10_337	bin.T3Sed10.337	#N/A	#N/A	#N/A	#N/A	#N/A	Clostridia	Firmicutes bacterium ML8_F2	na		X	X	X	X	X	X	V	X	V	X	X	V	V	X	X	X	X	X	X	X	X	V	X	V	X	X	V	V	X	X	V	V	V	X	X	X	V	V	X
Syntrophomonadaceae bacterium T3Sed10_38	bin.T3Sed10.38	#N/A	#N/A	#N/A	#N/A	#N/A	Clostridia	Firmicutes bacterium ML8_F2	na		X	X	X	X	X	X	V	X	V	X	X	V	V	X	X	X	X	X	X	X	V	V	V	X	X	X	V	X	X	X	V	V	X	X	X	X	V	V	X
Single occurence within all related MAGs & incomplete CODH/ACS - Removed from dataset for Figure 6
[truncated: 6 more columns]

## Sheet: cdhC
										Knumber	K00844	K00848	K12407	K00886	K08074	K00918	K00850	K16370	K00873	K00918	K01690	K00169	K00170	K00122	K00123	K00124	K00125	K00126	K00297	K00200	K00201	K00202	K00203	K00319	K00320	K00672	K00192	K00193	K00195	K00194	K00197	K00198	K01491	K01938	K05299	K14138	K15022	K15023	K00399
										Cycle	Glycolysis - EMP	Glycolysis - EMP	Glycolysis - EMP	Glycolysis - EMP	Glycolysis - EMP	Glycolysis - EMP	Glycolysis - EMP	Glycolysis - EMP	Glycolysis - EMP	Glycolysis - EMP	Glycolysis- ED	Pyruvate metabolism	Pyruvate metabolism	Wood-Ljungdahl -Eastern branch/TH4 (SRB)	Wood-Ljungdahl -Eastern branch/TH4 (SRB)	Wood-Ljungdahl -Eastern branch/TH4 (SRB)	Wood-Ljungdahl -Eastern branch/TH4 (SRB)	Wood-Ljungdahl -Eastern branch/TH4 (SRB)	Wood-Ljungdahl -Eastern branch/TH4 (acetogens/SRB)	Wood-Ljungdahl -Eastern branch/H4MPT (methanogens)	Wood-Ljungdahl -Eastern branch/H4MPT (methanogens)	Wood-Ljungdahl -Eastern branch/H4MPT (methanogens)	Wood-Ljungdahl -Eastern branch/H4MPT (methanogens)	Wood-Ljungdahl -Eastern branch/H4MPT (methanogens)	Wood-Ljungdahl -Eastern branch/H4MPT (methanogens)	Wood-Ljungdahl -Eastern branch/H4MPT (methanogens)	Wood-Ljungdahl -Western branch (Archaea)	Wood-Ljungdahl -Western branch (Archaea)	Wood-Ljungdahl -Western branch (Archaea)	Wood-Ljungdahyl -Western branch	Wood-Ljungdahyl -Western branch	Wood-Ljungdahl -Western branch/CODH (Bacteria)	Wood-Ljungdahl -Eastern branch/TH4 (acetogens/SRB)	Wood-Ljungdahl -Eastern branch/TH4 (acetogens/SRB)	Wood-Ljungdahl -Eastern branch/TH4 (acetogens)	Wood-Ljungdahl -Western branch (Bacteria)	Wood-Ljungdahl -Eastern branch/TH4 (acetogens)	Wood-Ljungdahl -Western branch (Bacteria)	methanogenesis
										Reaction	ATP + D-hexose = ADP + D-hexose 6-phosphate	ATP + D-glucose = ADP + D-glucose 6-phosphate	ATP + D-glucose = ADP + D-glucose 6-phosphate	(phosphate)n + D-glucose = (phosphate)n-1 + D-glucose 6-phosphate	ADP + D-glucose = AMP + D-glucose 6-phosphate	ADP + D-glucose = AMP + D-glucose 6-phosphate	ATP + D-fructose 6-phosphate = ADP + D-fructose 1,6-bisphosphate	ATP + D-fructose 6-phosphate = ADP + D-fructose 1,6-bisphosphate	ATP + pyruvate = ADP + phosphoenolpyruvate	ADP + D-fructose 6-phosphate = AMP + D-fructose 1,6-bisphosphate/ADP + D-glucose = AMP + D-glucose 6-phosphate	6-phospho-D-gluconate = 2-dehydro-3-deoxy-6-phospho-D-gluconate + H2O	pyruvate + CoA + 2 oxidized ferredoxin = acetyl-CoA + CO2 + 2 reduced ferredoxin + 2 H+	pyruvate + CoA + 2 oxidized ferredoxin = acetyl-CoA + CO2 + 2 reduced ferredoxin + 2 H+	formate + NAD+ = CO2 + NADH	formate + NAD+ = CO2 + NADH		formate + NAD+ = CO2 + NADH	formate + NAD+ = CO2 + NADH	5-methyltetrahydrofolate + NAD(P)+ = 5,10-methylenetetrahydrofolate + NAD(P)H + H+	a formylmethanofuran + H2O + 2 oxidized ferredoxin [iron-sulfur] cluster = CO2 + a methanofuran + 2 reduced ferredoxin [iron-sulfur] cluster + 2 H+	a formylmethanofuran + H2O + 2 oxidized ferredoxin [iron-sulfur] cluster = CO2 + a methanofuran + 2 reduced ferredoxin [iron-sulfur] cluster + 2 H+	a formylmethanofuran + H2O + 2 oxidized ferredoxin [iron-sulfur] cluster = CO2 + a methanofuran + 2 reduced ferredoxin [iron-sulfur] cluster + 2 H+	a formylmethanofuran + H2O + 2 oxidized ferredoxin [iron-sulfur] cluster = CO2 + a methanofuran + 2 reduced ferredoxin [iron-sulfur] cluster + 2 H+	5,10-methylenetetrahydromethanopterin + oxidized coenzyme F420 = 5,10-methenyltetrahydromethanopterin + reduced coenzyme F420	5-methyltetrahydromethanopterin + oxidized coenzyme F420 = 5,10-methylenetetrahydromethanopterin + reduced coenzyme F420	formylmethanofuran + 5,6,7,8-tetrahydromethanopterin = methanofuran + 5-formyl-5,6,7,8-tetrahydromethanopterin	CO + H2O + 2 oxidized ferredoxin = CO2 + 2 reduced ferredoxin + 2 H+			a [methyl-Co(III) corrinoid Fe-S protein] + tetrahydrosarcinapterin = a [Co(I) corrinoid Fe-S protein] + 5-methyltetrahydrosarcinapterin	a [methyl-Co(III) corrinoid Fe-S protein] + tetrahydrosarcinapterin = a [Co(I) corrinoid Fe-S protein] + 5-methyltetrahydrosarcinapterin	CO + H2O + 2 oxidized ferredoxin = CO2 + 2 reduced ferredoxin + 2 H+	5,10-methenyltetrahydrofolate + H2O = 10-formyltetrahydrofolate/5,10-methylenetetrahydrofolate + NADP+ = 5,10-methenyltetrahydrofolate + NADPH + H+	ATP + formate + tetrahydrofolate = ADP + phosphate + 10-formyltetrahydrofolate	CO2 + NADPH = formate + NADP+	acetyl-CoA + a [Co(I) corrinoid Fe-S protein] = CO + CoA + a [methyl-Co(III) corrinoid Fe-S protein]	CO2 + NADPH = formate + NADP+	a [methyl-Co(III) corrinoid Fe-S protein] + tetrahydrofolate = a [Co(I) corrinoid Fe-S protein] + 5-methyltetrahydrofolate	methyl-CoM + CoB = CoM-S-S-CoB + methane
										Genename	hexokinase	glucokinase	glucokinase	polyphosphate glucokinase	ADP-dependent glucokinase	ADP-dependent phosphofructokinase/glucokinase	6-phosphofructokinase 1	6-phosphofructokinase 2	pyruvate kinase	ADP-dependent phosphofructokinase/glucokinase	phosphogluconate dehydratase	pyruvate ferredoxin oxidoreductase alpha subunit	pyruvate ferredoxin oxidoreductase beta subunit	formate dehydrogenase	formate dehydrogenase major subunit	formate dehydrogenase iron-sulfur subunit	formate dehydrogenase, beta subunit	formate dehydrogenase subunit delta	methylenetetrahydrofolate reductase (NADPH)	formylmethanofuran dehydrogenase subunit A	formylmethanofuran dehydrogenase subunit B	formylmethanofuran dehydrogenase subunit C	formylmethanofuran dehydrogenase subunit D	methylenetetrahydromethanopterin dehydrogenase	5-methyltetrahydromethanopterin:coenzyme-F420 oxidoreductase	formylmethanofuran--tetrahydromethanopterin N-formyltransferase	acetyl-CoA decarbonylase/synthase complex subunit alpha	acetyl-CoA decarbonylase/synthase complex subunit beta	acetyl-CoA decarbonylase/synthase complex subunit epsilon	acetyl-CoA decarbonylase/synthase complex subunit delta	acetyl-CoA decarbonylase/synthase complex subunit gamma	anaerobic carbon-monoxide dehydrogenase catalytic subunit	methenyltetrahydrofolate cyclohydrolase/methylenetetrahydrofolate dehydrogenase (NADP+)	formate--tetrahydrofolate ligase	formate dehydrogenase (NADP+) alpha subunit	acetyl-CoA synthase	formate dehydrogenase (NADP+) beta subunit	5-methyltetrahydrofolate corrinoid/iron sulfur protein methyltransferase	methyl-coenzyme M reductase alpha subunit
										Gene	HK	glk	GCK	ppgK	ADPGK	pfkC	pfkA/PFK	pfkB	PK/pyk	pfkC	edd	porA	porB	FDH	fdoG/fdhF	fdoH	fdhB	fdsD	metF/MTHFR	fwdA/fmdA	fwdB/fmdB	fwdC/fmdC	fwdD/fmdD	mtd	mer	ftr	cdhA	cdhC	cdhB	cdhD/acsD	cdhE/acsC	acsA/CooS	folD	fhs	fdhA	acsB	fdhB	acsE	mrcA
										Database	KEGG	KEGG	KEGG	KEGG	KEGG	KEGG	KEGG	KEGG	KEGG	KEGG	KEGG	KEGG	KEGG	KEGG	KEGG	KEGG	KEGG	KEGG	KEGG	KEGG	KEGG	KEGG	KEGG	KEGG	KEGG	KEGG	KEGG	KEGG	KEGG	KEGG	KEGG	KEGG	KEGG	KEGG	KEGG	KEGG	KEGG	KEGG	KEGG
Organism name (proposed Genbank)		Silva taxonomy besthit longest 16S rRNA	Identity	e-value	query length	query coverage	Phylum/class 16 ribosomal proteins	Top hit taxonomy blast contigs	Linked to OTU	EC	2.7.1.1	2.7.1.2	2.7.1.2	2.7.1.63	2.7.1.147	2.7.1.147	2.7.1.11	2.7.1.11	2.7.1.40	2.7.1.146/147	4.2.1.12	1.2.7.1	1.2.7.1	1.17.1.9	1.17.1.9		1.17.1.9	1.17.1.9	1.5.1.20	1.2.7.12	1.2.7.12	1.2.7.12	1.2.7.12	1.5.98.1	1.5.98.2	2.3.1.101	1.2.7.4	2.3.1.-		2.1.1.245	2.1.1.245	1.2.7.4	3.5.4.9/1.5.1.5	6.3.4.3	1.17.1.10	2.3.1.169	1.17.1.10	2.1.1.258	2.8.4.1
candidate division MSBL1 archaeon T1Sed10_184R1	bin.T1Sed10.184R1	Archaea/MSBL1	94.2529	0	1480	99.9324	Euryarchaeota	candidate divison MSBL1	na		X	V	X	X	X	X	V	X	X	X	X	X	X	X	X	X	X	X	X	X	V	X	V	V	V	V	V	V	X	V	V	V	V	X	X	X	X	X	X
Chloroflexi bacterium B1Sed10_194	bin.B1Sed10.194	#N/A	#N/A	#N/A	#N/A	#N/A	Chloroflexi	Chloroflexi bacterium RBG_13_53_26	na		X	X	X	X	X	X	V	X	V	X	X	V	V	X	V	V	V	X	V	X	V	X	X	X	X	X	V	V	V	V	V	V	V	V	V	X	X	V	X
Dehalococcoidia bacterium B1Sed10_42R1	bin.B1Sed10.42R1	#N/A	#N/A	#N/A	#N/A	#N/A	Chloroflexi	Chloroflexi bacterium RBG_13_51_36	Bacteria;Chloroflexi;Dehalococcoidia;GIF9;		X	X	X	X	X	X	V	X	V	X	X	V	V	X	V	X	X	X	V	X	X	X	X	X	X	X	V	V	V	X	V	V	V	V	V	X	X	X	X
Dehalococcoidia bacterium CSSed10_7	bin.CSSed10.7	Bacteria/Chloroflexi/Dehalococcoidia/GIF9	95.2735	0	1530	96.7974	Chloroflexi	Chloroflexi bacterium RBG_13_51_36	Bacteria;Chloroflexi;Dehalococcoidia;GIF9;		X	X	X	X	X	X	V	X	V	X	X	V	V	X	V	X	X	X	V	X	X	X	X	X	X	X	V	V	V	V	V	V	V	V	V	X	X	V	X
Dehalococcoidia bacterium CSSed11_142R1	bin.CSSed11.142R1	#N/A	#N/A	#N/A	#N/A	#N/A	Chloroflexi	Chloroflexi bacterium RBG_13_51_36	Bacteria;Chloroflexi;Dehalococcoidia;GIF9;		X	X	X	X	X	X	V	X	V	X	X	V	V	X	X	X	X	X	V	X	X	X	X	X	X	X	X	V	X	X	V	V	V	V	X	X	X	V	X
Dehalococcoidia bacterium CSSed11_152R1	bin.CSSed11.152R1	Bacteria/Chloroflexi/Dehalococcoidia/GIF9	94.9367	1e-177	412	95.8738	Chloroflexi	Chloroflexi bacterium RBG_13_51_36	Bacteria;Chloroflexi;Dehalococcoidia;GIF9;		X	X	X	X	X	X	V	X	V	X	X	V	V	X	V	X	X	X	V	X	X	X	X	X	X	X	V	V	X	V	V	X	V	V	X	X	X	V	X
Dehalococcoidia bacterium CSSed11_214R1	bin.CSSed11.214R1	#N/A	#N/A	#N/A	#N/A	#N/A	Chloroflexi	Chloroflexi bacterium RBG_13_51_36	Bacteria;Chloroflexi;Dehalococcoidia;GIF9;		X	X	X	X	X	X	X	X	X	X	X	V	V	X	V	V	X	X	V	X	X	X	X	X	X	X	V	V	V	V	V	V	X	V	X	X	X	V	X
Dehalococcoidia bacterium CSSed11_253R1	bin.CSSed11.253R1	Bacteria/Chloroflexi/Dehalococcoidia/GIF9	94.4444	0	602	89.701	Chloroflexi	Chloroflexi bacterium RBG_13_51_36	na		X	X	X	X	X	X	V	X	V	X	X	V	V	X	V	X	X	X	V	X	X	X	X	X	X	X	V	V	X	V	V	X	V	V	V	X	X	V	X
Dehalococcoidia bacterium T3Sed10_12	bin.T3Sed10.12	Bacteria/Chloroflexi/Dehalococcoidia/GIF9	96.9863	0	402	90.796	Chloroflexi	Chloroflexi bacterium RBG_13_51_36	Bacteria;Chloroflexi;Dehalococcoidia;GIF9;		X	X	X	X	X	X	V	X	V	X	X	V	V	X	V	X	X	X	V	X	X	X	X	X	X	X	V	V	V	V	V	V	V	V	V	X	X	V	X
Dehalococcoidia bacterium T3Sed10_156R1	bin.T3Sed10.156R1	Bacteria/Chloroflexi/Dehalococcoidia/GIF9	95.8904	1e-171	402	90.796	Chloroflexi	Chloroflexi bacterium RBG_13_51_36	Bacteria;Chloroflexi;Dehalococcoidia;GIF9;		X	X	X	X	X	X	V	X	V	X	X	V	V	X	V	V	X	X	V	X	X	X	X	X	X	X	X	V	X	X	V	V	V	V	X	X	X	X	X
Dehalococcoidia bacterium T3Sed10_165R1	bin.T3Sed10.165R1	Bacteria/Chloroflexi/Dehalococcoidia/GIF9	95.2955	0	846	97.9905	Chloroflexi	Chloroflexi bacterium RBG_13_51_36	Bacteria;Chloroflexi;Dehalococcoidia;GIF9;		X	X	X	X	X	X	V	X	V	X	X	V	V	X	V	X	X	X	V	X	X	X	X	X	X	X	V	V	X	V	V	X	X	V	X	X	X	V	X
Euryarchaeota archaeon B1Sed10_185	bin.B1Sed10.185	#N/A	#N/A	#N/A	#N/A	#N/A	na	Methanobacterium paludis	na		X	X	X	X	X	X	X	X	X	X	X	X	X	X	X	X	X	X	X	X	X	V	X	V	X	V	V	V	V	V	V	X	X	X	X	X	X	X	X
Methanobacteriaceae archaeon CSSed10_288	bin.CSSed10.288	Archaea/Euryarchaeota_Methanobacteria_Methanob acteriales/Methanobacteriaceae/Methanobacterium_2	99.0885	0	941	81.6153	Methanobacteria	Methanothermobacter sp. MT-2	na		X	X	X	X	X	X	X	X	X	X	X	V	V	X	X	X	X	X	X	V	V	V	V	V	V	V	V	V	V	V	V	X	X	X	X	X	X	X	V
Methanocalculaceae archaeon B1Sed10_129R1	bin.B1Sed10.129R1	#N/A	#N/A	#N/A	#N/A	#N/A	Methanomicrobia	Methanocalculus sp. 52_23	Archaea;Euryarchaeota;Methanomicrobia;Methanomicrobiales;Methanomicrobiales Incertae Sedis;Methanocalculus;		X	X	X	X	X	X	X	X	X	X	X	V	V	X	V	X	V	X	X	V	V	V	V	V	V	V	V	V	V	V	V	V	V	X	X	X	X	X	X
Methanocalculaceae archaeon B1Sed10_97	bin.B1Sed10.97	#N/A	#N/A	#N/A	#N/A	#N/A	Methanomicrobia	Methanocalculus sp. 52_23	Archaea;Euryarchaeota;Methanomicrobia;Methanomicrobiales;Methanomicrobiales Incertae Sedis;Methanocalculus;		X	X	X	X	X	X	X	X	X	X	X	V	V	X	V	X	X	X	X	V	V	X	X	V	V	V	V	V	V	V	V	V	V	X	X	X	X	X	V
Methanocalculaceae archaeon CSSed10_120	bin.CSSed10.120	#N/A	#N/A	#N/A	#N/A	#N/A	Methanomicrobia	Methanocalculus sp. 52_23	Archaea;Euryarchaeota;Methanomicrobia;Methanomicrobiales;Methanomicrobiales Incertae Sedis;Methanocalculus;		X	X	X	X	X	X	X	X	X	X	X	V	V	X	V	X	X	X	X	V	V	X	V	V	X	V	V	V	V	V	V	X	V	X	X	X	X	X	X
Methanocalculaceae archaeon CSSed10_173R1	bin.CSSed10.173R1	#N/A	#N/A	#N/A	#N/A	#N/A	Methanomicrobia	Methanocalculus sp. 52_23	Archaea;Euryarchaeota;Methanomicrobia;Methanomicrobiales;Methanomicrobiales Incertae Sedis;Methanocalculus;		X	X	X	X	X	X	X	X	X	X	X	V	V	X	V	X	V	X	X	V	V	V	V	V	V	V	V	V	V	V	V	V	V	X	X	X	X	X	V
Methanosarcinaceae archaeon B1Sed10_190R1	bin.B1Sed10.190R1	#N/A	#N/A	#N/A	#N/A	#N/A	Methanomicrobia	Methanosalsum zhilinae	Archaea;Euryarchaeota;Methanomicrobia;Methanosarcinales;Methanosarcinaceae;Methanosalsum;		X	X	X	X	X	V	X	X	X	V	X	X	X	X	V	X	V	X	X	X	V	X	X	V	X	X	V	V	V	V	V	X	V	X	X	X	X	X	V
Methanosarcinaceae archaeon CSSed10_236	bin.CSSed10.236	#N/A	#N/A	#N/A	#N/A	#N/A	Methanomicrobia	Methanolobus profundi	na		X	X	X	X	X	V	X	V	V	V	X	V	V	X	X	X	V	X	X	V	V	V	V	V	V	V	V	V	V	V	V	V	V	X	X	X	X	X	V
Methanosarcinaceae archaeon T1Sed10_164	bin.T1Sed10.164	#N/A	#N/A	#N/A	#N/A	#N/A	Methanomicrobia	Methanosalsum zhilinae	Archaea;Euryarchaeota;Methanomicrobia;Methanosarcinales;Methanosarcinaceae;Methanosalsum;		X	X	X	X	X	V	X	X	V	V	X	V	V	X	V	X	V	X	X	X	V	X	X	V	V	V	V	V	V	V	V	X	V	X	X	X	X	X	V
Methanosarcinaceae archaeon T3Sed10_220R1	bin.T3Sed10.220R1	#N/A	#N/A	#N/A	#N/A	#N/A	Methanomicrobia	Methanolobus profundi	na		X	X	X	X	X	V	X	V	V	V	X	V	V	X	X	X	V	X	X	V	V	V	V	V	V	V	V	V	V	V	V	V	V	X	X	X	X	X	V
[truncated: 6 more columns]
